# Supplementary material for: Cilia-related gene signature in the nasal mucosa correlates with disease severity and outcomes in critical respiratory syncytial virus bronchiolitis
Source: Front Immunol. 2022 Sep 23;13:924792. doi: 10.3389/fimmu.2022.924792 (PMC9540395; doi:10.3389/fimmu.2022.924792)
Supplement: Supplementary file 2 [file DataSheet_1.xlsx]

## Sheet: Combined_CPM_n48_with_uRNA
Ensembl	gene_name	1	2	3	4	5	6	7	8	9	10	11	12	13	14	15	16	17	18	19	20	21	22	23	24	25	26	27	8	29	30	31	32	33	34
ENSG00000223972	DDX11L1	0	0	0	0	0	0	0	0	0	0	0	0	0	0	0	0	0	0	0	0	0	0	0	0	0	0	0	0	0	0	0	0	0	0
ENSG00000227232	WASH7P	0	1.67509	0.562049	2.01475	0.271975	1.11207	1.79211	0	0.606018	1.10279	0.98601	0.827242	0.884153	0.949672	0.737795	3.16916	2.53977	3.91052	2.97476	0.757568	1.28043	1.18112	0.719348	0.886444	1.66208	2.24021	2.6632	2.0902	1.04446	1.36464	3.46151	3.00154	1.25889	2.98989
ENSG00000243485	MIR1302-10	0	0	0	0	0	0	0	0	0	0	0	0	0	0	0	0	0	0	0	0	0	0	0	0	0	0	0	0	0	0	0	0	0	0
ENSG00000237613	FAM138A	0	0	0	0	0	0	0	0	0	0	0	0	0	0	0	0	0	0	0	0	0	0	0	0	0	0	0	0	0	0	0	0	0	0
ENSG00000268020	OR4G4P	0	0	0	0	0	0	0	0	0	0	0	0	0	0	0	0	0	0	0	0	0	0	0	0	0	0	0	0	0	0	0	0	0	0
ENSG00000240361	OR4G11P	0	0	0	0	0	0	0	0	0	0	0	0	0	0	0	0	0	0	0	0	0	0	0	0	0	0	0	0	0	0.11372	0	0	0	0
ENSG00000186092	OR4F5	0	0	0	0	0	0	0	0	0	0	0	0	0	0	0	0	0	0	0	0	0	0	0	0	0	0	0	0	0	0	0	0	0	0
ENSG00000238009	RP11-34P13.7	0	0	0	0	0	0	0	0	0	0	0	0	0	0	0	0	0	0	0	0	0	0.118112	0	1.26635	0	0	0	0.110011	0	0.454881	0	0	0	0
ENSG00000239945	RP11-34P13.8	0	0	0	0	0	0	0	0	0	0	0	0	0	0	0	0	0	0	0	0	0	0	0	0	0	0	0	0	0	0	0	0	0	0
ENSG00000233750	CICP27	0	0	0	0	0	0.247126	0	0	0	0.551395	0	0	0	0	0	0	0	0.144834	0.123948	0.126261	0.116403	0	0	2.40606	0	0.533383	0.81054	0	0	1.1372	0	0	0	0.840906
ENSG00000237683	AL627309.1	2.95746	0.94922	0.18735	0.251844	1.14229	1.05029	1.14043	0	1.09083	6.73927	2.49789	0.620432	0.884153	1.13961	0.964808	0.688948	0	3.04151	4.33819	2.14644	3.49209	0.590562	3.11717	24.0606	3.989	8.32078	8.22119	4.07039	2.19337	8.98391	7.81632	0.111168	1.83112	16.1641
ENSG00000268903	RP11-34P13.15	0	0	0	0	0	0	0	0	0	0	0	0	0	0	0	0	0	0	0	0	0	0	0	0	0	0	0	0	0	0	0	0	0	0
ENSG00000269981	RP11-34P13.16	0	0	0	0	0	0	0	0	0	0	0	0	0	0	0	0	0	0	0	0	0	0	0	0	0	0	0	0	0	0	0	0	0	0
ENSG00000239906	RP11-34P13.14	0	0	0	0	0	0	0	0	0	0	0	0	0.110519	0	0	0	0	0.144834	0	0	0	0	0	0.126635	0	0	0	0.110011	0	0	0.223323	0	0	0
ENSG00000241860	RP11-34P13.13	0	0	0.18735	0	0	0.679597	0	0	0.545416	0	0	0.672134	0	1.20292	0	0.275579	0	0.869004	1.23948	0	0.232806	0.236225	0.239783	6.71165	1.21886	1.92018	2.08425	1.54015	0	2.16069	2.45656	0.55584	0.801113	3.83079
ENSG00000222623	RNU6-1100P	0	0	0	0	0	0	0	0	0	0	0	0	0	0	0	0	0	0	0	0	0	0	0	0	0	0	0	0	0	0	0	0	0	0
ENSG00000241599	RP11-34P13.9	0	0	0	0	0	0	0	0	0	0	0	0	0	0	0	0.13779	0	0.144834	0.123948	0	0	0	0	0.126635	0	0.32003	0.115791	0	0	0	0	0	0.343334	0.654038
ENSG00000228463	AP006222.2	0	0	0	0	0	0.926723	0.705981	0.0515979	0.0606018	0.183798	0	0	0.221038	0	0	0.275579	0.211647	0.144834	0.495794	0.126261	0	0.118112	0.119891	2.5327	0.443222	0.32003	0.231583	0.220021	0.417784	0	0	0	0.343334	0.280302
ENSG00000241670	AP006222.1	0	0	0	0	0	0	0	0	0	0	0	0	0	0	0	0	0	0	0	0	0	0	0	0	0	0	0	0	0	0	0	0	0	0
ENSG00000237094	RP4-669L17.10	0	0	0	0	0	0	0	0	0	0	0	0	0	0	0	0	0	0	0.123948	0	0	0	0	0.126635	0.110805	0.106677	0	0.110011	0	0.341161	0	0	0.572224	0.373736
ENSG00000250575	RP4-669L17.8	0	0	0	0	0	0	0	0	0	0	0	0	0	0	0	0	0	0	0	0	0	0	0	0	0	0	0	0	0	0	0	0	0	0
ENSG00000233653	CICP7	0	0	0	0	0	0	0	0	0	0	0	0	0	0	0	0	0	0	0	0	0	0	0	0	0	0	0	0	0	0	0	0	0	0
ENSG00000224813	RP4-669L17.4	0	0	0	0	0	0	0	0	0	0	0	0	0	0	0	0	0	0	0	0	0	0	0	0	0	0	0	0	0	0	0	0	0	0
ENSG00000235249	OR4F29	0	0	0	0	0	0	0	0	0	0	0	0	0	0	0	0	0	0	0	0	0	0	0	0	0	0	0	0	0	0	0	0	0	0
ENSG00000269732	WBP1LP7	0	0	0	0	0	0	0	0	0	0	0	0	0	0	0	0	0	0	0	0	0	0	0	0	0	0	0	0	0	0	0	0	0	0
ENSG00000256186	AL732372.1	0	0	0	0	0	0	0	0	0	0	0	0	0	0	0	0	0	0	0	0	0	0	0	0	0	0	0	0	0	0	0	0	0	0
ENSG00000236601	RP4-669L17.2	0	0	0	0	0	0	0	0	0	0	0	0	0	0	0	0	0	0	0	0	0	0	0	0	0	0	0	0	0	0	0	0	0	0
ENSG00000236743	RP5-857K21.15	0	0	0	0	0	0	0	0	0	0	0	0	0	0	0	0	0	0	0	0	0	0	0	0	0	0	0	0	0	0	0	0	0	0
ENSG00000236679	RP4-669L17.1	0	0	0	0	0	0	0	0	0	0	0	0	0	0	0	0	0	0	0	0	0	0	0	0	0	0	0	0	0	0	0	0	0	0
ENSG00000231709	RP5-857K21.1	0	0.223346	0	0	0	0	0	0	0	0.490128	0	0	0	0	0	0.275579	0	0	0	0	0.116403	0.118112	0	0	0	0	0	0	0	0	0	0	0	0
ENSG00000235146	RP5-857K21.2	0	0	0	0	0	0	0	0	0	0	0	0	0	0	0	0	0	0	0	0	0	0	0	0	0	0	0	0	0	0	0	0	0	0
ENSG00000239664	RP5-857K21.3	0	0	0	0	0	0	0	0	0	0	0	0	0	0	0	0	0	0	0	0	0	0	0	0	0	0	0	0	0	0	0	0	0	0
ENSG00000230021	RP5-857K21.4	0	0	0	0	0	0	0	0	0	0	0	0	0	0	0	0	0	0	0	0	0	0	0	0	0	0	0	0	0	0	0	0	0	0
ENSG00000223659	RP5-857K21.5	0	0	0	0	0	0	0	0	0	0	0	0	0	0	0	0	0	0	0	0	0	0	0	0	0	0	0	0	0	0	0	0	0	0
ENSG00000225972	MTND1P23	156.182	0	0	0.062961	0.0543949	103.237	0.108612	0.25799	0.0606018	0.183798	0.065734	0	0.110519	0	0.227014	0.413369	0	0.144834	0	106.943	0.116403	0	0.239783	0.379905	0	0	0	139.273	0.104446	0.796043	0	0.333504	0.228889	0.093434
ENSG00000225630	MTND2P28	99.4972	28.6999	72.3794	50.9354	39.6539	53.8735	58.6507	28.3273	29.6949	102.988	43.7788	22.8009	107.314	25.3879	64.5287	43.5415	60.9544	70.9686	66.8082	51.0095	37.0161	53.7412	96.992	65.217	64.5996	43.3107	65.1906	92.1888	147.896	158.185	125.619	113.503	106.434	37.5605
ENSG00000237973	hsa-mir-6723	49.0093	3.01517	3.93434	4.0295	2.39338	39.3548	1.84641	3.71505	1.87866	9.00611	14.2643	2.0164	6.57589	3.73538	6.01586	49.0531	8.67754	5.21402	3.71845	25.2523	5.93655	2.24414	17.3842	5.19203	11.3022	5.33383	7.98961	82.5079	11.4891	14.4425	6.02973	13.1178	7.21002	3.92423
ENSG00000229344	RP5-857K21.7	0.774572	0.279182	0	0.188883	0	0.185345	0	0.103196	0	0.735193	0.262936	0.0517027	0.165779	0.0633115	0.0567534	1.10232	0	0.289668	0.495794	0.505045	0.582015	0.118112	0.599456	0.633174	0.443222	0	1.3895	0.660063	0.835569	0.909763	0.334985	0.222336	0.572224	0.186868
ENSG00000240409	MTATP8P1	0	0	0	0	0	0	0	0	0	0	0	0	0	0	0	0	0.211647	0	0.123948	0	0	0	0.239783	0	0	0	0.115791	0	0	0	0	0	0.343334	0
ENSG00000248527	MTATP6P1	340.53	140.429	308.003	204.686	168.951	223.217	229.661	147.88	99.7506	335.799	210.875	96.322	467.275	105.92	219.863	217.294	335.673	224.637	204.763	186.993	247.123	166.184	471.892	282.269	391.808	157.135	294.689	306.049	591.269	647.296	515.095	447.785	323.993	141.739
ENSG00000198744	RP5-857K21.11	0.352078	0.0558365	0.1249	0	0.10879	0.123563	0.0543062	0	0.242407	0.735193	0.197202	0	0.331557	0.0633115	0.0567534	0.551158	67.0922	0.144834	0.123948	33.838	0.465612	0.118112	61.0247	0.50654	0.443222	0.106677	0.578957	0.330032	1.56669	0.227441	0.558308	1.00051	0.457779	16.9116
ENSG00000268663	WBP1LP6	0	0	0	0	0	0	0	0	0	0	0	0	0	0	0	0	0	0	0	0	0	0	0	0	0	0	0	0	0	0	0	0	0	0
ENSG00000185097	OR4F16	0	0	0	0	0	0	0	0	0	0	0	0	0	0	0	0	0	0	0	0	0	0	0	0	0	0	0	0	0	0	0	0	0	0
ENSG00000229376	CICP3	0	0	0	0	0	0	0	0	0	0	0	0	0	0	0	0	0	0	0	0	0.232806	0	0	0	0	0.106677	0	0	0	0.11372	0	0.111168	0	0
ENSG00000224956	RP11-206L10.1	0.422494	0.111673	0.312249	0	0.380764	1.85345	0.543062	0.25799	0.0606018	0.490128	0	0.310216	0.386817	0	0.227014	1.92905	1.05824	1.15867	0.991587	0.126261	0.349209	0.590562	0.359674	0.886444	0	0.426706	0.463166	0.110011	0.731123	0.682322	0.66997	0.55584	0.801113	0.560604
ENSG00000235373	RP11-206L10.3	0	0.111673	0	0	0	0.494252	0	0	0	0	0	0	0	0.189934	0	0	0	0.289668	0.371845	0	0	0	0	0.126635	0.221611	0.533383	0	0.110011	0.104446	0.11372	0.334985	0.222336	0	0.093434
ENSG00000223181	RNU6-1199P	0	0	0	0	0	0	0	0	0	0	0	0	0	0	0	0	0	0	0	0	0	0	0	0	0	0	0	0	0	0	0	0	0	0
ENSG00000240618	RP11-206L10.5	0	0	0	0	0	0	0	0	0	0	0	0	0	0	0	0	0	0	0	0	0	0	0	0	0	0	0	0	0	0	0	0	0	0
ENSG00000229905	RP11-206L10.4	0	0	0	0	0	0	0	0	0	0	0	0	0	0	0	0	0	0.289668	0	0	0	0	0	0	0	0	0	0	0	0	0	0	0	0
ENSG00000228327	RP11-206L10.2	0	0	0	0	0	0	0	0.412784	0	0.0612661	0	0.0517027	0.994672	0.253246	0.113507	1.51569	0	0.869004	0.74369	0.757568	0.116403	0.47245	0.359674	1.26635	0	1.17344	1.3895	1.10011	0.626677	0.568602	1.89825	1.44518	0.686668	0.373736
ENSG00000237491	RP11-206L10.9	0	0	0	0.314805	0.598344	0	0	0.464381	0	0.490128	0.98601	0.206811	1.04993	0	0.681041	1.24011	0.846589	2.17251	3.22266	1.51514	0.582015	0.826787	0.479565	0.126635	0.664833	1.70683	1.15791	1.54015	1.25335	0.454881	1.33994	1.22285	1.37334	1.02777
ENSG00000230092	RP11-206L10.8	0	0	0	0	0.380764	0	0	0	0	0	0	0	0.276298	0	0	0	0	0.289668	0	0.126261	0	0	0.359674	0	0	0.746736	0.578957	0.220021	0.104446	0.227441	0.223323	0	0	0.186868
ENSG00000269831	AL669831.1	0	0	0	0	0	0	0	0	0	0	0	0	0	0	0	0	0	0.144834	0	0.252523	0	0	0.239783	0.126635	0	0	0.115791	0	0	0	0	0	0.114445	0.093434
ENSG00000240453	RP11-206L10.10	0	0	0	0	0	0	0	0	0	0	0	0	0	0	0	0	0	0	0	0	0	0	0	0	0	0	0	0	0	0	0	0	0	0
ENSG00000177757	FAM87B	0	0	0.0624499	0	0.271975	0	0	0	0	0	0	0	0.442077	0	0	0.551158	0	0.434502	0	0	0.116403	0.590562	0.119891	0	0.110805	0	0.81054	0.110011	0.104446	0.454881	0	0.111168	0.114445	0.186868
ENSG00000225880	LINC00115	1.61956	0.223346	0.18735	0	0	0	0	0.206392	0.0606018	0	0	1.18916	0	0	0.283767	0.688948	0	1.01384	0	0.505045	0.116403	0.354337	0.719348	0.379905	0.886444	0.32003	2.20004	0.220021	0.52223	0.909763	0.334985	0.778177	1.25889	0.560604
ENSG00000228794	LINC01128	3.45036	5.52781	3.43474	3.84062	8.54	5.0043	3.04115	7.32691	9.15087	3.4309	3.2867	7.23837	4.47602	7.09088	7.83197	7.16506	6.77271	8.25553	5.57768	6.56559	9.19583	6.37807	5.63489	4.81213	4.65383	8.00075	6.48432	9.13087	8.56458	15.2385	5.2481	6.00308	12.36	5.79291
ENSG00000230368	FAM41C	0	0	0	0	0	0	0	0	0	0	0	0	1.27097	0	0	0	0	0	0.371845	0	0	0	0.599456	0	0.110805	0	0	0	0.417784	0	0	0	0	0
ENSG00000234711	TUBB8P11	0	0	0	0	0	0	0	0	0	0	0	0	0	0	0	0	0	0	0	0	0	0	0.239783	0	0	0	0	0	0	0	0	0.222336	0	0
ENSG00000269308	AL645608.2	0	0	0	0	0	0	0	0	0	0	0	0	0	0	0	0	0	0	0	0	0.116403	0	0	0	0	0	0	0	0	0	0	0	0	0
ENSG00000272438	RP11-54O7.16	0	0	0	0	0	0	0	0	0	0	0	0	0	0	0	0.413369	0	0	0.247897	0	0	0.118112	0.239783	0	0.110805	0	0.231583	0	0	0	0	0	0.114445	0
ENSG00000230699	RP11-54O7.1	0	0	0	0	0	0	0	0	0	0	0	0	0	0	0	0.275579	0	0	0.495794	0	0	0.118112	0.359674	0	0.110805	0.426706	1.27371	0	0.313338	0.11372	0.893294	0.111168	0.457779	0
ENSG00000241180	RP11-54O7.2	0	0	0	0	0	0	0	0	0	0	0	0	0	0	0	0	0	0	0	0	0	0	0	0	0	0	0	0	0	0	0	0	0	0
ENSG00000223764	RP11-54O7.3	0	0	0	0	0.32637	0.926723	0.162919	0.567577	0	0	0	0	0	0	0	0.688948	0	0	0.371845	0.505045	0.465612	1.18112	2.03815	0	0.443222	0	1.50529	0	0.52223	1.93325	1.89825	0.778177	0.686668	0
ENSG00000187634	SAMD11	0	0.335019	0.499599	0	0	0	0	0.206392	0	0	0	0.465324	0	0.569803	0	0	0	0	0	0	0.116403	0	1.07902	0	0.443222	0.106677	0.463166	0	0.104446	0.682322	0.111662	0.111168	0.114445	0
ENSG00000268179	AL645608.1	0	0	0	0	0	0	0	0	0	0	0	0	0	0	0	0	0	0	0	0	0	0	0	0	0	0	0	0	0	0.227441	0	0	0	0
ENSG00000188976	NOC2L	30.49	88.7241	49.0856	55.2797	51.6752	87.4208	56.6414	59.8536	183.017	43.07	81.5759	56.5627	44.705	86.9899	92.7919	91.2167	116.618	77.7758	115.52	75.883	124.668	117.64	71.3353	69.7758	65.9292	97.6091	130.265	66.6664	83.4524	93.137	97.034	66.5897	83.888	115.578
ENSG00000187961	KLHL17	1.61956	7.64959	3.62209	7.36643	2.55656	13.0977	5.2677	7.63649	4.36333	6.678	2.10349	6.25602	10.223	4.30518	3.2917	13.09	14.8153	23.0286	20.9473	10.9847	15.4816	13.4648	23.3788	6.71165	16.1776	25.4957	35.0848	11.3311	15.458	12.9641	12.2828	10.561	15.1067	14.856
ENSG00000187583	PLEKHN1	7.25281	7.59376	11.4283	14.2921	3.80764	10.9971	9.28637	7.5849	20.3016	8.94484	9.59716	6.20432	4.6418	8.42042	12.9965	17.6371	63.4942	11.297	9.79192	8.96455	22.4658	23.8587	11.2698	12.2836	18.7261	26.6692	32.5374	14.5214	14.518	10.0074	19.6525	3.33504	38.9112	20.2752
ENSG00000187642	C1orf170	0.844987	5.52781	2.49799	4.53319	0.979109	2.96551	1.84641	1.34155	5.87837	4.47242	0.98601	1.65448	2.09986	2.27921	4.19975	7.71622	24.9744	5.21402	6.07347	4.67167	12.4551	7.5592	3.83652	3.16587	6.53752	13.6546	13.6634	5.61054	3.76006	4.43509	8.03964	1.00051	17.6245	5.97978
ENSG00000272512	RP11-54O7.17	0.63374	3.18268	2.2482	0	0.271975	4.69539	0.108612	2.4767	1.57565	1.65418	0.591606	0.878945	2.37616	1.58279	0.624288	8.12959	0	9.70387	3.8424	4.79793	9.54504	3.30715	9.83108	6.71165	3.65658	32.2163	17.4845	4.51043	7.41567	7.16438	5.13644	14.4518	14.1911	4.29796
ENSG00000188290	HES4	40.6298	42.4915	47.0872	50.4947	33.888	92.6105	37.4713	46.077	48.4814	73.0904	63.762	48.2903	33.5978	95.1571	28.6605	33.2073	26.6676	45.9124	48.9596	61.363	66.1168	47.245	30.5723	39.5101	47.9788	73.6069	50.1377	55.4453	28.7227	25.2459	23.7839	37.2413	33.9901	43.4468
ENSG00000231702	RP11-54O7.10	0	0.111673	0	0	0	0	0	0	0.242407	0	0	0	0	0	0	0	0	0	0	0	0.349209	0	0.239783	0.126635	0	0	0	0	0	0	0	0	0.228889	0
ENSG00000224969	RP11-54O7.11	0	0	0	0	0	0	0	0	0	0	0	0	0	0	0	0.688948	0	0.579336	0	0.252523	0	0	0.119891	0.50654	0.221611	0.106677	0.347374	0	0	0.11372	0.446647	0	0.572224	0.093434
ENSG00000187608	ISG15	278.142	480.64	86.8053	765.794	130.548	991.779	439.935	286.73	958.66	1973.69	540.596	878.738	306.47	1804.5	133.257	14.0545	48.6789	118.909	22.3107	1036.1	94.0535	92.4821	10.3106	109.919	33.5741	472.364	21.3056	1150.38	10.2357	5.45858	7.59299	11.228	47.0368	366.728
ENSG00000188157	AGRN	291.239	487.341	528.388	649.568	341.818	365.623	498.857	630.166	173.503	322.566	526.661	532.641	383.722	482.623	474.629	456.497	49.3138	490.553	609.082	388.253	436.394	487.686	553.418	231.615	614.527	476.311	501.493	533.441	401.282	342.639	410.245	399.76	219.276	539.862
ENSG00000242590	RP11-54O7.14	0	0	0	0	0	0	0	0	0	0	0	0	0	0	0	0	0	0	0	0	0	0	0	0	0	0	0	0	0	0	0	0	0	0
ENSG00000217801	RP11-465B22.3	1.47873	1.17257	1.93595	0	1.25108	1.11207	0.923206	0.773969	1.75745	1.77672	1.31468	2.32662	0.386817	3.79869	2.5539	8.26738	13.3338	5.35886	5.20583	9.09081	3.25928	3.54337	6.11445	3.16587	5.09705	6.61395	4.97903	7.15068	5.95343	9.89367	7.48133	7.22592	15.7934	4.85857
ENSG00000273443	RP11-54O7.18	0.774572	0.0558365	0	0	0	0	0	0	0	0	0	0.258513	0	0	0	0	0	0	0.123948	0	0.116403	0	0.119891	0.50654	0.110805	0.426706	0.81054	0.110011	0.208892	1.1372	0	0	0.686668	0.093434
ENSG00000237330	RNF223	10.0694	5.13695	17.9856	1.25922	3.2637	8.15516	0.108612	2.11552	11.1507	11.5793	6.90207	8.58264	3.86817	9.3701	29.455	2.48021	52.7002	5.79336	3.09871	13.6362	6.28576	1.65357	4.19619	4.05232	6.0943	2.66692	6.25274	7.26069	6.26677	26.7243	6.81136	4.66906	38.339	5.60604
ENSG00000131591	C1orf159	8.5907	14.1266	10.3667	14.0403	11.8581	9.20544	10.7526	9.85521	13.6354	10.354	3.54964	9.20307	13.6491	10.0665	12.883	27.2823	28.784	38.6707	35.4492	26.2623	22.4658	31.8904	33.4497	8.86444	25.1528	40.2171	40.1796	30.0329	30.3938	20.4697	33.6102	21.0108	19.9134	28.2171
ENSG00000223823	RP11-465B22.5	0.63374	1.11673	0	0	0	0	0	0.877165	0	0	0	2.58513	0.0552596	0	0	0	0	0.869004	0.123948	1.51514	0	0.118112	0.359674	0.50654	0.554027	0	0.115791	0.770074	0.52223	0.454881	0	0.778177	0.343334	0
ENSG00000207730	MIR200B	0	0	0.624499	0.251844	0	0	0	0	0	0	0	0.310216	0	0	0.283767	2.20463	0.211647	3.76568	2.85081	0.378784	0.931223	1.65357	3.95641	0.633174	1.10805	2.34689	1.62108	3.52034	3.34228	3.63905	6.02973	1.66752	2.51778	0.840906
ENSG00000207607	MIR200A	0.704156	0	0.1249	0	0	0.185345	0	0	0	0	0	0	0.276298	0	0.283767	4.40927	0	4.20018	1.73528	0.757568	0.582015	1.29924	1.55859	0.126635	1.44047	3.52033	1.3895	3.08029	2.92449	3.29789	3.57317	1.11168	2.86112	0.654038
ENSG00000198976	MIR429	0.563325	0.279182	1.7486	0.377766	0.543949	1.11207	0	0.103196	0	0.918991	0	0.310216	1.65779	0	0.397274	2.34242	0.211647	9.70387	5.08188	3.15653	2.32806	2.8347	5.63489	0.25327	4.54302	6.72063	5.55799	9.35089	5.64009	6.1409	6.47638	4.00205	4.23445	3.08332
ENSG00000272141	RP11-465B22.8	4.85868	7.8171	7.74378	3.33693	4.07962	7.41378	2.33517	9.23603	1.27264	3.0633	0.920276	7.8071	18.8988	3.10226	9.70484	54.5647	6.98436	76.9068	52.0583	34.7218	18.5081	30.2368	58.387	6.71165	46.7599	58.2454	54.8851	89.1085	45.1207	37.9826	70.6819	31.3494	37.4234	38.7751
ENSG00000205231	TTLL10-AS1	0.63374	3.18268	0	5.28872	1.52306	1.05029	2.38947	1.18675	0	1.59292	0.591606	3.10216	2.15512	1.26623	0	2.618	0	29.9806	3.09871	4.04036	1.28043	1.18112	7.19348	0.759809	3.21336	2.88027	6.48432	14.3014	11.1757	3.75277	1.56326	18.8986	3.09001	2.33585
ENSG00000162571	TTLL10	12.2523	22.2229	1.43635	20.2734	19.7454	1.17385	12.8706	6.91412	0.242407	6.73927	10.7146	9.7201	12.4334	6.96426	2.66741	13.3656	3.17471	119.343	10.2877	25.631	6.05295	4.37016	28.1744	3.03924	16.7316	9.49422	21.5372	45.2143	49.9252	18.1953	4.46647	112.947	9.95669	5.79291
ENSG00000186891	TNFRSF18	28.5183	23.7305	32.9111	26.4436	19.9085	27.2456	41.4357	25.9538	27.2708	11.1504	23.2698	17.5789	27.243	24.6915	29.001	31.1404	51.2186	17.5249	19.5838	25.5048	20.8361	18.6618	23.2589	9.37098	18.7261	37.6568	17.1371	31.463	27.4693	32.6377	38.4116	11.4503	23.5756	12.8939
ENSG00000186827	TNFRSF4	2.67579	2.79182	2.49799	3.39989	2.71975	9.6997	2.17225	1.34155	3.5149	3.55343	2.62936	1.29257	6.35485	1.83603	0.397274	0.13779	13.5454	0	0	3.28279	4.65612	1.8898	0.119891	11.777	0.332416	14.9347	0.463166	2.31022	0.104446	1.81953	0.334985	0.333504	1.14445	1.58838
ENSG00000078808	SDF4	192.868	184.763	285.895	249.514	217.906	217.038	239.653	227.753	226.045	212.838	220.801	197.504	169.647	214.563	222.928	171.272	134.819	157.724	175.883	176.513	182.287	190.397	184.513	159.18	184.934	158.628	159.213	199.999	178.185	184.454	172.071	157.414	141.797	162.949
ENSG00000176022	B3GALT6	26.1242	34.8419	24.9799	25.751	29.6996	22.056	29.4883	23.1159	51.9963	19.2375	35.6278	32.2108	21.0539	27.5405	22.1338	15.9836	33.6519	14.3386	15.2457	21.7169	26.3071	25.7485	17.9837	22.6676	17.2857	17.9217	20.0319	20.2419	21.5159	25.5871	17.5309	13.896	21.1723	19.9949
ENSG00000184163	FAM132A	0	0.279182	0.1249	0	0	0.80316	0.43445	0	0.66662	0.551395	0	0	0.497336	0	0	1.10232	0	1.59317	0.123948	2.14644	0.931223	1.18112	0.359674	0.759809	0.886444	0.64006	2.31583	0.990095	1.77558	4.54881	2.79154	0	1.83112	0.840906
ENSG00000260179	RP5-902P8.12	0	0	0	0	0	0	0	0	0	0	0	0	0	0.506492	0	0.13779	0	0	0.247897	0.126261	0	0.354337	0.119891	0	0.443222	0.106677	1.04212	0.110011	0.417784	1.1372	1.00496	0.111168	0.572224	0
ENSG00000160087	UBE2J2	65.2753	66.2779	74.8774	44.4504	51.5664	71.4194	59.0309	63.0527	111.932	55.8134	65.8655	60.337	50.0652	65.5274	68.3311	50.9821	103.919	51.2712	67.4279	71.9689	73.5666	57.2846	46.5178	61.7978	51.5245	63.3659	62.7589	61.3859	57.2365	80.4003	65.0988	46.9129	74.0457	56.9947
ENSG00000230415	RP5-902P8.10	0	0.0558365	0	0	0	0	0	0.619175	0	0	0	0	1.27097	0	0	0.688948	0	0.289668	0.247897	0	0.349209	0.826787	0.839239	0.126635	0.221611	0.213353	0.694748	0.110011	0.208892	0.227441	1.00496	0.778177	0.114445	0.747472
ENSG00000162572	SCNN1D	3.80244	1.00506	5.12089	0.503688	1.19669	3.3362	1.30335	2.27031	3.5149	7.10686	2.23496	0.723837	0.607855	1.51948	7.94548	2.89358	72.595	5.79336	8.67639	11.7423	5.82015	3.42526	4.67576	0.886444	5.76188	3.41365	11.5791	4.07039	3.86451	10.2348	3.57317	6.00308	8.6978	5.13887
ENSG00000131584	ACAP3	21.4768	43.2733	32.8486	30.2842	31.3315	34.1652	31.6605	36.9957	15.3323	20.3403	17.8796	35.6748	39.3448	31.1492	58.9101	120.979	235.352	127.888	134.484	64.5195	80.7836	110.79	88.8394	41.9162	91.9685	112.33	168.361	104.07	94.1059	189.231	152.865	73.4821	143.056	87.3608
ENSG00000169972	PUSL1	13.5902	10.7764	15.1129	12.3403	8.5944	15.3218	7.60287	11.7127	13.4536	8.39345	14.3957	9.6684	7.01797	11.0795	14.6424	18.0504	40.213	16.2214	13.7583	11.111	15.3652	17.7169	10.9101	8.86444	11.6346	10.4543	20.3793	10.561	9.40015	18.4227	19.6525	10.2275	20.8289	12.3333
ENSG00000127054	CPSF3L	72.5985	75.4351	73.8782	84.3677	78.9814	86.803	79.6129	74.6622	77.0855	51.8924	64.2879	53.0986	81.8394	80.7221	105.788	86.6697	124.025	119.343	103.745	77.7769	93.5879	109.608	108.022	63.6974	98.506	112.544	108.381	96.1492	107.893	104.964	115.905	106.277	98.308	96.1436
ENSG00000240731	RP5-890O3.9	2.39413	1.78677	1.18655	2.5814	0.815924	0.926723	0	0.877165	0.181805	0.0612661	0	0.723837	1.93408	0	3.57547	5.37379	5.50283	4.63469	3.71845	3.78784	2.79367	3.7796	2.15804	1.77289	3.54577	5.12048	4.86324	4.95047	2.92449	4.32137	5.69475	3.55738	5.26446	5.88634
ENSG00000224051	GLTPD1	41.1931	35.4562	54.0191	38.721	41.8297	31.8793	34.8103	32.3003	43.2697	40.8645	45.9481	45.7051	29.2323	35.3278	53.2347	38.1677	79.3677	27.6633	38.548	36.237	31.8944	41.8118	23.6186	18.8686	31.8012	26.5625	32.6532	31.793	26.4249	30.7045	37.295	30.2377	36.0501	23.5454
ENSG00000169962	TAS1R3	0.844987	0.335019	1.7486	0	1.68624	0.432471	0	1.59954	1.33324	1.10279	1.05174	2.0164	2.76298	0.189934	1.53234	2.20463	0	1.15867	2.47897	2.77775	2.21166	2.48036	0.95913	0.633174	1.32967	1.70683	0.926331	1.76017	1.88003	8.75647	1.78659	0.444672	6.63779	1.68181
ENSG00000107404	DVL1	58.7266	82.8613	100.732	56.476	87.2495	77.7829	77.5493	81.7311	109.689	52.5663	76.6458	72.1252	62.8301	91.2951	103.745	91.0789	138.841	90.8109	92.2176	92.6758	113.958	93.3089	84.5233	55.3394	75.5693	94.6222	120.307	87.0183	77.3946	117.701	101.054	77.5953	117.306	94.6486
ENSG00000162576	MXRA8	0.63374	2.62431	5.05844	3.14805	0.489554	1.72988	3.4756	6.70773	1.39384	1.40912	1.05174	2.43002	3.03928	0.506492	2.38364	35.5497	31.5354	38.6707	40.5311	8.71203	14.2012	30.0006	35.8475	3.16587	28.3662	22.0821	59.0536	10.671	15.9803	22.2892	83.0763	25.5687	19.7989	11.3055
ENSG00000175756	AURKAIP1	89.0757	87.4399	82.6836	109.552	92.9609	115.223	93.7326	83.4339	126.294	83.3218	106.686	78.6397	83.0551	77.9997	111.464	79.6424	129.74	61.9889	88.995	73.1053	104.413	83.1512	60.1854	76.2342	71.3587	56.3252	93.0963	58.3056	62.4588	67.095	73.4734	68.0349	62.3724	64.8432
ENSG00000223663	RP5-890O3.3	0	0	0	0	0	0	0	0	0	0	0	0	0	0	0	0	0	0	0	0	0.232806	0	0	0.126635	0	0.426706	0.231583	0.110011	0.417784	0.11372	0	0.222336	0	0
ENSG00000221978	CCNL2	26.6875	48.5219	35.5964	26.3806	35.1935	52.3289	27.8591	36.9957	37.3913	43.3764	21.758	34.3823	83.0551	32.7953	35.1304	155.702	176.514	249.114	201.044	172.978	128.858	162.05	194.464	76.4875	193.356	230.955	220.004	185.038	214.01	262.467	241.524	162.75	150.724	205.088
ENSG00000224870	RP4-758J18.2	15.7027	15.9692	11.3659	10.4515	13.9795	8.09338	12.1646	11.9707	12.3022	14.2137	8.67689	10.2371	11.3282	9.49672	5.39158	15.5702	18.625	9.12454	16.2372	15.0251	13.9683	18.1893	11.6295	7.09155	14.7371	14.7214	15.7476	14.5214	19.0092	14.6699	18.9825	14.4518	21.1723	17.659
ENSG00000242485	MRPL20	47.3897	54.8872	45.0264	47.8503	52.2735	66.5387	56.8043	49.534	87.8726	55.4458	73.6221	43.12	65.7589	50.9024	59.4209	55.2536	101.379	40.119	68.6674	53.661	74.3815	67.4422	46.1581	47.6147	41.2196	50.8847	67.9695	49.2847	51.9097	47.1939	58.3991	48.6916	41.8868	61.0124
ENSG00000264293	RN7SL657P	0	0	0	0	0	0	0	0	0	0	0	0	0	0	0	0	0	0	0	0	0	0	0	0	0	0	0	0	0	0	0	0	0	0
ENSG00000272455	RP4-758J18.13	0	1.28424	0.749398	1.38514	0.21758	1.29741	0.760287	0.619175	4.42393	0.490128	0.065734	2.17151	0.718374	0.253246	0.227014	2.48021	11.8522	1.88284	2.60292	2.14644	1.62964	0.9449	2.51772	0.50654	3.43497	2.88027	4.63166	1.43014	1.88003	1.59209	2.12157	2.4457	4.46334	2.61615
ENSG00000235098	ANKRD65	32.1095	39.1414	33.5356	33.936	26.8167	19.5847	27.479	31.0104	21.5136	31.4908	38.9803	28.4365	38.1291	22.7288	33.0873	53.6002	3.17471	41.5673	40.0353	29.2926	23.397	39.6858	67.9783	8.48454	52.6326	24.4289	53.4956	45.3243	55.6698	23.6538	56.1658	52.5825	24.4912	20.0883
ENSG00000225905	RP4-758J18.7	0	0	0	0	0	0	0	0	0	0	0.788808	0.103405	0.828894	0.126623	0.397274	0.964527	0	0.144834	0.74369	0.252523	0.116403	0.47245	0.839239	0	0.775638	0.213353	0.463166	0	1.14891	0	0.223323	1.11168	0.343334	0.840906
ENSG00000205116	TMEM88B	0	0	0	0	0	0	0	0	0	0	0	0	0	0	0	0	0	0	0	0	0	0	0	0	0.110805	0	0.231583	0	0	0.227441	0	0	0	0
ENSG00000225285	RP4-758J18.10	0.63374	0.223346	1.249	2.32956	1.95822	0	2.38947	0.773969	0.242407	1.47039	2.69509	1.913	1.54727	1.89934	2.78092	3.16916	0.423294	1.73801	3.47056	1.89392	0.698417	1.29924	2.27793	0.126635	2.77014	1.3868	1.96845	1.65016	2.29781	0.796043	1.22828	0.667008	0.572224	1.40151
ENSG00000179403	VWA1	130.058	107.374	176.046	125.355	110.748	84.5789	122.569	116.766	99.1445	125.595	206.339	101.803	85.2103	111.365	187.23	93.4213	57.568	84.8727	87.2597	97.0949	108.72	116.459	89.6787	51.0339	114.573	59.5255	117.297	64.3561	59.9521	68.2322	84.5279	54.25	68.209	82.6891
ENSG00000215915	ATAD3C	1.68997	2.23346	0.18735	0	0	0.988504	1.03182	1.54794	1.51504	0	0.525872	2.48173	0.552596	1.83603	0.794548	0.688948	2.53977	2.60701	3.5945	0.757568	0.465612	3.66149	2.27793	0.886444	0.775638	3.30697	7.29486	0.660063	0.626677	5.79974	4.01982	1.33402	2.28889	2.52272
ENSG00000160072	ATAD3B	2.74621	26.0198	8.80543	9.12934	19.7998	24.4655	5.86507	8.10088	43.5121	5.75901	9.53143	9.51329	14.6438	21.4626	11.0669	41.0613	41.4829	51.8505	53.2978	36.8683	60.7623	60.5917	32.4905	24.9471	32.0228	95.2622	83.3698	54.5652	41.3607	74.6006	46.6746	41.9104	65.119	73.4391
ENSG00000197785	ATAD3A	22.6034	49.862	26.9783	45.206	44.2231	49.2399	33.1268	36.2218	70.8435	17.8897	56.9256	24.4037	27.1324	38.1135	38.7058	31.6916	40.0013	35.4843	54.1655	32.8279	60.8787	55.3948	33.9292	41.1563	42.9925	46.6177	75.3802	30.3629	39.5851	34.3435	33.4985	51.8043	28.7256	45.4089
ENSG00000205090	TMEM240	1.76039	0.446692	0	0	0	0	0	0.206392	0	0	0	0.930648	0.0552596	0	0.113507	0	0	0	0.123948	0.378784	0.465612	0	0.239783	0	0	0	0	0	0.104446	0.568602	0	0.111168	0	0.373736
ENSG00000160075	SSU72	134.001	103.465	150.067	131.085	156.984	125.602	158.303	108.149	203.804	108.747	168.805	109.506	129.197	124.407	147.502	85.4295	225.193	91.2454	114.28	92.6758	123.969	110.199	99.8694	93.3299	114.24	72.6468	86.7278	86.2482	120.844	105.987	108.312	111.39	95.5613	93.8077
ENSG00000215791	AL645728.2	0	0	0	0	0	0	0	0	0	0	0	0	0	0	0	0	0	0	0	0	0	0	0	0	0	0	0	0	0	0	0	0	0	0
ENSG00000215014	AL645728.1	2.11247	0.837547	1.7486	0.881453	1.90382	0.308908	0	1.85753	0.484814	0.673927	0	1.65448	2.70772	0	0.624288	0.413369	2.32812	0.869004	0.74369	1.89392	0.81482	1.29924	1.19891	0.126635	0.443222	0.64006	0.578957	1.98019	1.88003	2.04697	2.45656	1.00051	1.48778	0.093434
ENSG00000236684	AL645728.3	0	0	0	0	0	0	0	0	0	0.183798	0	0	0	0	0	0	0	0	0	0	0	0	0	0	0	0	0	0	0	0	0	0	0	0
ENSG00000228594	C1orf233	7.04156	9.4922	6.05764	8.75157	11.2597	8.46407	4.88756	11.8159	5.75717	1.34785	4.46991	9.15137	6.79693	5.00161	11.4642	5.92495	41.4829	3.62085	10.2877	3.78784	10.9419	16.5357	5.515	5.31867	8.31041	4.58709	8.56856	3.96038	6.26677	3.75277	6.36472	6.22541	7.32446	3.64393
ENSG00000272106	RP11-345P4.9	2.32371	4.57859	4.12169	4.09246	3.31809	4.07758	3.09546	3.61186	2.78768	1.59292	0.920276	3.77429	7.239	1.51948	4.25651	9.2319	24.7627	8.9797	7.31296	4.79793	6.16935	7.79542	8.03271	1.26635	7.75638	4.80045	5.55799	5.50053	8.77347	9.77995	10.2729	12.1173	14.8778	3.92423
ENSG00000197530	MIB2	31.9687	34.7861	38.5316	19.329	43.8423	28.1106	29.6512	33.9514	30.3009	18.3798	13.5412	25.2826	38.9027	29.8197	32.5765	39.27	112.808	57.2094	48.9596	34.3431	43.5347	40.985	70.4961	25.0737	50.0841	39.1503	53.1483	26.5125	32.9005	37.1866	41.7615	42.9109	34.1045	37.3736
ENSG00000189409	MMP23B	0	0	0	0	0	0	0	0	0	0	0	0	0	0	0	0	0	0	0	0	0	0	0	0	0	0.106677	0	0.110011	0	0.11372	0	0.111168	0	0
ENSG00000248333	CDK11B	11.4777	20.4361	21.9824	20.3994	21.0508	20.4497	22.4828	19.0912	19.8774	12.0081	17.8796	18.8198	18.0699	26.7807	26.4471	20.944	22.8579	16.8007	22.6826	19.9493	27.5875	22.087	13.6676	24.6938	15.402	31.7896	28.9478	21.452	19.3225	27.1792	19.9874	17.1199	26.5512	21.0227
ENSG00000272004	RP11-345P4.10	0	0	0	0	0	0	0	0	0	0	0	0	0	0	0	0	0	0	0	0	0	0	0	0	0	0	0.115791	0	0	0	0	0	0	0
ENSG00000189339	SLC35E2B	26.9692	38.9738	37.1577	23.4844	34.9759	15.3836	31.1175	41.3815	16.9079	26.5895	24.6503	38.0532	51.5572	14.6883	31.7252	33.3451	20.3181	51.2712	39.7874	27.1462	38.5294	33.3077	118.572	24.0606	51.0813	43.4174	44.6955	41.474	47.9408	24.1087	32.2702	53.4718	28.9545	34.3837
ENSG00000269737	RP11-345P4.7	0	0	1.4988	0	0	0.864941	0.597369	0.567577	0	0.428862	0	0	1.10519	0	0.0567534	2.34242	0	1.01384	1.48738	1.6414	2.21166	1.29924	2.51772	0.633174	1.88369	3.94703	3.12637	1.43014	1.88003	1.59209	2.00991	1.22285	0.915558	2.24242
ENSG00000269227	RP11-345P4.6	0	0	0	0	0	0	0	0.464381	0	0	0	0	0.442077	0.189934	0	0.964527	0	1.01384	0.619742	0	0.349209	0	0.359674	0	0.110805	1.06677	0.463166	0.440042	0.313338	1.1372	1.78659	0.111168	1.03	0.186868
ENSG00000215914	MMP23A	0	0	0	0	0	0	0	0	0	0	0	0	0	0	0	0	0	0	0	0.126261	0	0	0	0	0	0.106677	0	0	0	0	0	0	0	0
ENSG00000008128	CDK11A	0.844987	1.45175	0.874298	0.188883	1.30548	2.10057	0.8689	2.27031	1.27264	0.551395	0.65734	0.930648	1.10519	2.59577	1.07832	2.48021	1.48153	0.579336	2.72686	3.40905	2.56086	3.07092	4.43598	1.89952	2.77014	7.78739	3.93691	2.75026	1.77558	5.23114	3.12653	1.11168	4.12001	3.36362
ENSG00000268575	RP1-283E3.8	0	1.39591	1.1241	0	0.32637	0.247126	1.24904	1.96072	0	0.122532	0	1.44767	0.442077	1.6461	1.64585	3.72032	0.846589	1.30351	2.85081	1.26261	0.931223	2.24414	3.11717	0.379905	3.10255	2.02686	2.89478	1.32013	2.50671	2.95673	4.35481	3.33504	3.09001	1.49494
ENSG00000227775	RP1-283E3.4	0.352078	1.78677	1.1241	1.76291	3.75325	0.185345	5.75646	1.34155	1.39384	2.08305	0.723074	2.32662	3.1498	2.72239	4.19975	10.1964	4.86789	2.89668	3.22266	1.51514	2.21166	4.7245	7.55315	2.15279	11.3022	4.69377	6.36853	2.53024	3.76006	3.63905	8.70961	9.00461	4.80668	7.28785
ENSG00000215790	SLC35E2	0.63374	0.279182	0.312249	1.76291	0.761529	0.617815	0	2.21871	1.57565	1.53165	0	1.65448	1.43675	1.20292	0.737795	2.06684	0	3.62085	1.73528	1.38887	1.16403	1.8898	5.39511	0.886444	3.21336	1.92018	1.3895	0.440042	2.92449	2.27441	2.79154	2.11219	1.71667	1.68181
ENSG00000008130	NADK	87.8787	98.4397	90.3649	176.417	154.318	161.991	158.954	108.149	248.346	145.874	110.039	115.245	117.371	151.631	121.793	105.133	85.0822	131.654	101.266	133.963	128.974	94.8443	92.1964	321.019	121.332	171.429	103.518	147.084	82.7213	106.556	86.4261	92.9365	87.4358	189.297
ENSG00000078369	GNB1	274.339	304.867	308.877	280.554	307.223	351.66	367.545	281.931	466.937	337.637	384.215	404.625	275.082	341.565	270.317	243.061	242.336	244.045	252.359	296.84	297.759	258.43	273.712	521.989	293.634	292.081	230.309	306.489	290.882	327.742	252.02	282.478	259.904	289.552
ENSG00000231050	RP1-140A9.1	0	0	0.1249	0	0	0	0	0.464381	0	0.490128	0	0.258513	0	0	0.340521	0.826738	0	0	0	0	0	0	0.359674	0	0.332416	0.106677	0	0	0.104446	0.682322	0.111662	0.333504	0.343334	0.093434
ENSG00000169885	CALML6	0	0	0	0	0	0.494252	0	0.25799	0	0	0	0	0.221038	0	0	0.688948	2.32812	0.289668	2.97476	0.126261	0.116403	0.236225	1.3188	0.126635	1.10805	0.426706	0.926331	0.440042	0.313338	0.227441	1.56326	1.00051	0.343334	0.186868
ENSG00000178821	TMEM52	0	2.06595	0	0	0	0	0.271531	0.619175	0.303009	0	1.70908	1.60278	0	0.253246	0.624288	1.3779	0	7.96587	1.23948	1.76766	1.62964	2.24414	1.67848	0.379905	1.21886	0.426706	1.50529	7.48071	2.50671	0.796043	0.446647	7.22592	2.17445	1.12121
ENSG00000142609	C1orf222	8.5907	21.3854	0.374699	25.4362	20.0717	2.40948	13.1964	5.98536	0.727222	10.2314	14.5929	6.30772	16.8542	10.4464	0	4.68485	0	155.407	2.72686	30.429	3.72489	6.25996	35.8475	2.78597	23.8232	4.26706	17.1371	88.8885	61.6232	4.66253	0.558308	154.524	4.23445	10.8383
ENSG00000233542	RP11-547D24.1	0	0	0	0	0	0	0	0	0	0	0	0	0	0	0	0	0	0	0	0	0	0	0	0	0	0	0	0	0	0	0	0	0	0
ENSG00000187730	GABRD	0	0	0	0	0	0.123563	0	0.206392	0	0	0	0	0	0	0	0.413369	0	0.579336	0	0.126261	0	0.826787	0	0	0.332416	0.106677	0	0	0.208892	0	0	0.778177	0	0
ENSG00000226969	RP11-547D24.3	0	0	0	0	0	0	0	0	0	0	0	0.155108	0	0	0	0	0	0	0	0	0.232806	0	0	0	0	0	0	0	0	0.227441	0	0	0	0
ENSG00000067606	PRKCZ	19.153	17.3093	25.4171	21.9104	18.6575	12.6652	18.7357	21.2584	15.5747	19.5439	17.4195	26.1098	20.1697	17.4107	26.9579	28.1091	33.2286	28.0978	22.6826	15.7827	13.9683	17.835	29.2535	9.11771	17.064	15.6815	18.7582	20.682	23.7093	22.0617	26.4638	29.6819	20.9434	15.3232
ENSG00000271806	RP5-892K4.1	0	0	0.18735	0	0	0	0	0.154794	0.181805	0	0	0	0	0	0	0.551158	0	1.73801	0.619742	0.631306	0.931223	0	1.07902	0	0	1.49347	1.15791	0.550053	0.208892	1.1372	1.89825	0	0.915558	0.280302
ENSG00000182873	RP11-181G12.2	0	1.00506	1.18655	0.755532	0.21758	0.370689	0	1.18675	2.30287	0.490128	0	2.48173	3.26031	1.6461	0.908055	2.34242	0.634942	5.64852	5.82558	1.76766	3.25928	4.48827	6.35424	3.67241	5.42947	3.627	4.97903	2.20021	5.2223	2.38813	7.81632	3.11271	3.77668	4.20453
ENSG00000162585	C1orf86	25.4904	15.4109	21.7326	17.5031	16.4817	29.8405	17.8668	25.8506	28.2404	24.2001	26.8195	21.1464	16.7436	17.1574	15.891	23.8376	34.9218	20.7113	29.4997	17.1715	23.7462	27.5202	31.0518	15.7027	25.2636	22.2954	21.7688	15.0714	20.9937	16.0346	20.8807	19.5656	15.2211	24.5731
ENSG00000269554	AL590822.2	0	0	0	0	0	0	0	0	0	0	0	0	0	0	0	0	0	0	0	0	0	0	0	0	0	0	0	0	0	0	0	0	0	0
ENSG00000203301	AL590822.1	0	0.837547	0	0	0.489554	0.432471	0	0	0	0	0	0	0	0	0	0	0	0.434502	1.11554	0.126261	0.232806	0	0	0	0.221611	0.106677	0	0.220021	0.626677	0	0.223323	1.33402	0.457779	0.186868
ENSG00000243558	RP11-181G12.5	0	0	0	0	0	0	0	0	0	0	0	0	0	0	0	0	0	0	0	0	0	0	0	0	0	0	0	0	0	0	0	0	0	0
ENSG00000234396	RP11-181G12.4	0	0	0	0	0	0	0	0	0	0	0	0	0	0	0	0.13779	0	0	0	0.126261	0	0.118112	0	0	0	0	0	0	0	0.11372	0	0	0	0
ENSG00000157933	SKI	48.5868	67.1154	62.6372	53.7057	66.9058	80.0688	64.0814	68.8832	121.688	43.0088	92.3563	70.8326	62.9406	88.5727	78.3765	90.5278	74.9231	58.2232	89.6147	70.7063	81.7148	98.6239	80.9266	107.64	68.1454	86.3014	77.8118	62.926	77.1857	117.359	85.9795	74.7049	100.139	92.2194
ENSG00000116151	MORN1	2.04205	9.32469	1.93595	8.43677	7.07134	3.21264	6.84259	5.0566	1.99986	6.00407	6.11326	4.60154	7.40478	5.12823	3.34845	4.68485	4.0213	31.5738	5.82558	9.34333	4.53971	2.59847	11.1499	2.02616	9.64007	5.22715	9.49489	17.8217	16.2936	3.07045	3.34985	24.2346	3.89112	6.82068
ENSG00000272161	RP4-713A8.1	0	0	0	0	0	0	0	0	0.0606018	0	0	0.310216	0.442077	0	0	0	0	0.434502	0	0	0	0	0.599456	0.379905	0	0.213353	0.115791	0.440042	0.104446	0.227441	0.111662	0.444672	0.343334	0
ENSG00000269753	AL589739.1	0	0	0	0	0	0	0	0	0	0	0	0	0	0	0	0	0	0	0.371845	0.126261	0.116403	0	0.239783	0.379905	0.110805	0	0	0	0.208892	0.227441	0.111662	0.222336	0	0.093434
ENSG00000269896	RP4-740C4.6	0.63374	3.01517	1.8735	1.63698	3.31809	0.864941	3.25837	2.32191	0.848425	2.94077	1.11748	1.8613	2.0446	1.70941	0.737795	2.75579	0	15.2076	1.61133	2.39896	1.51324	1.65357	6.23435	2.40606	5.31866	0.746736	2.54741	2.42023	1.67114	0.568602	1.00496	6.55892	0.114445	1.49494
ENSG00000238240	RP4-740C4.5	0	0	0	0	0	0	0	0	0	0	0	0	0	0	0	0	0	0	0	0	0	0	0	0	0	0	0	0	0	0	0	0	0	0
ENSG00000272420	RP4-740C4.7	0	0.167509	0	0	0	0	0	0	0	0	0	0.206811	0	0.633115	0	0	0.634942	0.869004	0.74369	0	0.582015	0.590562	0.239783	0	0.221611	0.64006	0	1.10011	0.835569	0.454881	0.111662	0.222336	0.228889	0.186868
ENSG00000271921	RP4-740C4.9	0.844987	0.0558365	0.312249	0	0.761529	0.494252	0.488756	0.206392	0.242407	0	0	0.517026	1.10519	0.506492	0	0	0.423294	1.15867	0	0.252523	0.349209	0.47245	0.359674	0.126635	0.554027	0.746736	1.04212	0.990095	0.731123	0.11372	0.223323	0.222336	0.228889	0.373736
ENSG00000271847	RP4-740C4.8	0.281662	0.670037	0	0.566649	2.01261	0	0	0	0	0	0	0	0	0	0	0	0	1.44834	0	0.883829	0.116403	0.47245	0.359674	0	0	0.853413	0.347374	3.08029	0.52223	0.11372	0	1.88986	0.343334	0.093434
ENSG00000178642	AL513477.1	0	0	0	0	0	0	0	0	0	0	0	0	0	0	0	0	0	0	0	0	0	0	0	0	0	0	0	0	0	0	0	0	0	0
ENSG00000157916	RER1	151.746	112.12	137.14	128.503	149.64	125.849	104.702	143.133	155.019	162.661	130.876	106.352	116.377	126.37	156.753	123.322	174.821	146.137	134.36	116.665	139.8	131.932	130.562	121.443	147.26	122.678	158.75	108.69	112.384	74.4868	146.277	136.292	82.1713	130.154
ENSG00000157911	PEX10	12.7452	13.9033	10.9912	23.5474	14.8498	11.0589	11.6758	21.2068	14.6656	13.9687	13.2125	14.5801	17.9041	11.6493	22.3609	17.9126	27.5141	17.9594	21.0712	11.4898	15.598	18.898	21.4605	8.23127	15.6236	8.85416	15.516	17.8217	18.487	11.0309	17.4192	20.2326	15.45	11.9596
ENSG00000149527	PLCH2	21.7584	27.7507	55.1432	14.544	25.1849	34.3505	23.406	29.1528	3.69671	13.4785	11.4377	11.7882	39.6764	24.5015	31.9522	109.129	41.0596	88.2039	123.081	53.0297	81.5984	111.026	132	31.0255	203.328	114.357	168.245	127.282	80.319	50.833	92.7909	88.9345	28.8401	126.136
ENSG00000224387	RP3-395M20.2	0	0	0	0	0	0	0	0.464381	0	0	0	0.258513	0	0	0	4.13369	0	0	0.74369	0.505045	1.04763	1.06301	2.51772	0	4.0998	3.2003	2.20004	1.65016	1.25335	0.227441	1.11662	1.00051	0.686668	2.98989
ENSG00000229393	RP3-395M20.3	0	0	0	0	0	0	0	0	0	0.245064	0	0	0	0	0.624288	5.09821	0	0.144834	0.495794	0.252523	1.62964	1.77169	2.03815	0.50654	1.9945	4.80045	3.24216	4.29041	0.940015	0.454881	2.67988	4.11322	1.48778	3.83079
ENSG00000157881	PANK4	24.8567	25.2939	15.4251	15.5514	15.6657	18.9051	28.4565	26.6761	19.2108	15.8679	19.9831	24.7139	15.2516	22.2223	24.8013	31.0027	24.7627	23.3183	27.3926	19.6968	21.7673	25.8666	21.4605	25.9602	22.0503	31.4696	32.4216	24.7524	17.6514	22.1755	27.9154	18.4539	18.1967	21.8636
ENSG00000197921	HES5	0	0	0	0	0	0	0	0	0.606018	0	0	0	1.21571	0	0	0.275579	3.80965	0	0	0.126261	0.232806	0.708675	0	0	0.221611	0	0.694748	0	0	0	0	0	0.457779	0.186868
ENSG00000272449	RP3-395M20.12	0	2.06595	1.43635	2.20363	0.598344	6.42528	2.00933	0.980361	4.42393	4.65622	2.76083	1.913	0.552596	2.53246	0.340521	1.24011	18.2017	1.44834	1.36343	3.53532	3.37568	1.06301	1.19891	3.29251	1.55128	1.06677	1.50529	2.86027	2.40226	2.27441	0.66997	2.66803	4.69223	2.52272
ENSG00000238164	RP3-395M20.8	5.63325	8.31963	3.12249	0	6.85376	3.3362	8.09163	2.68309	1.69685	5.20762	2.36642	5.42878	5.4707	3.03895	0.737795	11.4365	1.90483	19.6974	9.42008	7.57568	9.19583	9.449	14.8665	7.59809	15.0695	20.8019	16.7898	18.8118	10.5491	2.72929	6.47638	8.78228	2.06	16.351
ENSG00000157873	TNFRSF14	59.5012	79.567	51.3962	52.8242	57.0603	83.1579	74.3995	84.9302	42.4213	112.852	76.9745	65.5073	112.895	59.3861	47.7864	77.1622	38.3081	104.715	89.6147	97.2212	84.3921	71.4581	93.5152	139.425	107.814	163.215	93.791	116.611	86.0636	66.8676	89.106	64.144	43.3745	108.664
ENSG00000225931	RP3-395M20.7	0	0	0	0	0.271975	0	0	0.670773	0	0.428862	0	0	0	0	0	0.413369	0	0.144834	0	0.757568	0	0.47245	0.119891	0.759809	0	0.533383	0.578957	0.550053	0.104446	0.682322	0	0.111168	0.114445	0.186868
ENSG00000228037	RP3-395M20.9	1.40831	0.223346	0.1249	1.00738	0	0.308908	1.41196	1.54794	1.21204	0.980257	0.525872	0.413621	0.552596	0	0	1.24011	0.634942	0.869004	0	0.757568	0.698417	0.236225	0.599456	0.759809	0.443222	0.32003	0.347374	1.21012	1.3578	1.25092	0	0.55584	0	0.560604
ENSG00000157870	FAM213B	32.3208	40.984	38.0944	48.1651	42.972	36.5129	45.7802	56.3965	38.7851	35.7794	66.7857	50.8237	32.7689	39.7596	74.4038	45.8839	31.1121	36.7878	31.3589	25.631	38.5294	44.4103	33.2099	23.0476	37.2306	31.683	34.2743	28.2727	47.1052	17.3992	32.7169	27.2362	17.0523	32.1413
ENSG00000142606	MMEL1	1.76039	0.725874	4.05924	0.314805	1.0335	0.432471	2.66101	3.61186	0	1.71545	4.00977	2.0164	1.49201	0.569803	3.23495	0	0	0.869004	0.74369	1.38887	0.582015	0.590562	1.07902	1.26635	1.77289	0.533383	0.926331	0.440042	1.46225	0	1.56326	1.22285	0.343334	0.373736
ENSG00000237058	RP13-436F16.1	0	0	0	0	0	0	0	0	0	0	0	0	0	0	0	0	0	0	0	0	0	0	0	0	0	0	0	0	0	0	0	0	0	0
ENSG00000215912	TTC34	0	1.89844	0	0.062961	1.90382	0	1.79211	0.206392	0	0.30633	0.920276	0.77554	1.93408	0.696426	0.851302	1.10232	0	4.34502	1.61133	0.252523	0.698417	2.48036	1.3188	0.126635	1.55128	2.77359	1.15791	2.75026	6.16232	0.454881	2.00991	2.33453	1.48778	1.68181
ENSG00000233234	RP11-740P5.2	0	0	0	0	0	0	0	0	0	0	0	0	0	0	0	0	0	0	0	0	0	0	0	0	0	0	0	0	0	0	0	0	0	0
ENSG00000231630	RP11-740P5.3	0	0	0	0	0	0	0	0	0.242407	0	0	0	0	0	0	0	0	0	0	0	0	0	0	0	0	0	0	0	0	0	0	0	0	0
ENSG00000169717	ACTRT2	0	0	0	0	0	0	0	0	0	0	0	0	0	0	0	0	0	0	0	0	0	0	0	0	0	0	0	0	0	0	0	0	0	0
ENSG00000177133	LINC00982	0	1.2284	0	0	0.435159	0.247126	0	0	0	0	0	1.60278	0	0	0	0	0	0.434502	0.123948	0.378784	0.116403	0.826787	0.479565	0	0	0.213353	0.231583	0	0.208892	0	0	0	0	0.46717
ENSG00000256761	AL008733.1	0	0	0	0	0	0	0	0	0	0	0	0	0	0	0	0	0	0	0	0	0	0	0	0	0	0	0	0	0	0	0	0	0	0
ENSG00000142611	PRDM16	2.46455	2.68015	1.3739	0.944414	1.63185	0.80316	0.488756	1.70273	0.484814	0.0612661	0.920276	2.58513	0.386817	2.2159	0	3.44474	0	0.579336	1.48738	0.757568	1.51324	1.29924	0.239783	0.759809	1.44047	1.17344	1.27371	1.43014	0.104446	0.568602	0	0.444672	0.343334	3.55049
ENSG00000226286	RP1-163G9.2	0	0	0	0	0	0	0	0	0	0	0	0	0	0	0	0.413369	0	0.144834	0	0	0	0	0	0	0	0.106677	0	0.110011	0	0	0	0	0	0
ENSG00000272235	RP11-22L13.1	0	0	0	0	0	0	0	0	0	0	0	0	0	0	0	0.413369	0	0	0	0	0	0	0.119891	0	0	0	0	0	0	0.227441	0	0	0.572224	0.186868
ENSG00000130762	ARHGEF16	36.264	44.4458	44.0272	40.1061	62.8261	35.0301	69.7292	46.077	39.573	40.068	35.9565	29.6256	40.671	39.0632	56.6967	81.9848	34.7101	81.8312	105.852	96.3373	62.7412	90.9466	92.4362	34.3181	124.435	96.649	119.613	76.6773	72.59	63.0011	87.6544	40.0205	62.7157	89.7901
ENSG00000272088	RP11-168F9.2	0	0	0	0	0.652739	0.556034	0	0	0	0	0	0.103405	0	0	0.567534	0	0	0.72417	0.495794	0.505045	0.116403	0.590562	0.839239	0.126635	0.997249	1.17344	0.231583	0	0.313338	0.796043	0	0	0	0.186868
ENSG00000162591	MEGF6	4.29535	16.3601	5.74539	4.47023	5.98344	9.94682	9.44928	15.273	2.30287	4.71749	2.49789	3.9294	17.7936	0.569803	0.113507	38.7189	43.811	17.6697	54.7852	12.4999	13.7355	30.473	66.2999	3.16587	52.0786	22.2954	30.8005	4.84046	24.5448	15.9209	15.186	31.9052	6.63779	26.5353
ENSG00000207776	MIR551A	0	0	0	0	0	0	0	0	0	0	0	0	0	0	0	0	0	0	0	0	0	0	0	0	0	0	0	0	0	0	0	0	0	0
ENSG00000238260	RP11-46F15.2	0.985818	0.725874	0	0	0	0	0.977512	0	0	0	0	0.413621	0.442077	0	0	0.13779	0	0.434502	0.867639	0.252523	0	0	1.4387	0.379905	0	0.426706	0.463166	0.770074	0.313338	0	0.558308	0.444672	0.572224	0.093434
ENSG00000158109	TPRG1L	64.219	50.6437	72.879	62.6462	55.646	41.3318	49.5816	46.7993	52.7236	62.9202	65.7997	54.2878	60.5092	47.1037	76.3334	63.3832	74.7115	67.7823	48.4638	52.3984	61.1115	51.3789	67.6187	58.632	54.6271	29.016	45.3902	55.0053	84.288	43.1	60.2973	81.375	48.9823	32.2347
ENSG00000116213	WRAP73	14.9985	18.091	18.1105	14.9847	17.2976	20.7586	14.8799	22.3935	21.453	14.2137	5.45592	12.3569	24.6458	16.5243	16.572	24.9399	19.0483	23.7528	27.8884	25.3785	25.143	22.4414	22.1799	18.742	29.031	29.7628	30.4531	24.6424	20.0537	21.7206	28.2504	21.2331	26.8945	32.4216
ENSG00000078900	TP73	8.5907	26.1873	6.30744	22.6659	17.2432	6.30171	14.717	18.4721	0.848425	9.25117	14.9874	5.8941	15.8042	8.99023	3.68897	21.4952	20.1065	69.6651	27.3926	18.0554	8.96302	13.2286	43.1609	5.19203	15.1803	5.22715	16.5582	38.9437	41.7784	7.96043	6.25305	97.1609	5.3789	8.50249
ENSG00000227589	RP5-1092A11.5	0.915403	0	0	0	0	0	0	0	0	0	0	0	0	0	0	0.13779	0	0.289668	0	0	0	0	0	0	0	0.106677	0.115791	0.110011	0	0.11372	0	0.222336	0	0
ENSG00000235131	RP5-1092A11.2	0	0	0	0	0	0	0	0	0	0	0	0	0	0	0	0	0	0.289668	0	0.126261	0	0	0.359674	0	0	0	0	0	0.104446	0	0	0.778177	0	0
ENSG00000227372	TP73-AS1	11.8298	18.2027	7.93113	10.2626	14.4147	9.32901	9.99235	21.3615	6.24199	12.6208	23.9272	16.2863	21.3302	14.8149	11.6345	20.944	12.2755	19.9871	31.4829	18.8129	14.0848	27.8745	36.9265	7.34482	27.3689	21.442	24.2004	24.4223	22.0381	14.5562	18.0892	23.9011	16.2511	22.8913
ENSG00000162592	CCDC27	0.63374	0	0	0	0	0	0	0.206392	0	0	0	0	0	0	0	0.13779	0	0	0	0	0	0	0	0	0	0	0	0	0	0.568602	0	0.111168	0	0
ENSG00000235169	SMIM1	0.422494	0.94922	0.624499	0	1.52306	0.308908	0	0.103196	0	1.10279	3.94404	1.03405	1.98934	2.46915	0.397274	0.551158	0	0.434502	0.371845	0.757568	0.116403	1.06301	1.79837	0	0.664833	0	0.231583	0.880084	0.731123	0.454881	2.00991	2.00103	0.114445	0.654038
ENSG00000130764	LRRC47	42.4606	58.5724	57.1416	38.5951	56.7883	43.8649	43.9337	55.571	81.9336	37.2498	33.1957	48.3937	54.5965	53.7514	46.0838	53.4624	53.1235	43.595	48.4638	45.4541	45.9791	62.5996	49.635	30.1391	46.5383	49.9247	60.2115	44.4442	51.8053	55.6093	51.2527	44.6896	47.4946	58.4897
ENSG00000266075	RN7SL574P	0	0.0558365	0	0	0	0	0	0	0	0	0	0	0	0	0	0	0	0	0.123948	0.505045	0	0	0.119891	0	0.332416	0.106677	0.347374	0	0.104446	0	0.111662	0.55584	0.228889	0.373736
ENSG00000272153	RP1-286D6.5	0	0.837547	0.562049	0	0	0	0.271531	0.25799	0	0	0	0.0517027	1.93408	1.83603	0	3.03137	0.423294	1.88284	0.867639	0.505045	1.16403	1.41735	1.19891	0.759809	1.66208	2.88027	1.85266	0.660063	0.313338	1.59209	2.23323	0.444672	0.572224	1.77525
ENSG00000116198	CEP104	31.8983	46.5118	37.9695	40.8617	69.2447	35.6479	55.3924	51.7527	52.36	29.0401	37.4026	56.8729	43.7103	45.4576	36.9465	54.7025	16.5085	85.8865	45.613	47.0954	50.7517	42.1662	67.7386	43.3091	48.2004	46.4043	52.8009	69.7467	64.6521	54.5858	48.4612	90.3796	42.5734	58.2094
ENSG00000169598	DFFB	5.84449	2.17762	1.6237	2.20363	4.51478	3.52155	1.90072	5.88216	3.63611	3.00204	5.85033	3.72259	4.03395	1.70941	2.27014	5.09821	1.26988	3.04151	4.46214	2.77775	5.82015	7.20486	3.83652	4.55886	2.77014	8.53413	7.75802	2.97028	5.95343	2.04697	5.13644	4.11322	3.09001	7.00755
ENSG00000264428	AL691523.1	0	0	0	0	0	0	0	0	0	0	0	0	0	0	0	0	0	0	0	0	0	0	0	0	0	0	0	0	0	0	0	0	0	0
ENSG00000198912	C1orf174	24.9271	17.5885	17.9231	18.8253	18.6031	20.8204	16.4005	22.7031	25.6346	28.6725	11.4377	21.56	23.1538	17.9171	19.5232	30.1759	23.2812	22.1596	22.9305	26.1361	18.2753	27.0478	21.5804	16.2093	19.391	25.6024	23.5057	21.232	24.5448	18.7639	20.3224	26.0133	24.1478	30.0857
ENSG00000236423	LINC01134	0	1.17257	0.749398	0	0.543949	0	1.19474	0.309588	0	0.796459	0.854542	0.827242	0	0.569803	0.794548	0.964527	0	1.73801	0.247897	1.26261	0.81482	0.236225	2.63761	0.379905	2.99175	0.533383	1.85266	1.43014	0.52223	0.454881	0.446647	1.66752	1.37334	1.12121
ENSG00000233304	RP13-614K11.1	0	0	0	0	0	0	0	0	0	0	0	0	0	0	0	0	0	0	0	0	0.349209	0	0	0	0	0	0	0	0	0.341161	0	0	0.457779	0.093434
ENSG00000226374	RP13-614K11.2	0	0	0	0	0	0	0	0	0	0	0	0	0	0	0	0	0	0	0	0	0.116403	0	0	0.126635	0	0	0	0.330032	0.208892	0	0	0	0.228889	0.093434
ENSG00000229280	RP11-374C13.1	0	0	0	0	0	0	0	0	0	0	0	0	0	0	0	0	0	0	0	0	0	0	0	0	0	0	0	0	0	0	0.111662	0	0	0
ENSG00000235054	RP5-1166F10.1	0	0	0	0	0	0	0	0	0	0	0	0	0	0	0	0	0	0	0	0	0	0	0	0	0	0	0	0	0	0	0	0	0.228889	0
ENSG00000227169	RP1-37J18.1	0	0	0	0	0	0	0	0	0	0	0	0	0	0	0	0	0	0	0	0	0	0	0	0	0	0	0	0	0	0	0	0	0	0
ENSG00000232596	RP1-37J18.2	0	0	0	0	0	0	0	0	0	0	0	0	0	0	0	0	0	0	0	0	0	0	0	0	0	0	0	0	0	0	0	0	0	0
ENSG00000196581	AJAP1	0	0	0.874298	3.58877	5.71147	3.45976	0.217225	0.103196	7.51462	0.30633	2.36642	1.44767	0.663115	1.07629	1.47559	1.92905	4.23294	2.60701	3.09871	2.52523	2.67727	3.42526	2.15804	2.27943	1.88369	4.37374	2.6632	3.74036	9.92238	19.3325	4.35481	0.222336	12.2456	2.98989
ENSG00000231510	RP11-542C10.1	0	0	0	0	0	0	0	0	0	0	0	0	0	0	0	0	0	0	0	0	0	0	0	0	0	0	0	0	0	0	0	0	0	0
ENSG00000260972	RP1-58B11.1	0	0	0	0	0	0	0	0	0	0	0	0	0	0	0	0	0	0	0	0	0	0	0	0	0	0	0	0	0	0	0	0.222336	0	0
ENSG00000264341	MIR4417	0	0	0	0	0	0	0	0	0	0	0	0	0	0	0	0	0	0	0	0	0	0	0	0	0	0	0	0	0	0	0	0	0	0
ENSG00000236948	RP11-154H17.1	0	0	0	0	0	0	0	0	0	0	0	0	0	0	0	0	0.423294	0	0	0	0	0	0	0	0	0	0	0	0	0	0	0	0	0
ENSG00000216045	AL356693.1	0	0	0	0	0	0	0	0	0	0	0	0	0	0	0	0	0	0	0	0	0	0	0	0	0	0	0	0	0	0	0	0	0	0
ENSG00000264101	MIR4689	0	0	0	0	0	0	0	0	0	0	0	0	0	0	0	0	0	0	0	0	0	0	0	0	0	0	0	0	0	0	0	0	0	0
ENSG00000131697	NPHP4	8.52029	17.756	7.68133	15.2995	17.7327	6.91953	11.8931	15.9438	0.606018	6.43294	5.25872	12.9257	9.39413	8.16718	2.83767	18.1882	18.8366	38.2362	16.6091	20.0755	9.19583	10.1577	30.0927	8.48454	16.51	13.3346	27.4426	32.7831	34.7806	15.2385	12.9528	43.9114	10.3	11.8661
ENSG00000266687	AL356261.1	0	0	0	0	0	0	0	0	0	0	0	0	0	0	0	0	0	0	0	0	0	0	0	0	0	0	0	0	0	0	0	0	0	0.093434
ENSG00000069424	KCNAB2	12.7452	31.3243	8.05603	16.6217	21.5948	41.9496	39.5892	12.2287	19.6956	27.4472	28.9887	27.6609	33.4873	18.8035	12.7695	11.8499	27.3025	24.6218	13.6343	22.0957	28.1695	10.1577	22.6594	95.6093	25.042	49.818	12.2739	28.6027	14.4136	12.0544	9.49124	20.2326	11.9022	28.4974
ENSG00000268332	AL035406.1	0	0	0	0	0	0	0	0	0	0	0	0	0	0	0	0	0	0	0	0	0	0	0	0	0	0	0	0	0	0	0	0	0	0
ENSG00000116254	CHD5	0	0	0	0	0	0	0	0	0	0	0	0.620432	0.552596	0	0	0.964527	0.846589	0	0.247897	0.378784	0.116403	0.118112	0.359674	0.126635	0.110805	0.426706	0	0.770074	0.417784	3.41161	1.56326	0.222336	2.17445	0.186868
ENSG00000116251	RPL22	129.987	93.191	88.7413	84.6195	62.391	84.5789	87.433	74.3526	109.81	52.7501	82.036	61.3193	90.1836	66.0339	95.0053	156.391	338.636	77.3413	162.125	81.5648	137.821	159.098	163.292	76.3608	133.631	90.6751	135.013	63.9161	142.987	112.697	148.957	122.285	96.5913	99.6006
ENSG00000226944	RP1-120G22.11	0	0	0.0624499	0	0	0	0.814594	0	0	0	0	0.0517027	0.994672	0.88636	0	2.06684	0	0.869004	0.619742	0.378784	0.931223	0.590562	0.599456	0	0.554027	0.32003	0.926331	0.330032	0.626677	1.02348	2.67988	0.333504	3.09001	0.280302
ENSG00000158286	RNF207	2.04205	4.7461	10.554	4.09246	3.48128	7.53734	6.84259	2.01232	2.18166	2.94077	2.62936	3.10216	17.9594	7.97724	11.4074	56.6315	14.6037	64.5959	61.8503	22.8533	39.6934	35.3156	50.5941	9.87752	68.6994	57.712	70.8643	45.9844	51.3875	69.2557	82.9646	34.6844	40.1701	49.8938
ENSG00000116237	ICMT	148.366	134.063	145.696	173.269	172.976	117.694	171.825	124.454	126.234	123.512	180.111	151.127	125.218	150.808	183.768	158.182	153.444	168.152	173.528	93.9384	155.281	175.633	127.325	88.5178	188.369	106.57	149.602	121.012	158.549	112.015	135.222	152.856	127.606	132.396
ENSG00000225077	LINC00337	0	0	0.249799	0.944414	0.32637	0.741378	0.597369	0.206392	0	0.428862	0	0.310216	1.38149	0	0.510781	0.413369	0	0	0.74369	0.631306	0.465612	0.708675	0	0	0.554027	0.213353	0.463166	0.660063	0.313338	2.84301	0.66997	0	1.03	0.280302
ENSG00000173673	HES3	0	0	0	0	0	0	0	0	0	0	0	0	0	0	0	0	0	0	0	0	0	0	0	0	0	0	0	0	0	0	0	0	0.114445	0.186868
ENSG00000158292	GPR153	9.99902	19.9336	100.107	35.2581	22.8459	35.339	22.6457	48.7085	25.877	32.3485	13.2783	44.6194	15.97	13.3587	200.226	45.6084	45.7158	38.6707	20.6994	9.59586	75.3127	24.6855	16.9047	6.58501	22.1611	19.7352	52.3377	23.1022	34.7806	43.7823	43.6597	18.1204	86.2913	28.4039
ENSG00000097021	ACOT7	13.2381	26.4106	19.297	34.5026	24.7497	43.3706	32.9639	24.7154	46.421	21.9332	32.2754	24.9724	20.8329	31.6557	35.9249	25.6289	65.1873	20.7113	52.5541	34.7218	46.0955	53.6231	17.2643	23.3008	19.391	27.6292	32.4216	26.1825	20.6803	20.4697	24.9006	15.6747	39.5979	29.058
ENSG00000271746	RP1-202O8.3	0	0	0	0	0	0	0	0	0	0	0	0	0	0	0	0	0	0	0	0	0	0	0	0	0	0	0	0	0	0	0	0	0	0
ENSG00000069812	HES2	17.8856	13.7358	6.74459	15.0477	9.19274	13.4066	8.41747	7.5849	35.4521	7.47446	15.316	5.37708	5.13914	9.43341	16.2315	18.1882	50.1604	18.8284	10.0398	16.0352	30.614	20.6697	35.1281	5.4453	12.8534	9.81425	34.39	16.9416	26.8426	16.4895	23.114	13.1178	53.4457	12.8939
ENSG00000187017	ESPN	7.88655	22.0554	5.37069	17.8809	13.9251	4.88074	14.0653	10.0616	7.02981	7.71952	12.1608	7.54859	12.9307	5.95128	7.26444	16.5348	24.7627	29.5461	12.1469	13.3837	11.2911	17.3625	32.4905	3.41914	32.0228	8.53413	19.2214	21.7821	58.1765	13.0778	14.7393	26.9027	9.7278	14.5757
ENSG00000265392	MIR4252	0	0	0	0	0	0	0	0	0	0	0	0	0	0	0	0	0	0	0	0.252523	0	0	0	0	0	0	0	0	0.104446	0	0	0	0	0
ENSG00000231868	RP1-202O8.2	0	0	0	0	0	0	0	0	0	0	0	0	0	0	0	0.551158	0	0.289668	0.74369	0.631306	0.349209	0.47245	0.839239	0	0.221611	0.533383	0.578957	0.770074	1.04446	0	0.111662	0.333504	0.572224	0.373736
ENSG00000215788	TNFRSF25	4.22494	7.59376	3.55964	3.21101	2.82854	14.5187	3.80144	4.9534	3.63611	3.0633	0.591606	3.72259	12.5439	4.81167	5.39158	15.0191	32.8053	29.8358	16.3612	15.1514	16.9948	18.898	23.0191	13.0434	14.5155	40.6438	47.0113	18.4818	13.1602	23.6538	20.6574	14.7854	21.4012	28.4974
ENSG00000171680	PLEKHG5	10.9144	26.0198	10.2418	9.44414	11.8037	23.7241	20.4191	11.7643	32.5432	11.8243	15.9734	10.1337	20.8881	21.146	18.4449	38.0299	108.152	82.4105	39.7874	45.8328	42.7199	47.9537	42.0818	14.1831	29.3634	58.6721	87.1909	48.5146	50.1341	62.205	41.5381	37.3525	63.5168	74.8406
ENSG00000162408	NOL9	16.4773	16.5276	21.2954	19.5179	23.9338	23.6005	22.4285	14.499	33.4522	15.8679	13.9356	17.7857	15.8042	16.9675	27.1281	36.652	33.4403	29.2565	40.6551	31.4391	26.7727	41.9299	25.5368	21.9078	25.1528	37.9769	34.6216	24.2023	31.0205	49.3546	38.1883	30.6824	37.1945	36.5327
ENSG00000253022	RNU6-731P	0	0	0	0	0	0	0	0	0	0	0	0	0	0	0	0	0	0	0	0	0	0.118112	0	0	0	0.106677	0.578957	0	0	0	0	0	0.114445	0.186868
ENSG00000229519	RP11-58A11.2	0	0.223346	0	0	0	0	0	0	0	0.490128	0	0	0.165779	0	0	0.13779	0	0.144834	1.11554	0.126261	0.232806	0.826787	0.119891	0	0.110805	0.64006	0	0.220021	0.417784	0.454881	0.558308	0	0.343334	0.560604
ENSG00000173662	TAS1R1	0	0	0	0	0	0	0	0	0	0	0	0.103405	0	0	0	0	0	1.59317	0.123948	0.126261	0	0	0.239783	0	0	0	0	0.110011	0	2.61557	0.223323	0.778177	0.114445	0.186868
ENSG00000204859	ZBTB48	8.66112	14.0708	12.3026	17.5031	14.4147	16.3103	13.0878	13.9314	10.4235	12.0081	9.33423	9.6684	14.4227	12.7889	17.8773	14.4679	8.46589	26.6494	20.3275	16.6665	16.762	14.8822	21.9401	14.1831	18.9477	21.3353	23.0425	23.3222	21.5159	21.3794	18.5358	22.0113	25.9789	18.7802
ENSG00000162413	KLHL21	60.2053	97.5463	92.3009	47.6614	72.6172	133.263	59.8455	72.4435	201.38	48.8903	120.293	90.583	79.2975	93.3211	106.923	72.4773	190.906	91.2454	77.2199	127.65	128.625	101.577	63.3026	119.67	58.3945	87.2615	88.9278	74.2571	78.3346	410.758	132.207	64.5887	311.061	98.386
ENSG00000116273	PHF13	19.8572	16.0809	19.1721	12.2144	13.6531	24.8362	9.66651	16.2018	17.1503	18.5636	14.4615	13.7012	11.715	11.7126	13.9046	29.487	30.2656	19.6974	28.1363	15.2776	18.7409	31.8904	31.6513	20.8948	23.4908	18.3484	28.7163	17.2716	19.5314	39.9158	25.4589	25.0128	28.039	17.7525
ENSG00000041988	THAP3	3.1687	8.2638	9.99198	4.34431	11.5317	9.76148	9.28637	8.61686	3.75731	12.3757	4.93005	8.73775	13.5386	8.99023	7.15093	8.12959	9.73577	6.51753	8.30454	6.81811	9.42863	6.73241	7.43326	7.09155	6.53752	7.46736	6.36853	7.26069	7.62457	7.50554	9.71457	6.89242	7.43891	7.10098
ENSG00000007923	DNAJC11	23.5188	39.1972	28.7894	32.4249	36.3902	40.8376	27.9677	29.772	52.9054	23.5262	24.5845	30.5563	26.6351	36.594	36.5492	41.888	17.1434	39.1052	47.4722	29.6714	37.2489	44.7646	32.4905	31.1522	32.0228	46.2976	54.7693	33.9932	39.3762	39.8021	39.3049	34.6844	38.4534	44.568
ENSG00000228750	RP11-242F24.1	0	0	0	0	0	0	0	0	0	0	0	0	0	0	0	0	0	0	0	0	0	0	0	0	0	0	0	0	0	0	0	0	0	0
ENSG00000239166	snoU13	0	0	0	0	0	0	0	0	0	0	0	0	0	0	0	0	0	0	0	0	0	0	0	0	0	0	0	0	0	0	0	0	0	0
ENSG00000237436	RP11-312B8.1	0	0	0	0	0	0.926723	0	0	0.545416	0.612661	0	1.24086	0.552596	0	0.17026	0.964527	1.48153	0.144834	1.48738	0.252523	0.116403	0.354337	0.239783	0	0.997249	0.746736	0.463166	0.220021	0.626677	1.70581	0.334985	0.55584	3.3189	0.373736
ENSG00000171735	CAMTA1	32.0391	19.5986	26.6661	26.3806	17.08	25.0215	25.0895	24.6122	32.3008	27.3859	18.6685	26.6786	25.5852	21.6525	29.3415	19.4283	31.7471	18.6836	25.0376	22.727	23.2806	25.6304	19.4224	16.0826	25.1528	15.8948	19.8003	16.7216	24.127	31.0457	26.0172	20.8996	33.189	15.2297
ENSG00000227950	RP11-312B8.2	0	0	0	0	0	0	0	0	0	0	0	0	0	0	0	0	0	0	0.123948	0.252523	0	0.354337	0	0.126635	0.221611	0	0.115791	0	0	0.227441	0	0	0	0.093434
ENSG00000237365	RP11-334N17.1	0	0	0	0	0	0	0	0	0	0	0	0	0	0	0	0	0	0	0	0	0	0	0	0	0	0	0	0	0	0.227441	0	0	0	0
ENSG00000207056	RNU1-8P	0	0	0	0	0	0	0	0	0	0	0	0	0	0	0	0	0	0	0	0	0	0	0	0	0	0	0	0	0	0	0	0	0	0
ENSG00000237402	CAMTA1-IT1	0	0	0	0	0	0	0	0	0	0	0	0	0	0	0	0	0	0.144834	0	0	0	0	0	0	0	0	0	0.110011	0.104446	0	0	0	0	0
ENSG00000237728	RP3-453P22.2	0	0	0	0	0	0	0	0	0	0	0	0	0	0	0	0	0	0	0	0	0	0	0	0	0	0	0	0.110011	0	0	0	0	0	0
ENSG00000225126	RP4-549F15.1	0	0	0	0	0	0	0	0	0	0	0	0	0	0	0	0	0	0	0	0	0	0	0	0	0	0	0	0	0	0	0	0	0	0
ENSG00000270171	RP11-338N10.1	0.844987	0	0	0	0	0	0	0	0	0	0	0.361919	0	0	0	0	0	0	0	0.378784	0	0	0.119891	0	0	0	0.115791	0	0.104446	0	0	0	0	0
ENSG00000270035	RP11-338N10.2	0	0.558365	0	0	0	0	0	0	0	0	0	0.206811	0	0	0	0	0	0.434502	0	0.631306	0.349209	0	0	0	0.443222	0	0	0.110011	0	0	0	0	0	0
ENSG00000269978	RP11-338N10.3	0	0	0	0	0	0	0	0	0	0	0	0	0	0	0	0.275579	0	0.144834	0	0.126261	0	0.590562	0.119891	0.126635	0	0	0.115791	0	0	0	0	0.111168	0	0.093434
ENSG00000049245	VAMP3	93.9344	76.3843	80.0607	103.508	63.0981	106.944	78.7983	73.0627	88.9634	106.725	89.0038	69.902	71.5611	74.8341	108.91	100.862	139.476	71.4031	88.4992	76.6406	102.318	99.9232	75.8912	106.88	87.0931	82.3543	79.2013	82.1778	93.6882	90.6351	104.515	72.4816	88.008	81.381
ENSG00000269925	RP3-467L1.6	0	0	0.437149	0	0.271975	0.370689	0	0	0	0	0	0	0	0	0	0.413369	0	1.01384	0.247897	0.126261	0.465612	0.590562	0.719348	0.633174	0.443222	0.32003	0.347374	0.990095	0.104446	0.11372	1.22828	0.222336	0	1.68181
ENSG00000049246	PER3	14.3648	13.3449	22.1697	13.6625	2.50217	9.20544	11.6215	12.4351	11.9386	4.53369	8.34822	20.1123	9.22835	4.81167	14.2451	46.1595	21.1647	39.3948	41.3988	4.54541	30.0319	22.7957	7.43326	9.24435	45.3194	31.5763	13.4318	9.35089	30.3938	33.2063	56.9475	27.4585	13.39	9.15653
ENSG00000236266	RP3-467L1.4	0	0	0.1249	0	0	0	0	0	0	0	0	0.0517027	0.386817	0	0	0.275579	0	0	0.619742	0	0.232806	0	0	0.126635	0	0.64006	0.231583	0	0.208892	0.568602	0.66997	0.333504	0	0
ENSG00000049247	UTS2	0	0	0	0	0	0	0	0	0	0	0	0	0.497336	0	0	0	1.05824	0	0	0.757568	1.86245	0	0	3.29251	0.221611	0	0	0.550053	0	0	0	0	0	0
ENSG00000049249	TNFRSF9	0.563325	1.89844	1.6237	0	1.95822	3.64511	2.00933	0.412784	4.30273	1.77672	1.11748	2.74024	3.20505	4.30518	0	0	5.29118	0.869004	0.123948	3.28279	3.14288	0.826787	0	5.0654	0.664833	4.16039	0.926331	1.43014	0	1.47836	0.781632	0	3.54779	1.96211
ENSG00000270330	RP5-892F13.2	0	0	0	0	0	0.308908	0	0	0	0	0	0	0	0	0	0	0	0	0	0	0.116403	0	0	0.126635	0	0	0	0	0	0	0	0	0	0
ENSG00000116288	PARK7	187.446	154.946	138.639	164.643	117.493	136.414	150.428	149.376	148.535	156.657	155.067	133.393	137.928	116.936	121.85	125.251	128.682	110.653	156.175	115.15	146.435	154.609	152.142	116.377	126.761	93.9821	132.35	111.551	122.829	70.8478	104.739	179.092	78.9668	104.553
ENSG00000200344	Y_RNA	0	0	0.0624499	0	0	0	0	0	0	0	0	0	0	0	0	0	0	0	0.371845	0.378784	0	0.118112	0	0	0	0.426706	0.578957	0.220021	0	0	0	0	0.686668	0
ENSG00000116285	ERRFI1	27.0396	46.3443	39.4683	27.5139	42.1017	60.5459	35.0275	40.1948	113.022	64.5744	42.7928	52.5816	33.432	127.193	36.7195	38.8567	94.6063	62.7131	34.2098	257.699	104.763	65.5524	51.6731	38.1171	51.9678	48.6445	49.4429	69.8567	86.4814	197.077	40.9798	109.723	434.89	160.987
ENSG00000238290	RP11-431K24.1	0	0	0	0	0	0	0	0	0	0	0	0	0	0	0	0	0	0.289668	0	0.883829	0.232806	0	0	0	0.332416	0	0	0	0.208892	0.341161	0	0.222336	0.228889	0
ENSG00000232848	CTA-215D11.4	0	0.111673	0	1.00738	0	0	0	0	0	0.122532	0	0	0.0552596	0	0	0	0	0	0	0	0	0	0	0	0	0	0	0	0	0	0	0	0.114445	0
ENSG00000229305	RP11-431K24.2	0	0	0	0	0	0	0	0	0	0	0	0	0	0	0	0	0	0	0	0	0	0.118112	0	0	0	0	0	0	0	0	0	0	0	0
ENSG00000200975	RNU1-7P	0	0	0	0	0	0	0	0	0	0	0	0	0	0	0	0	0	0	0	0	0	0	0	0	0	0	0	0	0	0	0	0	0	0
ENSG00000227634	RP11-431K24.3	0	0	0	0	0	0	0	0	0	0	0	0	0	0	0	0.13779	0	0	0	0.126261	0	0	0	0	0	0	0	0	0	0	0	0	0.114445	0
ENSG00000233645	RP11-431K24.4	0	0	0	0	0	0	0	0	0	0	0	0	0	0	0	0	0	0	0	0	0	0	0	0	0	0	0	0	0	0	0	0	0	0
ENSG00000265414	RN7SL729P	0	0	0	0	0	0	0	0	0	0	0	0	0	0	0	0	0	0	0	0	0	0	0	0	0	0	0	0	0	0	0	0	0	0
ENSG00000251977	RNU6-991P	0	0	0	0	0	0	0	0	0	0	0	0	0	0	0	0	0	0	0	0	0	0	0	0	0	0	0	0	0	0	0	0	0	0
ENSG00000162426	SLC45A1	0.63374	1.00506	0.749398	1.4481	0.761529	0	0.43445	1.70273	1.15143	0.122532	1.05174	4.54983	1.43675	0.569803	0	0.275579	0	0.869004	0.247897	0	0.349209	0	1.55859	0.633174	0.554027	0	0.347374	0.660063	0.940015	1.02348	0.334985	1.88986	2.97556	0.747472
ENSG00000252254	Y_RNA	0	0	0	0	0	0	0	0	0	0	0	0	0	0	0	0	0	0	0	0	0	0	0	0	0	0	0	0	0	0	0	0	0	0
ENSG00000142599	RERE	81.4004	90.3434	113.659	124.6	84.6385	93.9079	127.077	118.211	103.871	132.028	137.187	119.381	137.762	128.396	141.316	161.627	44.8692	196.25	145.639	162.625	103.715	154.019	206.093	96.1159	160.668	144.333	139.992	168.536	194.165	234.946	202.331	191.654	203.139	155.661
ENSG00000232912	RP5-1115A15.1	0	0.223346	0.1249	0	0	0	0	0	0	0	0	0	0	0	0	0.275579	0	0.289668	0.123948	0.252523	0.116403	0.354337	0.239783	0.25327	0	0.426706	0.115791	0	0.208892	0.454881	0.223323	0.111168	1.03	0.747472
ENSG00000221083	SNORA77	0	0	0	0	0	0	0	0	0	0	0	0	0	0	0	0	0	0	0	0.252523	0	0.118112	0	0	0.221611	0	0	0	0.104446	0	0	0	0	0
ENSG00000270282	RP5-1115A15.2	0	0	0	0	0	0	0	0	0	0	0	0	0	0	0	0	0	0	0	0	0	0.118112	0	0.25327	0	0.32003	0.231583	0	0	0	0	0.111168	0.228889	0.093434
ENSG00000234619	RPL7P11	0	0	0	0.314805	0	0	0	0	0	0	0	0	0	0	0	0.13779	0	0.434502	0.123948	0	0.116403	0.236225	0.119891	0	0.110805	0.106677	0.347374	0	0	0.11372	0.223323	0	0	0
ENSG00000224315	RPL7P7	0	0	0	0	0	0	0	0	0	0	0	0	0	0	0	0.413369	0	0.144834	0.495794	0.252523	0	0	0.119891	0.126635	0.554027	0.533383	0.115791	0	0	0.341161	1.67493	0	0.343334	0.280302
ENSG00000222511	Y_RNA	0	0	0	0	0	0	0	0	0	0	0	0	0	0	0	0	0	0.289668	0.123948	0	0	0	0	0	0	0	0.115791	0.110011	0	0	0	0.222336	0.228889	0
ENSG00000226545	RP4-633I8.3	0	0	0	0	0.0543949	0	0	0	0	0	0	0	0	0	0.283767	0.964527	0	0.144834	0.371845	0.757568	0.582015	0.236225	0.239783	0.126635	0.110805	1.17344	0.926331	0	0	0	0.446647	0	0.114445	0.186868
ENSG00000228423	RP4-633I8.4	0	0	0	0	0	0	0	0	0	0	0	0.155108	0	0	0	0.13779	0	0	0.123948	0.126261	0	0	0.119891	0	0.332416	1.06677	0.578957	0	0.208892	0.227441	0.111662	0	0.457779	0.373736
ENSG00000229716	RP11-185B14.1	0	0	0	0	0	0	0	0	0	0	0	0	0	0	0	0	0	0	0	0	0	0.118112	0.239783	0	0	0	0	0	0.104446	0.227441	0	0	0	0.093434
ENSG00000074800	ENO1	763.798	1049.45	469.123	647.679	424.716	1158.22	686.974	591.364	1734.73	1044.28	1292.07	505.083	472.082	718.775	855.501	951.851	1282.37	450.434	1142.93	760.724	1404.52	1446.29	692.732	1157.06	749.599	845.305	1235.96	542.242	792.641	1069.31	905.911	493.03	1148.57	1003.67
ENSG00000236269	ENO1-IT1	0	0.0558365	0	0	0	0	0	0	0	0	0	0	0	0	0	0.688948	0	0.579336	1.85923	0.883829	0.116403	0.236225	0.119891	0.633174	0.221611	1.8135	0.926331	0.110011	0	1.1372	0.223323	0	1.37334	0.747472
ENSG00000230679	ENO1-AS1	0	0	0	0	0	0	0	0	0	0	0	0	0	0	0.567534	0.413369	0	0.434502	0	0.126261	0	0.708675	0	0	0.221611	0	0	0	0	0.341161	0	0.111168	1.25889	0
ENSG00000201725	RNU6-304P	0	0	0	0	0	0	0	0	0	0	0	0	0	0	0	0.413369	0	0	0	0.126261	0	0	0.119891	0	0	0	0	0.110011	0.208892	0	0	0	0	0
ENSG00000238249	HMGN2P17	0.0704156	0.167509	0.1249	0.188883	0.0543949	0.0617815	0.162919	0.309588	0	0.183798	0.065734	0.0517027	0.110519	0.189934	0	0.13779	0	0.144834	0.247897	0	0	0.708675	0.119891	0	0.221611	0.106677	0	0.110011	0.313338	0.11372	0	0.111168	0.686668	0.093434
ENSG00000232208	RP3-477M7.5	0	0	0	0	0	0	0	0	0	0	0	0	0	0	0	0	0	0	0	0	0	0	0	0	0	0	0	0	0	0	0	0	0	0
ENSG00000232663	RP3-477M7.6	0	0	0	0	0	0	0	0	0	0	0	0	0	0	0	0	0	0	0	0	0	0	0	0	0.110805	0	0	0	0	0	0	0	0	0
ENSG00000131686	CA6	0	0	0	0	0.543949	0	0	0	0.424213	0	0	0	0.110519	0.569803	0.0567534	0.275579	144.767	0.289668	0.247897	0	0	1.06301	0	0	0	0	0	0.220021	0.313338	0.11372	0	0	0.228889	0.280302
ENSG00000265141	RN7SL451P	0	0	0	0	0	0	0	0	0	0	0	0	0	0	0	0	0	0	0	0	0	0	0	0	0	0	0	0	0	0	0	0	0	0
ENSG00000197241	SLC2A7	0	0	0	0	0	0	0	0	0	0	0	0	0	0	0	0	0	0	0	0	0	0	0	0	0	0	0	0	0	0	0	0	0	0
ENSG00000142583	SLC2A5	2.74621	0.390855	0.312249	1.51106	1.90382	1.79166	3.96436	3.81825	1.93926	30.0204	1.57762	3.20556	3.37083	1.13961	0.340521	1.65348	4.0213	2.31734	3.71845	1.38887	1.39683	0.590562	0.359674	0.126635	0.886444	0.746736	0.694748	2.31022	1.04446	1.93325	1.22828	0.444672	0.343334	2.61615
ENSG00000252404	SCARNA16	0	0	0	0	0	0	0	0	0	0	0	0	0	0	0	0	0	0	0	0	0	0	0	0	0	0	0	0	0	0	0	0	0	0
ENSG00000180758	GPR157	18.7306	20.6037	63.6989	28.2695	47.7587	26.1336	51.2651	32.9195	46.4816	36.392	36.811	33.2965	27.0772	35.7077	69.8067	52.9112	210.801	43.3053	44.2496	39.8986	56.6882	32.2447	26.0164	31.912	36.6766	31.5763	52.9167	41.0339	59.7432	60.2718	66.4387	25.5687	57.2224	53.2574
ENSG00000207865	MIR34A	0	0	0	0	0	0	0	0	0	0	0	0	0	0	0.624288	0.275579	0	0.289668	0	0.126261	0	0.118112	0	0.126635	0	0.32003	0.231583	0	0.104446	0	0.111662	0.222336	1.14445	0.093434
ENSG00000228526	RP3-510D11.1	0	0	0.249799	0.755532	0.870319	0	0.760287	0	0	0	0	0.310216	0.221038	0	0.567534	0	0	0.579336	0.495794	0	0	0	0	0	0	0.213353	0.347374	0	0.626677	0	0.223323	0.444672	0.114445	0.093434
ENSG00000234546	RP3-510D11.2	3.52078	0.670037	1.18655	1.1333	0.543949	0.370689	0.43445	1.34155	0.181805	2.26684	0.854542	0.568729	2.5972	0.823049	1.36208	2.06684	1.05824	5.35886	2.60292	2.77775	3.60849	1.29924	3.71663	0.126635	1.10805	0.64006	2.20004	2.0902	3.13338	1.93325	3.46151	2.55687	2.74667	0.560604
ENSG00000049239	H6PD	142.732	126.414	184.539	167.161	162.75	143.395	205.766	161.037	105.993	194.152	266.88	129.515	196.669	129.345	157.207	201.035	101.379	237.962	171.297	150.63	142.128	160.869	259.804	130.687	292.416	185.084	156.318	190.428	290.151	158.071	206.797	209.552	87.2069	229.287
ENSG00000252841	Z98044.1	0	0	0	0	0	0	0	0	0	0	0	0	0	0	0	0	0	0	0	0	0	0	0	0	0	0	0	0	0	0	0	0	0	0
ENSG00000171621	SPSB1	32.532	39.4205	36.9079	42.1209	33.888	48.1278	47.9524	21.7227	48.9056	38.8427	53.2445	38.9838	35.0346	42.7352	38.4788	19.5661	17.3551	41.857	21.4431	76.3881	37.5981	21.4965	14.387	21.4013	35.3469	20.4819	29.411	55.7753	39.8984	109.854	34.6151	54.4724	75.648	30.4595
ENSG00000252956	RNA5SP40	0	0	0	0	0	0	0	0	0	0	0	0	0	0	0	0	0	0	0	0	0	0	0	0	0	0	0	0	0	0	0	0	0	0
ENSG00000235263	RP13-392I16.1	0	0	0	0	0	0	0	0	0	0	0	0	0	0	0	0	0	0	0	0	0	0	0	0	0	0	0	0	0	0.11372	0	0	0	0
ENSG00000171612	SLC25A33	7.95696	13.1216	9.49238	9.82191	11.3141	13.1595	10.2096	7.99768	19.5138	9.25117	15.7762	10.599	6.63115	15.7646	7.15093	5.92495	9.73577	12.7454	12.1469	13.2574	9.66144	18.3074	12.3488	11.9037	7.86719	10.241	7.64223	7.81075	15.5625	17.9678	15.186	13.896	22.6601	12.5202
ENSG00000231181	RP13-15M17.1	0	0	0	0	0	0	0	0	0	0	0	0	0	0	0	0	0	0.434502	0.867639	0.378784	0	0	0	0.25327	0.886444	0.960089	1.15791	0.440042	0.104446	0	0.111662	0.222336	0	1.21464
ENSG00000188807	TMEM201	8.80195	20.157	9.86708	21.5956	14.6322	22.5502	18.1383	13.9314	32.3008	8.20965	22.2181	11.2712	10.3335	14.1185	20.942	17.9126	16.9318	18.2491	32.2266	13.7625	23.0478	39.5677	18.3434	18.6153	20.6098	25.8157	26.9794	13.3113	15.458	21.6069	24.7889	11.5615	16.1367	21.8636
ENSG00000171608	PIK3CD	19.3643	58.1258	24.293	32.3619	68.2656	68.0214	62.3436	26.9341	62.7229	57.8352	42.2012	39.4491	53.657	50.7125	17.4233	11.0232	12.9105	53.8782	19.336	53.0297	54.0109	25.6304	21.5804	212.113	45.6518	94.8355	37.0532	43.4541	26.216	44.2372	18.3125	29.0149	18.1967	82.5022
ENSG00000179840	C1orf200	0	0.279182	0.874298	0	1.41427	0.247126	0.597369	0.412784	0.848425	0	1.64335	0	0.386817	0.316557	0	0	0	0.144834	0	0.126261	0	0.236225	0	1.13971	0.332416	0.533383	0.694748	0.220021	0	0.568602	0	0	0	0.840906
ENSG00000233268	RP11-558F24.2	0	0	0	0	0	0	0	0	0.121204	0	0	0	0	0	0	0	0	0	0	0	0	0	0	0	0	0	0.115791	0	0	0	0	0	0	0
ENSG00000231789	RP11-558F24.4	2.60538	0.390855	0.374699	1.1333	0.32637	0.494252	0	0.722371	0	0.30633	0.98601	0.310216	0.276298	0.379869	0	0.275579	0	0.869004	0.991587	0.126261	0.116403	0	0.95913	0.126635	1.10805	0.64006	0.694748	0.880084	0.940015	1.70581	0.893294	0.667008	0.457779	0.46717
ENSG00000171603	CLSTN1	353.838	385.048	403.676	470.255	364.392	312.491	359.67	476.765	207.258	273.247	431.938	437.766	339.238	335.171	461.178	550.332	220.536	415.529	620.982	305.3	319.526	515.561	596.459	152.089	506.935	249.623	336.258	353.794	578.631	454.995	548.929	570.07	297.671	345.799
ENSG00000271264	RP11-558F24.6	0	0	0	0	0	0	0	0	0	0	0	0	0	0	0	0.964527	0	0	0	0	0	0.47245	0	0	0	0.213353	0	0	0	0.11372	0	0	0.114445	0
ENSG00000178585	CTNNBIP1	65.6978	32.1618	63.6364	74.1051	68.7552	38.9223	56.3699	54.0746	38.9064	55.2007	57.4515	55.1667	64.8195	41.1524	86.3787	63.7966	450.809	43.3053	66.1885	60.8579	70.1909	65.5524	69.1773	20.7681	68.2562	31.4696	47.8218	49.1747	76.9768	48.1037	75.3716	42.2439	48.8679	34.2903
ENSG00000223989	RP11-84A14.5	0	0	0	0	0	0	0	0	0	0	0	0	0	0	0	0	0	0	0	0	0	0	0	0	0	0	0	0	0	0	0	0	0	0
ENSG00000162441	LZIC	17.6039	16.9184	21.1081	16.8735	15.8289	16.1868	20.0933	15.5826	24.4831	14.275	8.87409	17.1653	17.7936	19.9431	15.9477	24.5265	52.2769	19.6974	22.1868	16.1614	15.7144	18.6618	25.2971	24.5672	16.7316	15.1481	15.7476	12.6512	16.0847	8.18787	13.9577	28.9037	17.8534	18.0328
ENSG00000228150	RP11-84A14.4	0	0.279182	0	0	0.10879	0	0	0	1.09083	0	0	0.206811	0.221038	0	0	0.551158	0	0	0	0.126261	0.232806	0.9449	0.119891	0	0.332416	0.853413	0.115791	0.220021	0.104446	0.11372	0.558308	0	0.457779	0.186868
ENSG00000173614	NMNAT1	14.224	7.31458	14.0512	4.65911	11.5317	7.90803	9.23206	9.59722	6.7874	5.69774	4.14124	13.6495	7.57056	7.97724	9.98861	12.5389	6.34942	7.96587	11.0314	3.15653	13.6191	12.1656	15.466	9.62425	6.86994	7.68072	13.6634	9.4609	8.87792	7.16438	12.0595	18.0092	11.33	10.3712
ENSG00000202415	RN7SKP269	0.704156	0	0	0	0	0	0.162919	0	0	0	0	0	0.607855	0	0	0	0	0	0	0	0	0	0.239783	0	0	0	0.463166	0	0.208892	0	0	0.111168	0	0.186868
ENSG00000265521	MIR5697	0	0	0	0	0	0	0	0	0	0	0	0	0	0	0	0	0	0	0	0	0	0	0	0	0	0	0	0	0	0	0	0	0	0.093434
ENSG00000241326	RP11-807G9.2	0	0	0	0	0	0	0	0	0	0	0	0	0	0	0	0	0	0	0	0	0	0	0	0	0	0	0	0	0	0	0	0	0	0
ENSG00000162444	RBP7	1.3379	0.558365	1.249	0	0.924714	5.31321	4.50742	0.773969	0.848425	2.38938	3.94404	1.29257	1.71305	0.189934	1.81611	1.24011	13.3338	2.46218	0.619742	1.13635	3.37568	0.826787	1.55859	6.45838	1.44047	1.8135	0.926331	1.21012	1.98448	3.07045	1.33994	1.22285	2.51778	2.42928
ENSG00000225786	AL590639.1	0	0	0	0	0	0	0	0	0	0	0	0	0	0	0	0	0	0	0	0	0	0	0	0	0	0	0	0	0	0	0	0	0	0
ENSG00000130939	UBE4B	50.1359	49.3594	57.5163	55.6575	57.4954	42.9999	37.417	57.7897	31.3917	31.6133	64.2221	45.0847	51.723	36.0242	66.9691	79.5046	92.4898	77.4862	95.8121	41.6662	57.8522	87.8757	100.109	58.3787	79.1151	46.4043	81.8645	55.5553	59.8476	57.2013	90.781	97.0497	56.0779	54.3786
ENSG00000224340	RP11-496H15.2	0	0	0	0	0	0	0	0	0	0	0	0	0	0	0	0.13779	0	0.434502	0	0	0	0	0	0	0	0	0.115791	0	0	0	0	0	0.114445	0.280302
ENSG00000233623	PGAM1P11	0	0	0	0	0	0	0	0	0	0	0	0	0	0	0	0	0	0.434502	0	0	0	0.118112	0.359674	0	0.443222	0.426706	0.347374	0	0	0	0.111662	0.111168	0.228889	0
ENSG00000201746	RNU6-828P	0	0.335019	0	0	0	0	0	0	0	0	0	0	0	0	0	0	0	0.144834	0.123948	0	0	0.118112	0	0	0.221611	0	0	0	0.313338	0.11372	0.334985	0.333504	0.228889	0.46717
ENSG00000054523	KIF1B	53.5159	42.1007	62.8246	35.2581	64.5124	64.4999	55.1208	53.7135	37.0277	53.5465	55.0194	69.7469	37.3555	59.3861	79.5683	96.4527	131.01	87.4797	75.8564	64.6458	60.1803	68.3871	79.7277	270.112	81.3312	103.37	92.5173	85.8082	97.7615	81.6512	78.6098	89.0456	116.848	108.57
ENSG00000264881	MIR1273D	0	0	0	0	0	0	0	0	0	0	0	0	0	0	0	0	0	0	0	0	0	0	0	0	0	0	0.115791	0	0	0	0	0	0	0
ENSG00000199562	RNU6-37P	0	0.223346	0	0	0	0	0	0	0.0606018	0	0	0.0517027	0	0	0	0.275579	0.634942	0	0	0.126261	0	0	0	0	0.110805	0.533383	0.231583	0	0.208892	0	0	0	0.228889	0
ENSG00000264501	RN7SL731P	0	0	0	0	0	0	0	0	0	0	0	0	0	0	0	0	0	0	0	0	0	0	0	0	0	0	0	0	0	0	0	0	0	0
ENSG00000265945	RN7SL721P	0	0	0.499599	0	0	0	0	0	0	0	0	0.0517027	0	0	0	0.826738	0	0.144834	0.495794	0	0.582015	0	0	0	0	0.213353	0.231583	0	0.208892	0.568602	0.334985	0	0.457779	0
ENSG00000142657	PGD	218.781	170.525	259.354	468.493	307.168	323.055	246.007	371.505	302.827	292.423	506.415	488.228	189.098	287.497	656.013	330.282	238.95	253.749	318.052	210.604	211.271	310.872	177.319	646.851	338.067	190.631	199.045	311.88	282.631	273.611	489.413	208.774	322.162	365.327
ENSG00000271989	RP4-736L20.3	0	0	0	0	0	0	0	0	0	0	0	0	0	0	0	0.688948	0	0	0	0	0	0.118112	0	0	0	0	0	0	0	0.11372	0	0	0	0
ENSG00000175279	APITD1	7.25281	5.86283	3.93434	6.92571	12.2933	3.39798	3.04115	3.09588	0.848425	6.80053	8.41395	6.82475	9.94672	6.26783	4.8808	5.64937	4.44459	9.41421	10.1638	7.57568	3.72489	11.1026	8.99184	3.67241	6.53752	3.2003	6.25274	12.9812	7.83346	1.59209	3.68484	20.0103	3.54779	3.45706
ENSG00000251503	APITD1-CORT	0	0	0	0	0	0	0	0	0	0	0	0	0	0	0	0	0	0	0	0	0	0	0	0	0	0	0	0	0	0	0	0	0	0
ENSG00000241563	CORT	0	0	0	0.944414	0	0	0	0	0	0	0	0	0	0	0	1.51569	0	0	0	0.378784	0	0.47245	0.839239	0.25327	0	0.426706	1.04212	0.220021	0.104446	1.25092	1.22828	0.222336	0.114445	0.093434
ENSG00000160049	DFFA	51.6851	46.1209	50.2097	31.6064	52.9263	40.2815	42.5218	52.3719	62.9653	34.309	49.5634	38.7253	38.737	35.2645	46.3108	58.6984	54.1817	49.8229	44.7454	27.6512	51.4501	58.5838	66.6595	33.6849	53.2974	39.577	53.7272	28.8228	43.1362	31.728	40.9798	45.1342	31.4723	53.6311
ENSG00000203469	RP5-1113E3.3	0	0	0	0	0	0	0	0	0	0	0	0	0	0	0	0	0	0	0	0	0	0	0	0	0	0	0	0	0	0	0	0	0	0
ENSG00000142655	PEX14	20.843	24.4005	18.048	24.4289	25.5656	22.612	33.0725	30.3396	24.7255	29.9591	28.3971	27.4024	24.4247	23.4886	23.7229	20.6684	17.1434	30.1255	24.2939	22.6008	23.7462	23.6225	21.4605	15.3228	21.4963	17.6016	26.5162	26.8426	26.8426	15.3522	21.2157	20.1214	16.9378	20.5555
ENSG00000243267	RN7SL614P	0	0	0	0	0	0.0617815	0	0	0	0	0	0	0	0	0	0	1.26988	0.579336	0.123948	0	0.232806	0	0	0	0	0	0	0.220021	0	0	0.111662	0.222336	0	0
ENSG00000130940	CASZ1	27.8846	35.0653	33.3482	55.9723	44.3319	32.1264	43.6079	42.9295	24.6043	40.7419	35.825	45.1364	53.1597	46.4073	51.7024	48.5019	124.237	89.797	49.8273	38.3834	40.2754	47.3631	60.9048	20.2616	42.5493	53.6583	55.8115	72.4969	74.679	44.1235	55.9425	88.601	69.9257	46.6236
ENSG00000272078	RP4-734G22.3	0	1.06089	0.624499	0.692571	0.489554	0	0	1.28995	0	0	0	0.568729	3.53661	0	0.340521	3.16916	2.96306	6.22786	4.58609	1.51514	1.86245	0.9449	5.27522	0.50654	3.10255	3.52033	4.28428	3.52034	4.0734	3.41161	4.35481	2.89037	6.06557	3.55049
ENSG00000225158	HSPE1P24	0	0	0	0	0	0	0	0	0	0	0	0	0	0	0	0	0	0	0	0	0	0	0	0	0	0	0	0	0	0	0	0	0	0
ENSG00000175262	C1orf127	0	0.446692	0	0.62961	1.41427	0	0	0.877165	0.424213	0.980257	0	0.827242	1.04993	0	0.964808	0.826738	0	1.01384	0.495794	0.378784	0.698417	0.47245	1.91826	0	0.110805	0.533383	0.115791	1.76017	0.731123	0	0.111662	0.778177	0.572224	0
ENSG00000215785	CFL1P6	0	0	0	0	0	0	0	0	0	0	0	0	0	0	0	0	0	0.289668	0	0.126261	0	0	0.719348	0	0.110805	0	0	0	0	0	0	0.222336	0	0
ENSG00000264181	AL713997.1	0	0	0	0	0	0	0	0	0	0	0	0	0	0	0.624288	0	0	0	0	0	0	0	0	0	0	0	0	0	0	0	0	0	0	0
ENSG00000207213	Y_RNA	0	0	0	0	0	0	0	0	0	0	0	0	0	0	0	0	0	0.144834	0	0	0	0	0	0	0	0	0	0	0	0.227441	0	0	0	0
ENSG00000120948	TARDBP	82.5975	92.521	104.354	70.2015	101.827	102.434	115.292	95.6626	128.233	63.9005	88.6094	78.3295	82.5025	93.6376	84.3924	175.682	150.904	114.274	186.171	137.877	141.779	186.618	147.466	105.234	137.066	141.347	185.035	132.123	160.638	193.666	170.731	127.954	173.04	158.09
ENSG00000009724	MASP2	0	0.78171	0	2.45548	1.41427	0.185345	0	1.23835	0	0	0	0.672134	2.37616	0.823049	0	2.20463	0	3.76568	2.47897	1.13635	0.81482	1.41735	2.03815	1.64625	3.54577	2.98695	2.89478	2.31022	3.86451	7.39182	4.24314	2.66803	2.51778	2.14898
ENSG00000271895	RP4-635E18.8	0.422494	1.28424	0.874298	0	0	0	0	0.25799	0	0	0	1.39597	0.718374	0.759738	0.0567534	4.27148	4.23294	3.18635	3.22266	5.68176	1.16403	2.48036	3.83652	1.64625	1.44047	4.05371	2.43162	2.20021	4.90897	5.45858	3.68484	1.88986	2.74667	0.93434
ENSG00000116649	SRM	21.1247	73.3133	34.6597	39.9172	45.9093	79.7599	28.5651	33.5387	197.198	21.8107	76.9745	24.869	27.3535	58.753	44.5515	31.6916	53.1235	25.9253	51.1907	23.8634	84.5085	72.403	20.8611	61.9245	30.2499	54.8318	61.4852	27.5026	28.3049	31.3868	28.0271	19.3432	33.7612	81.8482
ENSG00000171824	EXOSC10	34.0107	60.8059	39.2185	57.0426	43.2984	53.6263	47.8981	62.3819	45.7544	37.7399	39.046	49.0658	48.4626	56.7271	48.808	55.8048	35.3451	60.3957	71.6422	50.252	52.3813	74.8833	59.9456	42.1694	56.0676	64.326	74.2223	59.0756	66.6366	60.1581	66.4387	45.2454	60.4268	60.1715
ENSG00000226849	RP4-635E18.7	0.492909	0.223346	0.312249	0	0.761529	0	0	0	0	0.183798	0	0.258513	0	0	0	0.688948	0	1.44834	0.495794	0.126261	0.232806	0.236225	1.4387	0.25327	0.110805	0.213353	1.15791	0.660063	0.835569	0.341161	0	5.44724	0.686668	0.093434
ENSG00000230337	RP4-635E18.6	1.90122	0.223346	0.936748	1.69995	0.10879	0.926723	0.217225	0	0.121204	0	0	0	0	0	0	2.06684	0	0.579336	0.991587	0	0.232806	0.47245	0.839239	0	0.554027	0.64006	0.578957	0.110011	0.731123	0	0	5.33607	0.228889	0
ENSG00000198793	MTOR	42.8831	53.8822	63.1368	62.2054	75.3914	54.3677	55.8811	60.7824	42.1789	37.5561	60.3438	54.9599	51.9993	58.0566	59.3073	89.2877	72.8066	113.55	115.768	73.8628	71.8206	77.0093	96.3926	84.4655	106.262	82.3543	106.644	88.8885	92.6437	72.2124	82.4063	104.943	78.6235	104.366
ENSG00000225602	MTOR-AS1	0	0	0	0	0	0	0	0	0	0	0	0	0	0	0	0	0	0	0	0	0	0	0	0	0	0.213353	0.231583	0	0	0	0	0	0.228889	0.093434
ENSG00000253086	RNU6-537P	0	0	0	0	0	0	0	0	0	0	0	0	0	0	0	0	0	0	0	0	0	0	0	0	0.110805	0	0.115791	0	0	0	0	0	0	0
ENSG00000271794	snoU13	0	0	0	0	0	0	0	0	0	0	0	0	0	0	0	0	0	0	0	0	0	0	0	0	0	0	0	0	0	0	0	0	0	0
ENSG00000171819	ANGPTL7	0	0	0	0	0	0	0	0	0	0	0	0	0	0	0	0	0	0.579336	0	0	0	0.118112	0.719348	0.126635	0	0.213353	0.463166	0.220021	0.208892	0.454881	0.893294	0	0.228889	0.840906
ENSG00000207451	RNU6-291P	0	0	0	0	0	0	0	0	0	0	0	0	0	0	0	0.413369	0	0	0	0	0	0	0.119891	0	0	0	0	0	0	0	0.446647	0	0	0
ENSG00000238173	RPL39P6	0	0	0	0	0	0	0	0	0	0	0	0	0	0	0	0	0	0	0	0	0	0.118112	0	0	0	0	0	0	0	0	0	0	0	0
ENSG00000120942	UBIAD1	24.575	26.8573	22.9191	20.966	17.7327	26.0718	19.3873	20.7424	60.42	10.2314	20.1803	17.217	19.2856	21.146	22.2473	19.5661	8.25424	20.5664	24.6657	23.9896	20.6033	25.8666	15.466	14.9429	20.2774	16.6416	16.095	20.462	22.1426	25.2459	19.0941	15.5635	33.5323	25.414
ENSG00000238199	UBE2V2P3	0	0	0	0	0	0	0	0.0515979	0	0	0	0	0	0	0	0	0	0	0	0	0	0	0	0.25327	0	0.746736	0.115791	0	0	0.682322	0	0.111168	0.343334	0.373736
ENSG00000224338	RP11-149P14.1	0	0	0	0.062961	0	0	0	0	0	0	0	0	0	0	0	0	0	0	0	0	0	0	0	0	0	0	0	0	0	0	0	0	0	0
ENSG00000204624	PTCHD2	0.704156	0.279182	0	0	0.271975	0	0.705981	1.65113	0	0	0	0	1.21571	0	0	1.10232	0	0.72417	0.495794	0.631306	0	0.354337	1.07902	0	0.221611	0	0.463166	0.880084	1.67114	0.796043	0.223323	0.778177	0.343334	0.093434
ENSG00000235643	RP1-69M21.2	0	0	0	0	0	0	0	0	0	0	0	0	0	0.696426	0	0	0	0	0	0	0	0	0	0	0	0	0	0	0	0	0	0	0.114445	0.093434
ENSG00000116661	FBXO2	8.5907	13.8474	8.36828	1.25922	17.1888	5.74568	8.25455	9.85521	7.21161	7.96459	2.10349	10.3405	6.90745	12.409	7.60496	8.68074	5.29118	3.04151	11.1554	7.44941	11.4075	9.56711	4.55587	2.65933	9.64007	3.84036	16.4424	5.2805	8.35569	7.05066	6.6997	2.89037	23.1178	7.94189
ENSG00000132879	FBXO44	14.0831	6.81205	9.92953	6.86274	10.7702	10.3793	5.15909	10.526	5.45416	7.65826	5.32445	8.68605	11.7703	4.49511	4.71054	16.5348	24.3394	13.6144	25.1615	13.7625	12.1059	17.7169	18.703	7.59809	20.499	16.0015	24.8952	12.5412	19.2181	12.1681	20.4341	14.0072	15.2211	12.1464
ENSG00000116663	FBXO6	31.687	48.7452	24.1056	56.6649	33.888	55.4798	65.0589	33.4355	59.4504	143.975	47.2627	44.9296	43.213	61.602	27.8659	10.6098	23.2812	18.6836	8.80034	41.4137	20.3705	14.2916	11.7493	38.2437	15.2912	43.6307	12.7371	51.2649	15.1447	10.3486	12.2828	16.8975	15.9078	41.6716
ENSG00000116670	MAD2L2	26.6171	16.4159	11.0536	14.3551	9.46472	18.658	17.2151	20.3812	24.7255	17.5221	18.0769	19.4402	21.6618	11.0795	7.88873	14.4679	17.99	8.83487	20.4515	15.7827	19.3229	24.5674	11.5096	28.4929	13.9615	25.7091	26.1689	11.6611	12.7424	14.1013	15.4093	9.67162	16.8234	14.1085
ENSG00000162490	DRAXIN	0	0.558365	0.936748	0	0.0543949	0	0	0	0.424213	0.183798	0	0.517026	0	0	0.397274	1.10232	0	0.144834	0	1.26261	1.74604	1.65357	0.599456	0.379905	0.221611	0	0.231583	0	0	0.11372	0.111662	0	0.572224	0.46717
ENSG00000177674	AGTRAP	59.2195	45.8417	39.0312	45.6467	61.1399	57.3332	42.5218	47.0057	79.5702	79.8909	71.913	43.4302	29.6744	50.2693	28.8875	23.1487	16.0852	53.5886	23.6741	49.4944	34.3389	30.473	45.0791	116.124	25.8177	37.1235	36.2427	60.9458	42.7185	18.7639	20.9924	57.3627	28.9545	62.0402
ENSG00000215910	C1orf167	0	0	0	0	0	0	0	0	0	0	0	0	0	0	0	0	0	0	0	0	0	0	0	0.126635	0	0.213353	0	0	0	1.25092	0	0	0.572224	0.093434
ENSG00000177553	RP11-56N19.5	0	0	0	0	0	0	0	0	0	0	0	0	0	0	0	0	0	0	0	0	0	0	0	0	0	0	0	0	0	0.11372	0	0	0	0
ENSG00000177000	MTHFR	25.6313	34.6186	62.9495	44.0097	69.2447	35.339	59.5739	42.6199	36.1187	56.426	40.8865	58.0621	47.3574	48.4966	91.3163	59.8007	62.8592	75.3136	51.8104	54.1661	49.704	56.8121	46.7576	50.9072	68.6994	78.9407	41.8007	107.37	62.3543	140.558	71.0168	62.2541	130.238	62.9745
ENSG00000011021	CLCN6	5.21075	16.0251	7.61888	6.73682	10.1175	11.4296	7.43995	13.8282	10.3023	8.88358	4.46991	8.42753	20.3908	18.8035	8.34276	20.8062	16.2968	46.4917	35.0774	21.7169	16.6456	17.5988	26.3761	29.3793	23.0475	34.8833	28.7163	40.5939	16.6069	37.3003	34.6151	22.0113	47.8379	32.515
ENSG00000242349	NPPA-AS1	0	0	0.562049	0	0	0	0	0	0	0	0	0	0.884153	0.44318	0	0	0	1.73801	0.619742	0.505045	1.16403	0.708675	0.839239	1.01308	0.221611	0.533383	1.27371	1.98019	0.940015	1.59209	0.446647	1.00051	1.71667	0.654038
ENSG00000175206	NPPA	0	0	0	0	0	0	0	0	0	0	0	0.0517027	0.442077	0	0	0.551158	0	0.144834	0	0.126261	0.349209	0.354337	0.239783	0.126635	0	0.32003	0	0.220021	0.313338	0.227441	0.66997	0	0.686668	0.093434
ENSG00000120937	NPPB	0	0	0	0	0	0	0	0	0	0	0	0.258513	0	0	0	0	0	0	0	0	0	0	0	0	0	0	0	0	0	0	0	0	0	0
ENSG00000224904	RP5-934G17.6	0	0	0	0	0.0543949	0.0617815	0	0	0.0606018	0	0	0	0	0	0	0	0.211647	0	0	0.126261	0	0	0	0	0	0	0	0	0	0	0	0	0	0
ENSG00000199347	RNU5E-1	0	0	0	0	0	0	0	0.0515979	0.424213	0	0	0	0.497336	0	0	0	0	0	0	0	0	0	0	0	0	0	0	0	0	0	0	0	0	0.186868
ENSG00000201801	RNU5E-4P	0	0	0	0	0	0	0	0	0	0	0	0	0	0	0	0	0	0	0	0	0	0	0	0.126635	0	0	0	0	0	0.11372	0.111662	0	0.114445	0
ENSG00000116685	KIAA2013	60.9799	65.3287	78.4995	95.5118	71.8013	59.9281	81.2964	73.7851	76.8431	55.8746	91.1731	71.0394	61.4486	55.5875	71.0553	55.8048	64.3408	55.9059	57.0163	60.7317	56.8046	52.4419	57.9075	56.9857	68.6994	38.7236	54.8851	49.8348	64.9655	58.566	53.3743	64.5887	54.3612	48.9594
ENSG00000083444	PLOD1	42.3902	58.5166	60.7637	66.6127	71.203	41.0229	48.8213	49.8952	18.7866	42.6412	55.2166	49.4277	38.0186	57.3602	29.9658	33.8962	27.9374	35.3395	52.0583	40.0248	46.794	56.2215	61.2644	63.824	89.1984	30.8295	58.2431	27.6126	27.3649	18.9913	25.6822	33.7951	17.1667	50.7347
ENSG00000116688	MFN2	127.875	133.952	139.013	159.354	128.372	131.965	136.472	141.378	196.35	103.478	123.12	126.31	108.253	151.124	161.18	155.84	230.484	133.102	210.093	123.484	189.737	192.169	120.97	224.904	130.418	148.601	211.435	117.491	128.678	179.451	226.897	91.4913	141.454	186.775
ENSG00000270914	RP5-1077B9.5	0	0	0	0	0	0	0	0	0	0	0	0	0	0	0	0	0	0	0	0	0	0	0	0	0	0	0	0	0	0	0	0	0	0.093434
ENSG00000116691	MIIP	23.1667	15.8576	8.49318	12.7181	12.0757	15.5689	11.8388	13.6219	23.3923	25.4254	8.61115	13.8046	13.207	15.1314	5.7321	10.6098	15.2386	13.9041	14.1301	11.8686	13.7355	13.1105	13.4278	23.934	12.8534	26.2424	18.6424	10.671	12.9513	12.9641	10.3845	10.2275	11.6734	15.3232
ENSG00000202461	Y_RNA	0	0	0	0	0	0	0	0	0	0	0	0	0.607855	0	0	0	0	0	0	0	0	0	0	0.126635	0	0.533383	0	0	0	0	0	0	0	0.280302
ENSG00000243539	RN7SL649P	0	0	0	0	0	0	0	0	0	0	0	0	0	0	0	0	0	0	0	0	0	0	0	0	0	0	0	0	0	0	0	0	0	0
ENSG00000120949	TNFRSF8	0	0.670037	0.874298	1.19626	0.598344	1.42097	0.271531	1.34155	6.6662	4.71749	4.60138	1.9647	2.21038	1.13961	0.113507	0	0.634942	1.01384	0	1.13635	1.16403	1.29924	0.119891	13.6766	1.21886	4.16039	0.347374	0.330032	0.626677	1.25092	0	0.111168	0.114445	3.73736
ENSG00000201135	RNU6-777P	0	0	0	0	0	0	0	0	0	0	0	0	0	0	0	0	0	0	0	0	0	0	0	0	0	0	0	0	0	0	0	0	0	0
ENSG00000227875	RP11-426M1.2	0	0	0	0	0	0	0	0	0	0	0	0	0	0	0	0	0	0	0	0	0	0	0	0	0	0	0	0	0	0	0	0	0	0
ENSG00000028137	TNFRSF1B	77.7388	89.8409	77.0007	83.7381	154.482	415.604	143.314	52.8363	689.951	362.389	195.493	77.9159	117.095	161.064	40.4652	11.4365	51.007	30.7048	15.9893	135.226	217.906	24.9217	12.8284	1772.76	63.3807	516.848	63.8011	76.4573	10.0268	70.2792	10.2729	4.11322	38.9112	226.391
ENSG00000263676	MIR4632	0	0	0	0	0	0	0	0	0	0	0	0	0	0	0	0	0	0	0	0	0	0	0	0.126635	0	0.533383	0	0	0	0	0	0	0	0
ENSG00000225196	RP5-1118D24.2	0	0	0	0	0	0	0	0	0	0	0	0	0	0	0	0	0	0	0	0	0	0	0	0.379905	0	0	0	0	0	0.11372	0	0	0	0.093434
ENSG00000252969	SNORA70	0	0	0	0	0	0	0	0	0	0	0	0	0	0	0	0	0	0	0	0	0	0	0	0.126635	0	0	0	0	0.208892	0	0	0	0	0
ENSG00000048707	VPS13D	49.9247	45.6184	100.045	103.067	86.5967	63.3878	73.6936	87.2005	43.0879	57.4063	69.2179	68.2992	80.4027	53.3082	131.781	196.488	142.227	196.395	187.162	101.009	121.641	148.822	177.439	110.679	194.685	131.426	139.065	134.653	200.119	126.457	189.043	160.749	105.518	132.303
ENSG00000239149	SNORA59A	0	0	0.249799	0	0.271975	0	0	0	0	0	0	0	0.221038	0	0.283767	0	0	0	0.123948	0	0	0	0.359674	0	0.443222	0.426706	0.115791	0.110011	0.104446	0	0.558308	0	0.228889	0.373736
ENSG00000229484	RP5-888M10.2	0	0	0	0	0	0	0	0	0	0	0	0	0	0	0	0	0	0	0	0	0	0	0	0	0	0	0	0	0	0	0.334985	0.111168	0	0
ENSG00000162496	DHRS3	292.366	122.449	307.566	312.16	275.13	120.906	176.712	261.292	75.631	333.532	291.728	219.426	293.926	187.149	287.116	103.893	57.3564	138.027	102.753	128.155	126.646	76.5369	189.428	24.0606	231.916	86.5147	97.3806	137.293	181.11	131.347	213.944	144.963	70.0402	97.4517
ENSG00000221340	RNU6ATAC18P	0.63374	0	0.249799	0	0	0	0	0	0	0	0	0	0	0	0	0.964527	0	0.289668	0.123948	0	0	0	0	0	0	0.106677	0.347374	0.110011	0.417784	0.454881	0.223323	0.444672	0.457779	0.280302
ENSG00000272482	RP11-474O21.5	0	1.34007	0.437149	1.32218	0.380764	0.185345	0.108612	0.877165	0.545416	1.04152	3.22097	1.44767	2.54194	0.696426	1.75936	1.79126	0	0.869004	0.619742	0.126261	0.232806	0.47245	1.91826	0.126635	2.21611	0.32003	0.347374	1.43014	1.14891	0.796043	2.12157	1.11168	1.83112	0.280302
ENSG00000204518	AADACL4	0	0	0	0	0	0	0	0	0	0	0	0	0	0	0	0.13779	0	0	0	0	0	0	0	0	0	0	0	0.110011	0	0	0	0	0	0
ENSG00000226166	RP11-474O21.2	0	0	0	0	0	0	0	0	0	0	0	0	0	0	0	0	0	0	0	0	0	0	0	0	0	0	0	0	0	0	0	0	0	0
ENSG00000188984	AADACL3	0	0	0	0	0	0	0	0	0	0	0	0	0	0	0	0	0	0	0	0	0	0	0	0	0	0	0	0	0	0	0	0	0.114445	0
ENSG00000238771	snoU13	0	0	0	0	0	0	0	0	0	0	0	0	0	0	0	0	0	0	0	0	0	0	0	0.126635	0	0	0	0	0	0	0	0	0	0
ENSG00000157330	C1orf158	4.71785	13.7358	1.1241	14.544	17.5152	1.79166	10.101	4.54062	0.848425	9.9251	13.0811	4.03281	9.39413	13.1055	0	1.24011	0	42.0018	2.35502	12.7524	1.28043	1.8898	9.71119	1.01308	4.65383	1.06677	4.51586	22.7722	18.3825	0.227441	0	50.4703	1.48778	2.52272
ENSG00000116726	PRAMEF12	0	0	0	0	0	0	0	0	0	0	0	0	0	0	0	0.551158	0	0	0	0	0	0	0	0	0	0	0	0	0	0	0	0	0	0
ENSG00000116721	PRAMEF1	0	0	0	0	0	0	0	0	0	0	0	0	0	0	0	0	0	0	0	0	0	0	0	0	0	0	0	0	0	0	0	0	0	0
ENSG00000228338	RP5-845O24.8	0	0	0	0	0	0	0	0	0	0	0	0	0	0	0	0	0	0	0	0	0	0	0	0	0	0	0	0	0	0	0	0	0	0
ENSG00000204513	PRAMEF11	0	0	0	0	0	0	0	0	0	0	0	0	0	0	0	0	0	0	0	0	0	0	0	0	0	0	0	0	0	0	0	0	0	0
ENSG00000231103	RP5-845O24.3	0	0	0	0	0	0	0	0	0	0	0	0	0	0	0	0	0	0	0	0	0	0	0	0	0	0	0	0	0	0	0	0	0	0
ENSG00000179172	HNRNPCL1	0	0	0	0.125922	0	0.0617815	0.43445	0	0	0	0	0	0	0	0	0	0	0	0	0	0	0	0	0	0	0	0	0.220021	0	0	0.111662	0	0	0.093434
ENSG00000120952	PRAMEF2	0	0	0	0	0	0	0	0	0	0	0	0	0	0	0	0	0	0	0	0	0	0	0	0	0	0	0	0	0	0	0	0	0	0
ENSG00000243073	PRAMEF4	0	0	0	0	0	0	0	0	0	0	0	0	0	0	0	0	0	0	0	0	0	0	0	0	0	0	0	0	0	0	0	0	0	0
ENSG00000187545	PRAMEF10	0	0	0	0	0	0	0	0	0	0	0	0	0	0	0	0	0	0	0	0	0	0	0	0	0	0	0	0	0	0	0	0	0	0
ENSG00000204510	PRAMEF7	0	0	0	0	0	0	0	0	0	0	0	0	0	0	0	0	0	0	0	0	0	0	0	0	0	0	0	0	0	0	0	0	0	0
ENSG00000207434	RNU6-1072P	0	0	0	0	0	0	0	0	0	0	0	0	0	0	0	0	0	0	0	0	0	0	0	0	0	0	0	0	0	0	0	0	0	0
ENSG00000234064	RP11-450I1.2	0	0	0	0	0	0	0	0	0	0	0	0	0	0	0	0	0	0	0	0	0	0	0	0	0	0	0	0	0	0	0	0	0	0
ENSG00000232423	PRAMEF6	0	0	0	0	0	0	0	0	0	0	0	0	0	0	0	0	0	0	0	0	0	0	0	0	0	0	0	0	0	0	0	0	0	0
ENSG00000250894	RP11-450I1.4	0	0	0	0	0	0	0	0	0	0	0	0	0	0	0	0	0	0	0	0	0	0	0	0	0	0	0	0	0	0	0	0	0	0
ENSG00000204508	PRAMEF22	0	0	0	0	0	0	0	0	0	0	0	0	0	0	0	0	0	0	0	0	0	0	0	0	0	0	0	0	0	0	0	0	0	0
ENSG00000239810	WI2-3308P17.2	0	0	0	0	0	0	0	0	0	0	0	0	0	0	0	0	0	0	0	0	0	0	0	0	0	0	0	0	0	0	0	0	0	0
ENSG00000270601	PRAMEF23	0	0	0	0	0	0	0	0	0	0	0	0	0	0	0	0	0	0	0	0	0	0	0	0	0	0	0	0	0	0	0	0	0	0
ENSG00000250113	RP13-221M14.6	0	0	0	0	0	0	0	0	0	0	0	0	0	0	0	0	0	0	0	0	0	0	0	0	0	0	0	0	0	0	0	0	0	0
ENSG00000204505	PRAMEF25	0	0	0	0	0	0	0	0	0	0	0	0	0	0	0	0	0	0	0	0	0	0	0	0	0	0	0	0	0	0	0	0	0	0
ENSG00000233336	RP13-221M14.2	0	0	0	0	0	0	0	0	0	0	0	0	0	0	0	0	0	0	0	0	0	0	0	0	0	0	0	0	0	0	0	0	0	0
ENSG00000229978	RP13-221M14.3	0	0	0	0	0	0	0	0	0	0	0	0	0	0	0	0	0	0	0	0	0	0	0	0	0	0	0	0	0	0	0	0	0	0
ENSG00000236179	RP13-221M14.4	0	0	0	0	0	0	0	0	0	0	0	0	0	0	0	0	0	0	0	0	0	0	0	0	0	0	0	0	0	0	0	0	0	0
ENSG00000179412	HNRNPCP5	0.0704156	0	0.0624499	0	0	0	0	0	0.0606018	0	0	0	0.0552596	0.0633115	0	0	0	0	0	0	0	0	0	0	0	0	0	0	0	0.454881	0	0.111168	0	0
ENSG00000224199	WI2-2994D6.1	0	0	0	0	0	0	0	0	0	0	0	0	0	0	0	0	0	0	0	0	0	0	0	0	0	0	0	0	0	0	0	0	0	0
ENSG00000229571	PRAMEF26	0	0	0	0	0	0	0	0	0	0	0	0	0	0	0	0	0	0	0	0	0	0	0	0	0	0	0	0	0	0	0	0	0	0
ENSG00000204503	PRAMEF3	0	0	0	0	0	0	0	0	0	0	0	0	0	0	0	0	0	0	0	0	0	0	0	0	0	0	0	0	0	0	0	0	0	0
ENSG00000233394	RP11-248D7.2	0	0	0	0	0	0	0	0	0	0	0	0	0	0	0	0	0	0	0	0	0	0	0	0	0	0	0	0	0	0	0	0	0	0
ENSG00000204502	PRAMEF5	0	0	0	0	0	0	0	0	0	0	0	0	0	0	0	0	0	0	0	0	0	0	0	0	0	0	0	0	0	0	0	0	0	0
ENSG00000231219	RP11-219C24.8	0	0	0	0	0	0	0.217225	0	0	0	0	0	0	0	0	0	0	0	0	0	0	0	0	0	0	0	0	0	0	0	0	0	0	0
ENSG00000207511	RNU6-771P	0	0	0	0	0	0	0	0	0	0	0	0	0	0	0	0	0	0	0	0	0	0	0	0	0	0	0	0	0	0	0	0	0	0
ENSG00000182330	PRAMEF8	0	0	0	0	0	0	0	0	0	0	0	0	0	0	0	0	0	0	0	0	0	0	0	0	0	0	0	0	0	0	0	0	0	0
ENSG00000237700	RP11-219C24.6	0	0	0	0	0	0	0	0	0	0	0	0	0	0	0	0	0	0	0	0	0	0	0	0	0	0	0	0	0	0	0	0	0	0
ENSG00000204501	PRAMEF9	0	0	0	0	0	0	0	0	0	0	0	0	0	0	0	0	0	0	0	0	0	0	0	0	0	0	0	0	0	0	0	0	0	0
ENSG00000228229	RP11-219C24.10	0	0	0	0	0	0	0	0	0	0	0	0	0	0	0	0	0	0	0	0	0	0	0	0	0	0	0	0	0	0	0	0	0	0
ENSG00000204495	PRAMEF13	0	0	0	0	0	0	0	0	0	0	0	0	0	0	0	0	0	0	0	0	0	0	0	0	0	0	0	0	0	0	0	0	0	0
ENSG00000204491	PRAMEF18	0	0	0	0	0	0	0	0	0	0	0	0	0	0	0	0	0	0	0	0	0	0	0	0	0	0	0	0	0	0	0	0	0	0
ENSG00000204488	PRAMEF16	0	0	0	0	0	0	0	0	0	0	0	0	0	0	0	0	0	0	0	0	0	0	0	0	0	0	0	0	0	0	0	0	0	0
ENSG00000204486	PRAMEF21	0	0	0	0	0	0	0	0	0	0	0	0	0	0	0	0	0	0	0	0	0	0	0	0	0	0	0	0	0	0	0	0	0	0
ENSG00000204485	XX-FW84067D5.1	0	0	0	0	0	0	0	0	0	0	0	0	0	0	0	0	0	0	0	0	0	0	0	0	0	0	0	0	0	0	0	0	0	0
ENSG00000224581	XX-FW84067D5.2	0	0	0	0	0	0	0	0	0	0	0	0	0	0	0	0	0	0	0	0	0	0	0	0	0	0	0	0	0	0	0	0	0	0
ENSG00000157358	PRAMEF15	0	0	0	0	0	0	0	0	0	0	0	0	0	0	0	0	0	0	0	0	0	0	0	0	0	0	0	0	0	0	0	0	0	0
ENSG00000204481	PRAMEF14	0	0	0	0	0	0	0	0	0	0	0	0	0	0	0	0	0	0	0	0	0	0	0	0	0	0	0	0	0	0	0	0	0	0
ENSG00000204480	PRAMEF19	0	0	0	0	0	0	0	0	0	0	0	0	0	0	0	0	0	0	0	0	0	0	0	0	0	0	0	0	0	0	0	0	0	0
ENSG00000204479	PRAMEF17	0	0	0	0	0	0	0	0	0	0	0	0	0	0	0	0	0	0	0	0	0	0	0	0	0	0	0	0	0	0	0	0	0	0
ENSG00000204478	PRAMEF20	0	0	0	0	0	0	0	0	0	0	0	0	0	0	0	0	0	0	0	0	0	0	0	0	0	0	0	0	0	0	0	0	0	0
ENSG00000162494	LRRC38	0	0	0	0	0	0	0	0	0	0	0	0	0	0	0	0	0	0	0	0	0	0	0	0	0	0	0	0	0.208892	0	0	0	0	0
ENSG00000259961	RP4-597A16.2	0	0	0	0	0	0	0	0	0	0	0	0	0	0	0	0	0	0	0	0	0	0	0	0	0	0	0	0	0	0	0	0	0	0
ENSG00000215909	RP4-597A16.3	0	0	0	0	0	0	0	0	0	0	0	0	0	0	0	0	0	0	0	0	0	0	0	0	0	0	0	0	0	0	0	0	0	0.093434
ENSG00000162493	PDPN	7.04156	10.1622	0.562049	1.07034	1.19669	7.72269	3.42129	7.06892	5.93898	4.04356	1.70908	4.34302	8.56523	4.81167	2.4404	24.9399	5.50283	7.38653	17.4767	3.78784	6.40216	17.5988	13.6676	8.99108	7.64558	11.6278	16.674	1.54015	5.95343	7.39182	5.69475	14.3407	1.94556	16.7247
ENSG00000222952	RNA5SP41	0	0	0	0	0	0	0	0	0	0	0	0	0	0	0	0	0	0	0	0	0	0	0	0	0	0	0	0	0	0	0	0	0	0
ENSG00000266358	AL359771.1	0	0	0	0	0	0	0	0	0	0	0	0	0	0	0	0	0	0	0	0	0	0	0	0	0	0	0	0	0	0	0	0	0	0
ENSG00000237445	CTA-520D8.2	0	0	0	0	0	0	0	0	0	0	0	0	0	0	0	0	0	0	0	0	0	0	0	0	0	0	0	0	0	0	0	0	0	0
ENSG00000253085	SCARNA11	0	0	0	0	0	0	0	0	0	0	0	0	0	0	0	0	0	0	0	0	0	0	0	0	0	0	0	0	0	0	0	0	0	0
ENSG00000116731	PRDM2	49.4318	56.0598	56.7669	53.6427	59.8344	39.1077	59.3024	59.1312	39.8154	47.1749	38.4544	62.8704	57.8015	74.4543	48.8647	82.9493	64.9757	87.6245	64.4532	65.5296	54.3602	59.2925	76.0111	89.6575	82.1068	74.2469	58.3589	79.3176	69.9789	98.4818	64.4288	107.277	117.191	72.4114
ENSG00000252151	RNU6-1265P	0	0	0	0	0	0	0	0	0	0	0	0	0	0	0	0	0	0.144834	0	0	0	0	0	0	0	0	0	0	0	0	0	0	0	0
ENSG00000231606	RP11-344F13.1	0	0	0	0	0	0	0	0	0	0	0	0	0	0	0	0	0	0	0	0	0	0	0	0	0.221611	0	0	0	0	0	0	0	0.114445	0
ENSG00000234593	RP4-704D23.1	0	0	0	0	0	0	0	0	0	0	0	0.258513	0	0	0	0	0	0.144834	0	0	0	0	0	0	0	0	0.231583	0	0	0	0.111662	0	0	0
ENSG00000189337	KAZN	53.0229	37.9688	62.6997	26.4436	31.0595	34.0416	36.005	35.035	63.2077	46.5009	30.1719	38.0014	31.6637	41.9122	80.8737	28.798	46.774	59.0922	32.1026	44.5702	38.413	35.9062	38.7249	20.7681	47.5355	33.6031	33.8111	44.5543	41.3607	59.0209	42.0965	46.5794	48.9823	53.1639
ENSG00000235829	TBCAP2	0	0	0	0	0	0	0	0	0	0	0	0	0	0	0	0.826738	0	0	0.371845	0	0.349209	0	0	0	0	0.106677	0	0	0	0.227441	0	0.111168	0.114445	0.280302
ENSG00000175147	TMEM51-AS1	0.915403	1.06089	2.31064	0.692571	0.163185	0.741378	0.43445	0.773969	1.81805	2.45064	4.93005	0.465324	1.27097	1.45616	1.47559	2.34242	0.423294	4.34502	0.991587	3.53532	1.28043	1.77169	1.07902	1.13971	3.32416	2.98695	1.3895	2.0902	0.313338	0.909763	2.56822	1.77869	2.06	4.29796
ENSG00000171729	TMEM51	52.1075	44.7808	51.2089	42.8135	35.6287	40.0344	56.1526	35.3962	74.1766	72.6003	42.9243	43.5336	44.5392	50.9657	22.2473	20.2551	26.2443	36.4982	22.5586	40.9086	45.1643	29.41	26.8556	32.2919	50.0841	28.2693	27.3268	30.3629	22.9781	57.0876	40.6449	25.0128	52.1868	49.3332
ENSG00000204464	C1orf195	0	0	0	0	0	0	0	0	0	0	0	0	0	0	0	0.275579	0	0.144834	0.619742	0.505045	0	0	0.239783	0.126635	0.110805	0.960089	0.115791	0	0.313338	0.568602	0.334985	0.111168	1.14445	0.560604
ENSG00000215720	RP1-21O18.3	0	0	0.562049	0	0	0	0	0	0	0	0	0	0	0	0	0.13779	0	0	0	0.883829	0.116403	0	0	0	0	0.106677	0.115791	0.330032	0	0.227441	0.223323	0	0.228889	0.280302
ENSG00000142621	FHAD1	14.9985	27.5274	6.61969	34.0619	40.1435	9.32901	18.5727	10.0616	2.12106	21.872	26.2936	17.5272	16.2463	11.1428	5.8456	16.9481	0	185.532	6.32137	29.1664	9.77784	6.25996	29.3734	5.19203	24.488	10.0276	12.8528	96.5892	69.2478	10.6897	8.48629	178.536	17.1667	10.4646
ENSG00000233485	RP3-467K16.2	0	0	0	0	0	0	0	0	0	0	0	0	0	0	0	0.413369	0	0.289668	0	0	0	0	0	0	0	0	0	0	0.208892	0.341161	0	0.333504	0.228889	0
ENSG00000236045	RP3-467K16.7	0	0	0	0	0.598344	0	0	0	0	0	0	0	0	0	0	0.413369	0	0.144834	0	0	0	0	0	0	0	0.106677	0	0	0	0	0	0	0	0
ENSG00000228140	RP3-467K16.4	0.422494	1.06089	1.1241	0	0.924714	0	0.651675	0.25799	0.606018	0.735193	0	0.361919	1.43675	1.45616	1.13507	0.964527	0	22.4493	1.73528	7.44941	1.62964	0.590562	1.55859	0.759809	2.77014	1.60015	1.85266	9.79093	4.90897	3.75277	1.11662	8.11527	2.86112	1.77525
ENSG00000142634	EFHD2	394.82	299.786	629.807	514.139	532.526	554.613	493.481	382.805	894.664	519.659	551.311	379.239	296.191	469.898	593.811	319.121	157.677	303.282	219.884	375.501	467.008	216.973	156.338	612.66	349.702	349.793	247.33	336.632	306.445	446.807	379.091	211.442	346.081	367.009
ENSG00000162438	CTRC	0	0	0.437149	0	0.271975	0	0	0	0.606018	0	0	0	0	0	0	1.3779	0	0.72417	0.495794	1.13635	0.582015	0.354337	0.239783	1.13971	0	1.3868	0.115791	1.10011	1.56669	14.8974	2.67988	0.444672	3.89112	1.86868
ENSG00000142615	CELA2A	0	0	0	0	0	0	0	0	0	0	0	0.206811	0	0	0	0	0	0	0	0	0	0.118112	0	0.126635	0	0	0	0	0.104446	2.16069	0	0	0.228889	0.093434
ENSG00000215704	CELA2B	0.352078	0	0	0	0	0	0	0	0.424213	0	0	0	0.607855	0	0	0	0	0.289668	0.867639	0.252523	0	0	0	0.126635	0	0.32003	0	0.330032	0.313338	0.796043	0.223323	0.333504	0.915558	0.093434
ENSG00000132906	CASP9	16.266	15.2434	24.6052	28.2065	28.231	19.214	18.3555	15.4278	11.5749	10.7828	18.537	17.8374	12.9307	18.9934	19.2394	14.4679	4.86789	28.822	12.7667	24.6209	14.434	18.1893	20.1417	15.5761	20.8314	11.8411	15.0529	19.6919	21.0981	13.1916	16.8609	30.4601	24.7201	16.2575
ENSG00000116138	DNAJC16	32.3912	24.0097	34.1601	25.3733	48.2483	20.1408	30.683	33.0743	32.3008	26.0993	24.1901	42.6547	24.0379	25.0713	33.7115	40.9235	18.625	57.9336	33.3421	36.4895	27.1219	36.9692	46.3979	29.3793	41.3304	32.643	35.548	46.3144	51.8053	21.0383	30.5953	74.9273	35.0201	38.6817
ENSG00000251866	SCARNA21	0	0	0	0	0	0	0	0	0	0	0	0	0	0	0	0	0	0	0	0	0	0	0	0	0	0.106677	0	0.330032	0	0	0	0	0	0
ENSG00000272510	RP4-680D5.8	0	0	0	0	0	0	0	0	0	0	0	0	0	0	0	0	0	0	0	0	0.232806	0	0	0	0.110805	0.106677	0.115791	0	0	0	0	0	0.114445	0
ENSG00000116771	AGMAT	0	3.90855	1.9984	3.84062	3.10051	3.45976	0.43445	0.412784	6.848	0.551395	0.131468	1.39597	2.43142	5.95128	2.04312	0.688948	1.48153	2.60701	7.4369	4.54541	6.28576	4.01582	2.27793	2.27943	0.886444	2.77359	5.21061	2.75026	2.82004	2.38813	1.89825	2.00103	0.915558	3.27019
ENSG00000237301	RP4-680D5.2	1.26748	0	0	0	1.0879	0	0	0	0.181805	0.367596	0	0.620432	0	0	0	0	0	1.59317	0	0.126261	0	0	0.359674	0.126635	0.443222	0.32003	0.115791	0.330032	1.46225	0.682322	0.66997	2.33453	0.457779	0.186868
ENSG00000235084	CHCHD2P6	0.985818	0.0558365	0.874298	0.692571	0.163185	0.185345	0.651675	0.361186	0.181805	0.367596	0.131468	0.465324	0.276298	0.0633115	0.113507	0	0	0.72417	0.247897	0	0.116403	0.118112	0.359674	0	0.554027	0	0.115791	0.440042	0.626677	0	0.558308	0.444672	0	0.373736
ENSG00000252417	RNU7-179P	0	0	0	0	0	0	0	0	0	0	0	0	0	0	0	0	0	0	0	0	0	0	0	0	0	0	0	0	0	0	0	0	0	0
ENSG00000236500	RP4-680D5.4	0	0	0	0	0	0	0	0	0	0	0	0	0	0	0	0	0	0	0	0	0	0	0	0	0	0	0	0	0	0	0	0	0	0
ENSG00000197312	DDI2	67.5286	68.2322	86.2433	70.7681	64.4036	49.9195	67.1225	79.2028	72.904	55.0169	61.4613	69.7469	76.5898	43.6216	95.6863	139.03	133.126	123.833	95.1924	65.9084	90.9107	101.459	129.842	56.4792	113.576	82.141	102.244	79.9776	117.502	80.0591	140.582	129.955	151.868	87.6411
ENSG00000215695	RSC1A1	0	0	0	0	0	0	0	0	0	0	0	0	0	0	0	0	0	0	0	0	0	0	0	0	0	0	0	0	0	0	0	0	0	0
ENSG00000271742	RP4-680D5.9	0	0	0	0	0	0	0	0	0	0	0	0	0	0	0	0	0	0	0	0	0	0	0	0	0	0	0	0	0	0	0	0	0	0
ENSG00000116786	PLEKHM2	51.333	76.4959	63.6364	46.5911	58.0938	81.1191	69.7835	71.8243	96.8417	62.0625	63.2361	72.332	67.5825	72.9981	66.5718	59.6629	167.413	60.8303	64.0813	80.4284	82.9953	70.6313	56.5887	125.748	61.0538	82.8877	76.8855	68.6466	68.4122	149.087	90.111	41.9104	107.578	65.2169
ENSG00000264048	AL121992.1	0	0	0	0	0	0	0	0	0	0	0	0	0	0	0	0	0	0	0	0	0	0	0	0	0	0	0	0	0	0	0	0	0	0
ENSG00000237938	RP11-288I21.1	0	0	0	0	0	0	0	0	0	0	0	0.517026	0.331557	0	0.283767	0.551158	0.211647	0.144834	0.991587	1.26261	0.116403	0.118112	1.19891	0.759809	0.554027	2.02686	1.15791	0.550053	0.52223	1.47836	1.22828	0.444672	1.48778	0.840906
ENSG00000162461	SLC25A34	0.563325	0.390855	0.18735	0	0	1.48276	0.162919	0	0	0.673927	0.723074	0.361919	0.442077	0	0.397274	3.30695	4.65624	4.20018	1.23948	2.14644	0.582015	1.65357	1.55859	5.4453	1.9945	3.52033	2.54741	1.76017	2.40226	12.3955	4.80145	1.11168	6.29446	1.30808
ENSG00000224459	RP11-169K16.4	0	0	0	0	0	0	0	0	0	0	0	0	0	0	0	0	0	0	0	0	0	0	0	0	0	0	0	0	0	0	0	0	0	0
ENSG00000162460	TMEM82	0	0	0	0	0.380764	0	0	0	0	0	0	0	0	0	0	0	0	0	0	0	0	0	0	0	0.332416	0	0	0.550053	0	0.11372	0	0	0	0
ENSG00000162458	FBLIM1	26.7579	25.964	32.5364	37.3988	39.0012	23.1063	32.638	44.3742	35.3308	24.5677	39.9663	35.6231	26.4693	40.5193	29.228	31.5538	52.7002	24.7666	13.8822	33.333	38.1802	31.1817	27.575	15.0696	34.9037	30.9362	35.3164	31.133	38.1228	44.3509	31.6003	18.4539	27.2378	26.1615
ENSG00000224321	RP11-169K16.6	0.0704156	0	0.18735	0	0	0	0	0	0.848425	0	0	0.0517027	0	0.823049	0	0	0	0.144834	0	0.631306	0.116403	0.118112	0	0	0	0.106677	0	0.110011	0.208892	0.227441	0	0	0.114445	0.46717
ENSG00000233954	RP11-169K16.7	4.0841	3.12684	1.6237	2.64436	1.0879	3.21264	2.06364	1.08356	1.69685	2.02178	0.723074	1.24086	1.32623	2.08928	2.89443	2.06684	7.6193	1.59317	2.47897	1.26261	2.09525	2.36225	1.79837	0.886444	1.32967	1.49347	3.24216	1.43014	2.29781	2.38813	1.89825	1.44518	1.83112	1.68181
ENSG00000178715	RP11-169K16.8	0.140831	0.335019	0.624499	0.251844	0.271975	0.679597	0.0543062	0.515979	0.303009	0.428862	0.131468	0.155108	0.276298	0.633115	0.283767	0.275579	0.846589	0.289668	1.23948	0.505045	0.81482	0.590562	0.239783	0	0.554027	0.533383	0.694748	0.220021	0.208892	0.568602	0.223323	0	0.228889	0.186868
ENSG00000179743	RP11-169K16.9	8.23863	5.02528	4.18414	6.98867	5.54828	3.3362	5.2677	5.62418	2.42407	4.77875	2.8923	5.01516	5.58122	2.65908	3.2917	8.68074	6.77271	6.37269	6.81716	5.93428	5.23813	6.96864	5.63489	2.78597	8.64283	6.08057	5.90536	5.2805	8.04235	5.91346	6.02973	11.6726	18.1967	4.01766
ENSG00000065526	SPEN	45.8406	85.4856	101.231	75.4272	83.6594	73.3964	64.733	99.4808	81.873	61.6337	81.1158	73.3144	65.7589	74.4543	87.0598	148.262	72.3834	165.69	147.747	111.489	104.413	143.27	124.327	152.975	135.404	146.147	152.845	141.584	153.431	214.135	135.334	153.968	224.541	163.136
ENSG00000238818	snoU13	0	0	0	0	0	0	0	0	0	0	0	0	0	0	0	0	0	0	0	0	0	0	0	0	0	0	0	0	0	0	0	0	0	0
ENSG00000270620	RP1-134O19.3	0	0	0	0	0	0	0	0	0	0	0	0	0	0	0	0	0	0	0	0	0	0	0	0	0	0.106677	0	0	0	0	0	0	0.114445	0.093434
ENSG00000116809	ZBTB17	20.0684	24.3447	29.6637	20.2105	19.6366	28.1724	26.8273	23.0127	23.0287	23.6487	30.9607	25.5411	14.4227	27.034	13.9613	16.9481	40.0013	23.8976	26.401	35.3532	33.9896	25.7485	25.7766	42.0428	21.9395	44.3775	32.6532	23.7623	18.9047	41.3942	29.367	20.2326	40.6279	28.1236
ENSG00000234607	RP11-5P18.1	0	0	0	0	0	0	0	0	0	0	0	0	0	0	0	0.413369	0	0	0	0	0	0	0	0	0	0.106677	0	0	0	0.454881	0	0	0.114445	0
ENSG00000231353	RP11-5P18.3	0	0	0	0	0	0	0	0	0	0	0	0	0	0	0	0	0	0	0	0	0	0	0	0	0	0	0	0	0	0	0	0	0	0
ENSG00000224966	TBC1D3P6	0	0	0	0	0	0	0	0	0	0	0	0	0	0	0	0	0	0	0	0	0	0	0	0	0	0	0	0	0	0.341161	0	0	0	0
ENSG00000183888	C1orf64	1.26748	0.558365	0.874298	0.566649	0.32637	0	0	0.412784	0.545416	0.428862	0	0.258513	0	1.83603	0	0	0	1.30351	1.36343	0.505045	0.349209	0.708675	1.91826	0.25327	2.99175	0	0.463166	0.440042	0.104446	0.341161	0	1.33402	0.343334	0.560604
ENSG00000233078	RP11-5P18.5	0	0	0	0	0	0	0	0	0	0	0	0	0	0	0	0	0	0	0	0	0	0	0	0	0	0	0	0	0	0	0	0	0	0
ENSG00000173641	HSPB7	0.563325	0.0558365	0.312249	0	0	0	0	0.309588	0	0.673927	0	0	2.0446	0	0	1.24011	0	2.02768	1.61133	1.6414	0.232806	0.708675	1.19891	0	0.554027	0.426706	0.463166	0.330032	1.67114	1.25092	0.558308	1.00051	0.343334	0.186868
ENSG00000186510	CLCNKA	0.281662	2.9035	1.1241	0	0	0	0.108612	1.03196	0	0.245064	0.525872	1.08576	0.386817	0	0	1.24011	0	4.20018	4.0903	2.14644	0.232806	3.66149	5.39511	0.379905	2.1053	2.13353	1.50529	1.65016	3.34228	0.568602	0.558308	5.5584	0.228889	0.373736
ENSG00000232456	RP11-5P18.10	1.05623	0	0	0	0	0	0.162919	0	0	0	0	0.258513	0.276298	0	0	0	0.846589	0.289668	0	0	0	0.118112	0.719348	0	0.997249	0.213353	0	0	0.208892	0	0	0.222336	0	0
ENSG00000184908	CLCNKB	13.2381	14.015	0	4.53319	0.707134	1.23563	6.57105	7.4301	2.84828	2.32811	0.723074	5.11856	6.35485	2.97564	0.340521	1.3779	0	7.2417	8.30454	19.6968	2.32806	4.37016	23.139	2.02616	8.0888	3.52033	4.40007	5.39051	7.72901	1.02348	0.111662	25.124	1.03	3.55049
ENSG00000185519	FAM131C	0.563325	1.11673	1.31145	0.188883	0	0	0.162919	1.23835	0	0.30633	0	3.51578	0.386817	0.316557	0	1.10232	3.38636	0.579336	0.74369	0.631306	0.232806	1.53546	2.27793	0	0.886444	0.213353	0.463166	0.330032	1.14891	0.341161	0.334985	0.444672	0.686668	0.093434
ENSG00000142627	EPHA2	175.828	159.971	300.384	142.984	178.143	193.994	145.215	209.436	440.454	295.547	226.388	234.678	106.485	259.64	549.487	174.442	237.257	141.358	144.276	332.572	287.282	145.633	106.344	110.426	149.033	199.805	180.403	202.419	239.39	575.425	165.706	177.535	428.595	240.406
ENSG00000227959	RP11-276H7.2	0	0.78171	3.12249	1.00738	0	0	0.651675	0.25799	1.69685	2.26684	0.98601	0.77554	0.386817	0.189934	1.81611	3.03137	4.65624	2.02768	2.47897	2.39896	1.04763	0.590562	1.91826	0.633174	3.10255	1.60015	2.20004	1.65016	3.76006	2.61557	2.9032	1.55635	6.63779	1.12121
ENSG00000224621	RP11-276H7.3	0.563325	0.111673	2.56044	0	0.435159	0.247126	0	0.25799	1.51504	0.673927	0	0.517026	0	0.44318	3.46196	1.65348	3.17471	1.59317	0.991587	2.77775	1.28043	0.826787	0.95913	0	1.55128	1.17344	1.3895	1.43014	1.77558	1.1372	2.23323	1.77869	3.66223	1.30808
ENSG00000234166	ARHGEF19-AS1	0	0	0	0	0	0	0	0	0	0	0	0	0	0	0	0	0	0	0	0	0	0	0	0	0	0	0	0	0	0	0	0	0	0
ENSG00000142632	ARHGEF19	15.2802	20.7712	13.2394	15.3625	14.9042	17.0517	15.9117	23.4771	9.51448	8.94484	13.4755	9.20307	15.8042	12.1558	20.4312	46.9863	59.6845	22.4493	53.1739	17.1715	22.9314	42.8748	56.3489	9.62425	34.6821	28.8027	38.2112	18.9218	27.7827	18.309	43.5481	34.6844	12.7034	14.5757
ENSG00000237276	ANO7P1	5.35159	5.9745	6.36989	11.5219	5.49389	4.0158	4.77895	3.19907	2.36347	10.8441	9.13703	5.8424	3.92343	8.10387	14.5856	3.9959	8.25424	12.3109	3.96635	5.42923	5.35453	2.59847	6.35424	0.25327	5.87269	3.2003	3.12637	6.49062	5.32675	3.18417	7.70466	6.22541	4.23445	3.36362
ENSG00000204377	C1orf134	1.68997	1.78677	0.499599	1.82587	0.707134	0.741378	0.8689	2.4251	0	0.673927	0	1.34427	2.43142	0.316557	0.908055	0.964527	0.634942	2.31734	1.11554	1.76766	1.86245	1.06301	2.51772	0.50654	0.443222	0.960089	0.81054	1.65016	2.19337	1.02348	0.781632	3.44621	0.572224	1.12121
ENSG00000132881	RSG1	5.84449	7.03539	3.49719	7.93308	11.2054	1.85345	11.6215	11.8159	4.66634	5.88154	5.32445	13.1842	9.78094	3.54544	7.71847	6.88948	0.846589	10.5729	1.98317	6.43932	5.35453	7.08675	11.7493	2.65933	5.87269	3.41365	5.21061	8.03077	10.1313	1.59209	5.35976	18.2316	5.60779	3.64393
ENSG00000233929	MT1XP1	0.63374	0.0558365	0	0.188883	0.543949	0.679597	0.0543062	0.103196	0.181805	0.490128	0.065734	0.206811	0.165779	0.0633115	0	0.413369	0.211647	0.289668	0.371845	0.252523	0.232806	0.354337	0.119891	0	0	0	0	0	0	0.454881	0	0.111168	0.457779	0
ENSG00000037637	FBXO42	35.7007	24.4005	35.6589	27.2621	33.2353	25.5158	29.2711	37.8213	25.0285	29.3464	30.632	29.729	38.0738	26.021	38.9896	39.4078	56.9331	29.1116	30.9871	28.2825	33.4076	37.9141	35.7276	30.7723	35.5686	26.8825	28.9478	29.7028	39.8984	34.3435	48.4612	40.4652	38.6823	28.2171
ENSG00000055070	SZRD1	113.792	132.277	130.895	114.274	119.669	134.004	142.771	114.496	165.685	159.598	120.293	120.105	114.608	130.801	131.214	91.7679	120.216	80.238	103.373	102.777	117.451	116.695	83.3244	108.399	107.814	95.4756	77.4644	85.4782	89.0925	91.6586	105.52	72.8151	103	95.6764
ENSG00000226457	RP11-430L17.1	0	0.0558365	0	0	0	0	0.162919	0	0	0	0	0	0	0	0	0.826738	0	0	0	0	0	0.118112	0	0	0	0.213353	0.347374	0	0	0.11372	0	0	0	0.280302
ENSG00000187144	SPATA21	0	0	0	0	0	0	0	0	0	0	0	0	0	0.44318	0	0.13779	0.634942	0.289668	0	0.126261	0	0	0	0	0	0.106677	0.463166	0.110011	0.313338	1.25092	1.11662	0	0.686668	0.186868
ENSG00000157191	NECAP2	70.6973	51.0904	76.5635	64.3461	60.4328	75.0027	70.055	63.6203	82.2366	119.224	60.7382	70.1088	67.693	83.7611	47.6729	57.8716	64.9757	59.0922	43.0101	59.0903	43.0691	39.0952	55.6295	79.9066	41.552	52.4849	44.1165	50.3848	53.2675	33.3201	47.6795	59.4749	47.7234	50.6412
ENSG00000226029	RP4-798A10.2	0.63374	0.614201	0.874298	0	0.924714	0	0.108612	0	0	3.00204	0	0.206811	0.497336	0.823049	2.38364	1.24011	0	5.93819	0.74369	1.01009	2.56086	0.708675	1.07902	0.633174	1.55128	1.92018	2.43162	0.880084	0.417784	1.25092	3.57317	2.11219	0.686668	0.840906
ENSG00000080947	CROCCP3	1.19707	1.89844	0	2.07771	0	0	0	0.206392	0.363611	1.96051	0	0.258513	1.76831	1.45616	0.510781	6.75169	0.423294	12.1661	2.85081	1.76766	1.51324	2.12602	7.91282	1.39298	6.64833	2.13353	2.54741	3.1903	4.17784	2.72929	4.35481	5.00256	3.20445	2.89645
ENSG00000206652	RNU1-1	0	0	0	0	0	0	0	0	0	0	0	0	0	0	0	0	0	0	0	0	0	0	0.119891	0	0	0	0	0	0.104446	0	0	0	0	0
ENSG00000261135	RP4-798A10.7	0	0.279182	0	0	0	0	0	0	0	0	0	0.103405	0.386817	0	0	0	0	0	0.123948	0	0	0	0	0	0.886444	0.106677	0.231583	0.220021	0.417784	0.11372	0.111662	0	0.114445	0
ENSG00000224174	RP4-798A10.4	0	0	0	0	0	0	0	0	0	0	0	0	0	0	0	0	0	0	0	0	0	0	0	0	0	0	0	0	0	0	0	0	0	0
ENSG00000233421	U1	0	0	0	0.818492	0	0	0	0	0	0	0	0	0	0	0	0.275579	0	0	0	1.01009	0	0	0	0	0	0	0	0.330032	0.417784	0	0	0	0	0.093434
ENSG00000268674	FAM231B	0	0	0	0	0	0	0	0	0	0	0	0	0	0	0	0	0	0	0	0	0	0	0.119891	0	0	0	0	0	0	0	0	0	0	0
ENSG00000225710	RP5-875O13.6	0	0	0	0	0	0	0	0	0	0	0	0	0	0	0	0	0	0	0	0	0	0	0	0	0	0	0	0	0	0	0	0	0	0
ENSG00000266584	AL355149.1	0	0	0	0	0	0	0	0	0	0	0	0	0	0	0	0	0	0	0	0	0	0	0	0	0	0	0	0	0	0	0	0	0	0
ENSG00000219481	NBPF1	26.3354	36.4612	26.1665	34.6285	31.0051	13.4684	20.0933	29.1012	12.2416	15.9292	19.9831	34.1755	48.96	21.146	16.5153	82.8115	8.88918	88.3487	45.2412	46.8429	26.5399	38.7409	98.9103	20.1349	38.3387	39.1503	38.2112	60.6158	75.4101	45.6019	69.0069	73.5933	39.2545	31.4873
ENSG00000271732	RP5-1182A14.5	0	0.167509	0	0	0	0	0	0	0	0	0	0	0	0	0	0	0	0	0	0	0	0	0	0	0.221611	0.32003	0.115791	0.110011	0	0.227441	0.111662	0	0	0
ENSG00000215908	CROCCP2	6.3374	17.756	5.99519	7.36643	11.7493	15.3836	6.57105	11.8675	4.48453	14.5201	4.79858	11.1161	23.3195	12.5357	8.51302	45.4706	29.2073	46.202	29.3758	36.4895	28.9843	47.0088	38.605	17.0957	25.4853	31.3629	36.9375	30.3629	35.9295	25.1322	31.042	24.5681	20.0278	29.1514
ENSG00000186301	MST1P2	0	0.893383	0.249799	0	0.271975	0.617815	0.651675	0.25799	0	0	0	0.98235	2.3209	1.13961	0	4.68485	2.32812	2.46218	5.94952	1.89392	2.09525	4.84261	7.43326	0.759809	3.21336	3.627	5.55799	1.76017	3.44672	1.70581	5.80641	2.33453	1.60223	2.05555
ENSG00000207513	RNU1-3	0	0	0	0	0	0	0	0	0	0	0	0	0	0	0	0	0	0	0	0	0	0	0	0	0	0	0	0	0	0	0	0	0	0
ENSG00000237847	FAM231A	0	0	0	0	0	0	0	0	0	0	0	0	0	0	0	0	0	0	0	0	0	0	0	0	0	0	0	0	0	0	0	0	0	0
ENSG00000264742	AL021920.1	0	0	0	0	0	0	0	0	0	0	0	0	0	0	0	0	0	0	0	0	0	0	0	0	0	0	0	0	0	0	0	0	0	0
ENSG00000236698	EIF1AXP1	0.140831	0.335019	0.249799	0.692571	0.0543949	0.741378	0.108612	0.309588	0.969629	0.122532	0.065734	0.310216	0	1.77272	0.851302	0.413369	0.423294	0.434502	0.495794	0.252523	0.232806	0.236225	0.719348	0.25327	0.443222	0.960089	0.463166	0.330032	0.313338	0.909763	0.334985	0.333504	0.228889	1.12121
ENSG00000268869	ESPNP	0	0.670037	0	0	0	0	0	0	0.363611	0	0	0	0	0	0	0.13779	0	0.434502	0	0	0	0.47245	0.119891	0.126635	0.997249	0	0	0	0.417784	0	0	1.11168	0.228889	0
ENSG00000268991	FAM231C	0	0	0	0	0	0	0	0	0	0	0	0	0	0	0	0	0	0	0	0	0	0	0	0	0	0	0	0	0	0	0	0	0	0
ENSG00000058453	CROCC	22.6034	35.9028	18.2354	42.0579	40.1978	11.1825	29.4883	24.9734	6.48439	9.18991	11.3062	20.7845	32.7689	19.1201	10.9534	39.1322	38.3081	194.657	65.6927	54.7974	25.143	36.3786	82.725	11.3971	61.7186	27.2025	47.9376	63.256	90.8681	36.1631	45.7813	191.32	24.2623	27.3762
ENSG00000207389	RNU1-4	0	0	0	0	0	0	0	0	0	0	0	0	0	0	0	0	0	0	0	0	0	0	0	0	0	0	0	0	0	0	0	0	0	0
ENSG00000227684	CROCCP4	0	0	0	0	0	0	0	0	0	0	0	0	0	0	0	0	0	0	0	0.126261	0	0	0	0	0	0	0	0	0	0	0	0	0	0.093434
ENSG00000186715	MST1L	0	0	0	0.944414	0.10879	0	0	0.773969	0	0	0	0.361919	1.38149	0	0.340521	2.06684	4.0213	2.17251	1.48738	3.03027	0.465612	2.36225	4.67576	0.379905	2.65933	1.28012	0.578957	0.990095	0.52223	1.02348	3.46151	1.77869	1.71667	0.747472
ENSG00000223643	RP11-108M9.1	0	0	0	0	0	0	0	0	0	0	0	0	0	0	0	0	0	0	0	0	0	0	0	0	0	0	0	0	0	0	0	0	0	0
ENSG00000230239	RP11-108M9.2	0	0	0	0	0	0	0	0	0	0	0	0	0	0	0	0	0	0	0	0	0	0	0	0	0.221611	0	0	0	0	0	0	0	0	0
ENSG00000263811	MIR3675	0	0	0	0	0	0	0	0	0	0	0	0	0	0	0	0	0	0	0	0	0	0	0	0	0	0	0	0	0	0	0	0	0	0
ENSG00000228549	U1	0	0	0	0	0	0	0	0	0	0	2.23496	0	0	0	0	0.413369	0	0	0	1.01009	0	0	0.119891	0	0	0	0.578957	1.98019	0	0.11372	0.558308	0	0	0
ENSG00000238142	RP11-108M9.4	0.704156	0	0.1249	1.07034	0.435159	0	0	0.361186	0.121204	0	0.460138	0.310216	0.497336	0	0.17026	1.79126	0	0.144834	1.11554	0.631306	0.698417	0.354337	0.719348	0	2.32691	0.213353	0.463166	0.110011	0.626677	0.454881	1.11662	1.11168	0.228889	0.46717
ENSG00000235241	RP11-108M9.5	0.844987	0	0.0624499	0	0.489554	0	0	0.206392	0	0	0	0	0.165779	0	0	0.688948	0.211647	0.144834	0.495794	0.252523	0	0	0.479565	0.25327	1.55128	0.426706	0.463166	0.440042	0.313338	0.568602	1.4516	0.55584	1.37334	0.186868
ENSG00000207005	RNU1-2	0	0	0	0	0	0	0	0	0	0	0	0	0	0	0	0	0	0	0	0	0	0	0	0	0	0	0	0	0	0	0	0	0	0
ENSG00000272426	RP11-108M9.6	0	0	0.18735	0	0	0	0	0	0	0	0	0	0	0	0	0.551158	0	0	0.123948	0	0	0	0	0	0	0	0	0	0	0.568602	0	0	0.572224	0
ENSG00000117122	MFAP2	8.44987	3.12684	6.49479	4.84799	9.13835	4.44827	3.04115	10.268	0.969629	2.63444	0.131468	8.11732	17.241	4.17856	0.454028	10.1964	0.423294	4.63469	11.0314	1.6414	3.37568	6.25996	12.2289	0.126635	14.6263	6.8273	3.70532	6.38061	3.23783	9.77995	6.25305	10.8945	2.97556	3.83079
ENSG00000226526	RP1-37C10.3	0	0	0	0	0	0	0	0	0	0	0	0	0	0	0	0.275579	0	0.289668	0	0	0	0	0	0	0	0	0.115791	0	0.208892	0	0.223323	0.222336	0	0
ENSG00000159363	ATP13A2	84.4987	91.3484	118.155	159.102	135.389	86.9266	141.305	112.484	71.9949	94.5948	102.874	136.857	91.5651	104.464	180.079	114.09	34.9218	77.3413	104.241	68.8124	86.953	80.7889	68.4579	49.3876	96.7332	82.2477	76.6539	82.7279	86.0636	95.5251	119.925	79.1517	65.2335	65.9644
ENSG00000117118	SDHB	58.2337	51.8162	52.5828	59.3722	56.1356	65.6737	74.2366	58.0993	59.1474	67.9441	56.9914	54.4429	56.2542	63.7546	59.4209	58.6984	73.0183	44.0295	76.4762	48.9894	74.3815	74.7652	44.4797	59.5184	58.5053	50.458	67.3906	47.4145	45.5385	59.1346	64.3171	49.0251	53.2168	59.3306
ENSG00000117115	PADI2	24.223	7.70543	31.8494	29.1509	40.5242	33.918	21.8854	14.757	65.6317	57.1612	63.9592	10.961	20.9434	47.8635	22.7581	2.06684	3.38636	10.2832	11.5272	23.8634	13.0371	9.80334	17.9837	197.55	46.3167	13.4413	11.6949	12.4312	12.3246	27.2929	4.24314	10.8945	8.81224	120.156
ENSG00000252180	Y_RNA	0	0	0	0	0	0	0	0	0	0	0	0	0	0	0	0	0	0	0	0	0	0	0	0	0	0	0	0	0	0	0	0	0	0
ENSG00000204362	RP11-380J14.1	0	0	0.0624499	0	0.380764	0	0.651675	1.03196	0	0.490128	0.65734	0.517026	2.43142	0	1.30533	0.688948	0	3.18635	2.97476	4.41914	1.51324	1.77169	5.03543	0.759809	6.31591	2.24021	5.09482	4.62044	2.08892	0.796043	2.45656	0.778177	2.97556	3.08332
ENSG00000142623	PADI1	51.8963	30.2634	108.351	48.0392	58.8009	40.5287	19.0072	80.5444	54.1174	132.518	9.8601	50.772	35.5319	30.5794	301.02	103.756	5.71448	87.4797	87.5076	108.206	118.615	69.332	83.9239	14.563	165.654	76.2738	53.7272	78.1075	81.9902	32.0691	78.2748	83.2649	64.7757	151.363
ENSG00000142619	PADI3	2.39413	4.96944	7.68133	6.54794	2.23019	2.6566	2.93254	3.66345	4.78754	1.40912	1.18321	1.75789	6.29959	0.506492	14.6424	6.88948	0	7.2417	9.17218	8.71203	7.33338	6.85052	11.8692	0.886444	12.1886	2.66692	13.2002	4.29041	7.72901	4.66253	9.71457	8.22644	4.3489	4.20453
ENSG00000266634	MIR3972	0	0	0	0	0	0	0	0	0	0	0	0	0	0	0	0	0	0	0	0	0	0	0.119891	0	0	0	0	0	0.208892	0	0	0.111168	0	0.093434
ENSG00000159339	PADI4	0.985818	1.39591	1.93595	2.26659	11.0422	11.1207	2.93254	0.25799	13.1506	5.02382	10.123	0.0517027	0.828894	12.2191	0.227014	0	1.05824	0.144834	0.247897	1.26261	4.1905	1.06301	0.119891	93.9631	1.77289	2.66692	3.12637	0.330032	0.313338	5.34486	0	0	0.686668	28.0302
ENSG00000269468	AC004824.2	0	0	0	0	0	0	0	0	0	0	0	0	0	0	0	0	0	0	0	0	0	0	0	0.50654	0	0	0	0	0.104446	0.11372	0	0	0	0.093434
ENSG00000256049	PADI6	0	0	0	0	0	0	0	0	0	0	0	0	0	0	0	0	1.48153	0	0	0	0	0	0	0.126635	0	0	0	0.220021	0	0.227441	0	0	0	0
ENSG00000227751	RP1-20B21.4	0	0	0	0	0	0	0	0	0	0	0	0	0	0	0	0	0	0	0	0	0	0	0	0	0	0	0	0	0	0	0	0	0	0
ENSG00000179051	RCC2	154.773	213.351	142.011	176.291	161.227	155.442	172.965	237.763	205.319	118.305	161.64	178.271	187.883	179.615	227.979	244.439	264.347	158.159	265.497	177.145	212.552	263.981	245.417	136.639	177.067	170.043	228.804	200.879	198.761	214.818	225.333	204.772	193.297	171.825
ENSG00000266727	AC004824.1	0	0	0	0	0	0	0	0	0	0	0	0	0	0	0	0	0	0	0	0	0	0	0	0	0	0	0	0	0	0	0	0	0	0
ENSG00000239020	snoU13	0	0	0	0	0	0	0	0	0	0	0	0	0	0	0	0	0	0	0	0.378784	0	0	0	0	0	0	0	0	0	0	0	0	0	0
ENSG00000074964	ARHGEF10L	49.5726	52.4863	67.883	40.5469	35.0303	40.7758	48.8756	44.271	38.7851	63.5329	61.0669	46.1705	46.1417	47.6735	109.761	47.2618	165.296	44.6089	53.0499	64.772	64.2544	59.883	46.6377	69.6492	72.6884	77.7672	73.5275	52.585	55.252	45.3744	52.7043	34.1286	60.0835	66.8987
ENSG00000236648	RP11-473A10.2	0	0	0	0	0	0	0	0	0	0	0	0	0	0	0	0	1.05824	0	0	0	0	0	0	0	0	0	0	0	0	0.11372	0	0	0	0
ENSG00000117148	ACTL8	0	0	0	0	0	0	0	0	0	0	0	0	0	0	0	0.275579	0	0	0.123948	0	0	0.708675	0	0	0	0	0	0	0	0	0	0	0	0
ENSG00000261781	RP11-174G17.2	0	0	0	0	0	0	0	0	0	0	0	0	0	0	0	0	0	0	0	0	0	0	0	0	0	0	0	0	0	0	0	0	0	0
ENSG00000117154	IGSF21	0	0.558365	0.374699	0	0	0.370689	0	0	0	0	1.57762	1.08576	0.276298	0	0	0	0	0	0	0	0.349209	0	0	0	0.221611	0	0.115791	0.220021	0.104446	0	0	0.111168	0	0.093434
ENSG00000230035	RP11-174G17	0	0	0	0	0	0	0	0	0	0	0	0	0	0	0	0	0	0	0	0	0	0	0	0	0	0	0	0	0	0	0	0	0	0
ENSG00000225387	RP11-422P22.1	0	0	0	0	0	0	0	0	0	0	0	0	0	0	0	0	0	0	0	0	0	0	0	0	0	0	0	0	0	0	0	0	0	0
ENSG00000179023	KLHDC7A	20.9134	7.53792	4.18414	16.055	29.1557	4.94252	45.1285	25.283	3.4543	23.2811	31.0922	20.0606	30.9454	33.2385	28.8875	8.95632	0.846589	23.0286	12.5188	28.4088	16.762	9.56711	30.6922	3.79905	27.2581	8.10742	5.90536	37.6236	24.5448	6.1409	20.7691	16.7864	2.28889	9.15653
ENSG00000235282	RP1-8B22.1	0.0704156	0	0	0.062961	0	0.0617815	0.0543062	0.0515979	0	0	0	0	0	0	0	0	0	0.144834	0	0	0	0	0	0.126635	0	0	0	0.110011	0	0	0	0	0.114445	0
ENSG00000225478	RP1-8B22.2	0	0	0	0	0	0	0	0	0	0	0	0	0	0	0	0	0	0.144834	0.619742	0.252523	0	0	0.359674	0	0	0	0	0	0	0	0	0.111168	0	0
ENSG00000009709	PAX7	59.5716	47.461	74.8774	72.2792	47.5956	61.2873	54.3605	96.0754	47.33	43.4989	69.8752	52.4782	65.6484	37.9236	99.6023	157.494	44.8692	100.37	132.377	53.0297	63.556	98.1515	190.148	15.8294	155.571	55.4718	53.9588	95.2691	179.125	84.7217	157.778	120.84	47.1512	72.5048
ENSG00000179002	TAS1R2	0	0	0	0	0	0	0	0	0	0	0	0	0	0	0	0	0	0	0	0	0	0	0	0	0	0	0	0	0	0	0	0	0	0.093434
ENSG00000255275	RP13-279N23.2	0	0	0	0	0	0	0	0	0	0	0	0	0	0	0	0.551158	0	0	0	0	0	0	0	0	0.221611	0.106677	0	0	0	0	0	0	0	0
ENSG00000159423	ALDH4A1	9.08361	7.8171	7.36908	15.8032	8.75758	6.73418	13.2507	13.0027	5.09055	2.81824	11.1748	6.66964	8.23368	6.45777	8.68328	13.5034	33.017	10.1384	36.3169	11.2373	12.6879	15.709	15.9455	7.59809	18.2829	4.90712	15.9792	5.50053	5.84898	10.0074	13.1761	10.2275	9.04113	8.50249
ENSG00000265606	MIR4695	0	0	0	0	0	0	0	0	0	0	0	0	0	0	0	0	0	0	0	0	0	0	0	0	0	0	0	0	0	0	0	0	0	0
ENSG00000221662	MIR1290	0	0	0	0	0	0	0	0	0	0	0	0	0	0	0	0.13779	0	0	0	0	0	0	0	0	0	0	0	0	0.104446	0	0	0	0	0
ENSG00000169991	IFFO2	20.4909	41.3748	36.6581	23.3585	36.9885	67.8979	28.3479	30.5976	56.4203	17.032	25.2419	27.6092	14.0359	36.6573	34.9601	56.3559	305.619	46.3469	54.4134	79.0395	108.371	82.4425	39.5641	32.1653	28.5878	46.4043	75.0328	55.2253	77.9168	63.7971	59.404	78.1512	157.133	52.5099
ENSG00000272084	RP5-1126H10.2	0	0.279182	0.249799	0	0.10879	0	0	0	0	0	0	1.34427	0	0	0.567534	0.413369	0	1.01384	0.867639	0.631306	0.232806	0.354337	1.19891	0.759809	0.554027	1.28012	0.926331	0.660063	1.04446	0.909763	1.33994	0	2.06	0.186868
ENSG00000127481	UBR4	65.4161	106.201	114.471	115.848	121.137	102.557	100.521	98.3457	91.6905	85.3436	84.1395	113.281	107.811	95.0938	124.687	242.647	174.609	313.131	225.09	239.265	176.467	223.233	280.785	363.442	284.438	271.492	233.783	345.433	289.629	306.021	267.653	263.58	328.456	265.446
ENSG00000266098	AL137127.1	0	0	0	0	0	0	0	0	0	0	0	0	0	0	0	0	0	0	0	0.252523	0.349209	0	0.119891	0	0	0	0.115791	0	0	0	0.111662	0	0	0.280302
ENSG00000230424	RP1-43E13.2	0.563325	0	0	0	0	0.308908	0	0	0.424213	0	0	0	0.276298	0.379869	0	0.275579	0	0.579336	0.247897	0	0.349209	0.354337	0.479565	0.126635	0.221611	0.533383	0.231583	0.110011	0.104446	0.227441	0	0.111168	0.114445	0.280302
ENSG00000127463	EMC1	44.0802	45.5067	49.2105	69.4459	48.1395	52.3289	38.666	61.8143	81.6306	29.714	62.9732	50.9271	41.2789	66.3504	58.6831	66.828	39.1547	72.417	87.2597	48.6106	55.6406	62.5996	62.3435	51.0339	72.0235	68.8064	90.0857	54.3452	57.8631	49.4684	63.8705	60.4754	47.2657	83.9972
ENSG00000053372	MRTO4	23.5892	52.0954	30.1633	30.7879	19.9629	48.7456	35.7335	31.4747	117.689	34.7991	43.5816	22.1804	40.0079	41.2158	41.43	41.1991	66.6689	25.9253	53.9176	36.9945	68.9105	69.6864	25.4169	45.3353	24.7096	42.884	53.4956	25.9625	32.4827	44.8058	35.9551	26.3468	46.4646	47.8382
ENSG00000211454	AKR7L	0	0.111673	0.18735	0	0.489554	0.123563	0	0	0	0	0	0.310216	0.939413	0	0.397274	0.551158	0.846589	1.01384	1.11554	0.505045	2.09525	0.826787	0.95913	0.25327	0.110805	0.853413	1.3895	1.32013	2.92449	4.20765	2.45656	0.55584	0.915558	0.93434
ENSG00000162482	AKR7A3	0	0.558365	3.24739	0.440727	1.19669	0.556034	0.0543062	0.722371	0.727222	0.612661	1.38041	0	0.994672	0	1.7026	2.618	2.96306	3.91052	2.85081	2.02018	0.698417	0.708675	1.4387	0.126635	1.44047	0.960089	2.89478	4.29041	6.47566	4.88998	2.12157	3.44621	2.86112	0.46717
ENSG00000270728	RP4-657E11.10	0	0.670037	0.811848	0.692571	0.979109	0.494252	0.0543062	0	0.545416	0	0.394404	0	0.331557	0	0	0.551158	1.48153	1.88284	1.23948	0.378784	0.465612	0	1.79837	0.379905	0.110805	0.960089	0.926331	1.43014	1.25335	0.909763	1.56326	3.33504	1.71667	0.560604
ENSG00000053371	AKR7A2	51.8963	32.9435	41.2169	52.8242	44.2775	29.2844	39.0462	38.1309	21.9379	36.147	42.99	24.869	30.2822	26.9074	44.2109	30.4515	45.0809	46.6365	35.0774	40.0248	27.1219	29.5281	59.2263	17.7289	37.563	11.4144	28.2531	44.5543	57.6542	11.4858	26.0172	82.709	14.7634	15.4166
ENSG00000200403	RNU6-1099P	0	0	0	0	0	0	0	0	0	0	0	0	0	0	0	0	0	0.144834	0	0	0	0.118112	0.119891	0	0	0	0.115791	0.330032	0.208892	0.11372	0	0.111168	0.343334	0
ENSG00000040487	PQLC2	13.8015	16.3042	15.3627	16.8106	14.3059	21.0675	19.1701	13.1575	14.0596	11.9469	8.93982	14.787	8.62049	17.7905	11.8615	12.8144	27.7258	12.6006	14.6259	16.6665	11.4075	13.1105	14.387	11.6504	14.0723	11.6278	13.7792	16.1715	13.1602	21.8343	18.2009	13.5625	14.3056	11.3989
ENSG00000265192	RN7SL85P	0	0	0	0	0	0	0	0	0.0606018	0	0	0	0	0	0	0	0	0	0	0	0	0	0	0	0	0.106677	0.347374	0	0	0	0	0	0	0
ENSG00000077549	CAPZB	240.751	215.808	258.542	224.456	221.659	263.498	239.708	194.937	267.254	288.012	333.206	197.556	193.961	197.152	283.029	184.225	209.319	149.613	184.435	177.271	241.42	187.917	169.167	319.373	206.874	179.217	155.855	161.935	176.305	147.268	178.882	157.525	133.328	178.459
ENSG00000240490	RN7SL277P	0	0	0	0	0	0	0	0	0	0	0	0	0	0	0	0.13779	0	0	0.247897	0	0	0	0.239783	0	0.110805	0.426706	0	0	0	0.11372	0	0	0	0
ENSG00000201609	RNU4-28P	0	0	0	0	0	0	0	0	0	0	0	0	0	0	0	0	0	0	0	0	0	0	0	0	0	0	0	0	0	0	0	0	0	0
ENSG00000239027	snoU13	0	0	0	0	0	0	0	0	0	0	0	0	0	0	0	0	0	0	0	0	0	0	0	0	0	0	0	0	0	0	0	0	0	0
ENSG00000235185	RP5-1056L3.1	0	0	0	0	0	0	0	0	0	0	0	0	0	0	0	0	0	0	0	0	0	0	0	0	0	0	0	0	0	0	0	0	0	0.093434
ENSG00000270136	MINOS1-NBL1	0	0	0	0	0	0	0	0	0	0	0	0	0	0	0	0	0	0	0	0	0	0	0	0	0	0	0	0	0	0	0	0.111168	0	0
ENSG00000173436	MINOS1	10.9848	5.86283	7.49398	3.39989	8.81198	3.3362	8.30885	9.85521	13.999	5.69774	6.90207	9.92691	5.02862	2.7857	12.0317	16.5348	16.2968	13.3247	11.5272	8.33324	10.7091	10.7482	11.03	8.23127	7.86719	8.2141	12.1581	7.92076	9.08681	7.16438	9.71457	9.78279	9.61336	8.12876
ENSG00000226396	RPS14P3	0.422494	0.837547	0.374699	0.251844	0.0543949	0.185345	0.325837	0.309588	0.363611	0.735193	0.131468	0.310216	0.442077	0.126623	0.510781	0.551158	0	0.144834	0.123948	0.505045	0.116403	0	0.479565	0.379905	0.110805	1.28012	0.115791	0.440042	0.731123	0.682322	0.334985	0.222336	1.14445	0.373736
ENSG00000158747	NBL1	16.6885	14.2383	20.7334	23.8622	14.469	20.8821	12.599	17.2337	22.3621	21.3819	12.5552	16.7	7.90212	14.6883	30.9306	32.7939	49.7371	14.7731	15.6175	18.5604	30.3812	16.772	18.3434	5.57194	16.3992	8.74748	14.4739	14.4114	22.0381	28.7713	25.5705	20.0103	23.6901	11.0252
ENSG00000158748	HTR6	0	0	0	0	0.271975	0	0	0	0	0	0	0	0.663115	0	0	0	0	0.579336	0	0.505045	0.116403	0.118112	0	0	0.332416	0	0	0	0	0.11372	0.446647	0	0.457779	0.093434
ENSG00000162542	TMCO4	47.1785	41.5982	90.4274	76.8753	54.3405	44.1738	53.4373	54.5906	51.0267	60.6534	58.3061	67.6788	42.0525	49.2563	142.281	70.9616	5.71448	74.8791	56.7684	41.7925	60.5295	44.5284	44.9592	22.0345	75.3477	45.1242	41.8007	47.7446	64.9655	34.3435	69.0069	54.6947	36.0501	44.1943
ENSG00000178828	RNF186	0	0	0	0	0	0	0	0	0	0	0	0	0.663115	0	0	0	0	0.144834	0	0	0	0	0	0	0	0	0.115791	0.330032	0	0	0	0	0	0
ENSG00000235434	RP11-91K11.2	0	0	0	0	0	0	0	0	0	0	0	0	0	0	0	0	0	0	0	0	0	0	0	0	0	0	0	0	0	0	0	0	0	0
ENSG00000169914	OTUD3	7.95696	8.54298	8.80543	0	7.61529	7.22844	4.07297	5.31459	6.24199	1.77672	1.97202	5.73899	8.28894	5.63472	4.02949	14.6057	13.9687	24.3321	21.691	20.2018	16.5292	17.4806	19.3025	13.6766	15.956	24.0022	28.1373	22.0021	23.8137	35.5945	28.1387	18.5651	32.9601	18.4999
ENSG00000188784	PLA2G2E	0	0	0	0	0	0	0	0	0	0	0	0	0	0	0	0	0.211647	0	0	0	0	0	0	0	0	0	0	0.110011	0	0	0	0	0	0
ENSG00000242688	RN7SL304P	0	0	0	0	0	0	0	0	0	0	0	0	0	0	0	0	0	0	0	0	0	0	0	0	0	0	0	0	0	0.11372	0	0	0	0
ENSG00000188257	PLA2G2A	0	0.78171	0	0	0	0	0	0.25799	0	0	0	0.0517027	0	0	0	0	0	0	8.05665	0.378784	0.232806	0.354337	0.839239	0.126635	0	0	0	0.440042	0	0	0	0.778177	0	0.186868
ENSG00000127472	PLA2G5	0	0	0	0	0	0	0	0	0	0	0	0	0	0	0	0	0	0	0	0	0	0.354337	0	0	0	0	0	0	0	0	0	0	0	0
ENSG00000117215	PLA2G2D	0	0	0.562049	0	1.79503	0	1.41196	0	0	0.551395	0	0.155108	0.442077	0	0	0	0	0	0.123948	0.126261	0.465612	0	0	0	0.221611	0	0	0.220021	0.208892	0	0	0	0	0.093434
ENSG00000158786	PLA2G2F	1.26748	0.94922	0.562049	0	0.380764	0.679597	0.217225	0	0.787823	0.857725	0	0	0	0	1.7026	0.551158	219.69	0.434502	0	1.76766	2.21166	0.826787	0	0.379905	0.775638	1.49347	7.87381	0	1.46225	1.47836	1.00496	0	4.69223	0.373736
ENSG00000227066	RP3-340N1.2	0	0	0	0	0	0	0	0	0	0.918991	0	0.568729	0	0	0	0	0	0.144834	0	0	0.349209	0	0	0	0	0.32003	0.231583	0	0	0.11372	0	0	0.686668	0.46717
ENSG00000187980	PLA2G2C	0	0.390855	0	0	0	0	0	0	0	0	0	0	0	0	0	0	0	0	0	0	0	0	0	0	0	0.213353	0	0	0.104446	0	0	0	0	0
ENSG00000225986	UBXN10-AS1	0	0.390855	0	0	0.163185	0	0.705981	0	0	0	0	0	0	0	0	0.13779	0	0.289668	0.123948	0	0	0	0	0.126635	0	0.213353	0	0	0	0	0	0.333504	0	0.093434
ENSG00000162543	UBXN10	58.0929	59.2983	13.739	89.3416	75.1738	8.40228	51.0479	33.4871	1.09083	36.147	29.909	27.1956	42.7156	34.8846	6.98067	23.1487	7.19601	283.585	10.2877	63.5094	7.9154	11.6931	77.5696	7.59809	25.5961	7.25401	30.8005	130.692	111.966	16.6032	4.46647	259.244	13.0467	14.3888
ENSG00000228105	RP3-340N1.6	0	0	0	0	0	0	0	0	0	0	0	0	0	0	0	0	0	0	0	0	0	0	0	0	0	0	0	0	0	0	0	0	0	0
ENSG00000158816	VWA5B1	0	0	0	0	0	0	0	0	0	0	0	0	0	0	0	0.413369	0	0.579336	0	0	0	0.118112	0	0	0	0	0	0.220021	0	0	0	0.889345	0.114445	0
ENSG00000226664	RP4-745E8.2	0	0	0	0	0	0	0	0	0	0	0	0	0	0	0	0	0	0	0	0	0	0	0	0	0	0	0	0	0	0	0	0	0	0
ENSG00000236963	LINC01141	0	0	0	0	0	0	0	0	0	0	0	0	0	0	0	0	0	0	0	0	0	0	0	0.126635	0	0	0	0	0	0	0	0	0	0
ENSG00000226487	RP4-749H3.2	0	0	0	0	0	0	0	0	0	0	0	0	0	0	0	0	0	0	0	0	0	0	0	0	0	0	0	0	0	0	0	0	0	0
ENSG00000162545	CAMK2N1	19.2235	10.0506	12.2402	0.62961	0	12.5416	0	3.61186	9.51448	11.7631	17.3538	0.361919	1.04993	4.68505	29.7388	5.37379	12.0639	0.579336	2.97476	1.38887	24.9102	13.5829	1.91826	7.21819	2.99175	1.70683	9.3791	0.110011	4.17784	6.82322	1.89825	2.33453	19.6845	1.68181
ENSG00000090432	MUL1	39.1511	38.248	54.0816	53.7057	47.65	35.7715	36.5481	42.1555	67.9346	44.908	50.6809	56.9246	39.4553	43.7482	45.2325	30.5893	48.0439	30.2703	33.714	41.54	42.9527	38.6228	34.0491	31.1522	31.3579	29.016	26.7478	33.8832	35.5117	43.6686	33.3868	27.792	48.4101	32.515
ENSG00000215520	RPS4XP4	0	0	0	0	0	0	0	0	0	0	0	0	0	0	0	0	0	0	0	0	0.116403	0	0	0	0	0	0	0	0	0	0	0	0	0
ENSG00000183114	FAM43B	0	0	0	0	0	0	0	0	0	0	0	0	0	0	0	0	1.05824	0	0	0	0	0	0.119891	0	0	0	0.115791	0	0	0	0.558308	0	0	0
ENSG00000158825	CDA	8.30904	2.17762	4.80864	8.49973	8.10484	18.7816	15.3144	1.18675	7.87823	7.2294	18.7999	0.878945	3.20505	5.57141	1.07832	1.10232	18.2017	1.15867	1.23948	7.8282	6.86777	1.29924	0.599456	55.9726	3.54577	2.88027	7.64223	0.770074	1.46225	5.5723	1.4516	0.333504	3.20445	17.7525
ENSG00000158828	PINK1	28.5887	15.7459	19.8591	27.388	18.4943	12.727	18.1926	20.4844	13.09	25.793	21.2321	26.6269	21.6618	10.8263	34.7331	28.5224	52.0652	19.6974	13.0146	17.2978	15.598	15.5908	25.4169	19.2485	13.6291	10.6677	14.1266	13.8613	19.9492	21.8343	21.6624	19.6767	20.1423	15.2297
ENSG00000117242	PINK1-AS	1.05623	4.80194	3.37229	4.21838	4.07962	2.40948	3.20407	3.86985	2.72708	1.40912	0	3.15386	2.26564	2.65908	2.66741	8.81853	0.211647	4.48985	4.83399	1.38887	3.49209	3.30715	6.59402	3.54578	4.43222	2.98695	4.63166	3.85037	4.38674	5.45858	4.24314	4.78023	2.97556	2.33585
ENSG00000257033	AL391357.1	0	0	0	0	0	0	0	0	0	0	0	0	0	0	0	0	0	0	0	0	0	0	0	0	0	0	0	0	0	0	0	0	0	0
ENSG00000244038	DDOST	226.879	198.554	220.386	272.432	196.257	228.715	232.974	216.144	140.172	201.994	256.428	187.836	203.189	203.42	214.244	192.079	164.238	148.889	230.792	143.18	193.112	224.886	205.374	176.402	229.811	146.04	202.751	168.316	163.354	136.806	180.445	169.642	122.456	168.835
ENSG00000117245	KIF17	4.92909	1.11673	0.249799	0.188883	0.707134	0.926723	1.19474	1.80593	0	0.918991	3.61537	2.89535	1.04993	0.506492	0	0.688948	0.846589	12.8902	0.247897	3.53532	0.81482	0.354337	1.07902	0.379905	0.443222	0.746736	1.85266	11.1111	1.67114	3.52533	1.11662	8.0041	2.17445	1.02777
ENSG00000235432	RP5-930J4.5	0	0	0	0	0	0	0	0	0	0	0	0	0	0	0	0	0	0	0	0	0	0	0	0	0	0	0	0	0	0.454881	0	0	0.228889	0
ENSG00000189410	SH2D5	0	1.56342	0	0	0	3.45976	0.162919	0	3.99972	0.183798	2.16922	0.465324	0	5.12823	1.07832	1.79126	3.38636	0.869004	0.247897	1.76766	8.61381	3.54337	0	3.67241	0	8.42745	4.86324	2.53024	0.835569	15.1248	1.11662	0	14.6489	2.33585
ENSG00000233069	RP5-930J4.2	0	0	0	0	0	0	0	0	0	0	0	0	0	0	0	0	0	0	0	0	0.232806	0	0	0	0	0.32003	0.231583	0	0	0.11372	0	0	0.114445	0
ENSG00000127483	HP1BP3	64.6415	84.9831	77.6876	61.7017	54.123	91.5602	72.9876	81.0088	40.0578	74.6833	54.7564	59.9234	96.0964	55.5241	91.9406	215.09	151.328	140.199	245.79	110.1	96.7308	180.358	219.641	87.5047	182.718	156.921	197.193	90.9787	116.249	115.312	164.031	163.306	132.87	149.775
ENSG00000203394	RP5-930J4.4	0	0	0	0	0	0	0	0	0	0	0	0	0	0	0	0	0	0	0	0	0	0	0	0	0	0	0	0	0	0	0	0	0	0
ENSG00000075151	EIF4G3	37.954	81.9121	68.9446	65.4164	89.6428	61.0401	65.6019	49.6888	73.207	48.2164	42.8586	61.5779	50.0652	83.8877	98.9212	107.063	87.4103	177.422	80.8144	89.2667	70.6566	94.7262	126.725	113.971	105.154	92.702	105.602	129.152	117.397	78.0122	81.848	167.53	88.3513	112.681
ENSG00000251914	RNU7-200P	0	0	0	0	0	0	0	0	0	0	0	0	0	0	0	0	0	0.144834	0	0.252523	0	0	0	0	0	0.106677	0	0	0	0	0	0	0.228889	0
ENSG00000221808	MIR1256	0	0	0	0	0	0	0	0	0	0	0	0	0	0	0	0	0	0	0	0	0	0	0	0	0	0	0	0	0	0.227441	0	0	0	0
ENSG00000233072	RPS15AP6	0	0	0.0624499	0	0	0.0617815	0	0	0	0	0	0	0	0	0.283767	0	0.211647	0.289668	0.123948	0.757568	0.465612	0	0.359674	0	0.664833	0.213353	0.115791	0.110011	0.208892	0.341161	0.781632	0	0	0
ENSG00000236073	RP11-487E1.2	0	0	0	0	0	0	0	0.154794	0	0	0	0	0	0	0	0	0	0.289668	0.123948	0	0.232806	0	0.119891	0	0	0	0	0	0	0.11372	0	0	0.457779	0
ENSG00000235112	HSPE1P27	0	0	0	0	0	0	0	0	0	0	0	0	0	0	0	0.13779	0	0.144834	0.495794	0.252523	0.116403	0.118112	0	0	0	0.32003	0.463166	0	0	0.568602	0.334985	0.333504	0	0.186868
ENSG00000266867	AL031005.1	0	0.111673	0	0	0	0	0	0	0	0	0	0.310216	0.276298	0	0	0.13779	0	0.434502	0	0	0	0	0.119891	0.25327	0.664833	0.213353	0	0.550053	0.104446	0.227441	0.223323	0.111168	0.114445	0
ENSG00000117298	ECE1	341.023	358.191	323.865	350.315	458.767	411.156	571.845	513.606	529.417	323.669	521.271	435.698	357.474	459.641	198.24	335.655	53.3351	342.243	365.896	404.289	306.954	407.606	445.036	497.802	466.159	316.616	341.121	458.854	358.146	394.041	286.077	306.602	261.735	490.809
ENSG00000236936	RP3-329E20.2	1.26748	0	0	0	0	0	0.108612	0.361186	0.121204	0	0	0.206811	0.718374	0	0	0	0	0.72417	0.123948	1.76766	0	0.236225	0.599456	0	0.110805	0.533383	1.85266	0.110011	0.52223	0.682322	0.446647	1.33402	0.343334	0.186868
ENSG00000231105	RP5-1071N3.1	0	0	0.18735	0.566649	0.543949	0.679597	0.597369	0	1.81805	2.45064	0.723074	0.413621	0.552596	2.27921	0	0.826738	0	1.01384	1.61133	3.53532	1.39683	0.118112	0.95913	1.64625	1.21886	2.02686	1.96845	1.32013	0.313338	1.59209	1.56326	0	2.74667	1.30808
ENSG00000236216	PPP1R11P1	0	0	0	0	0.0543949	0	0	0	0.0606018	0.0612661	0.065734	0	0	0	0	0	0.211647	0	0	0	0	0	0	0	0	0	0	0	0	0	0	0	0	0
ENSG00000228823	RP11-293F5.8	0	0	0	0	0	0	0	0	0	0	0	0	0	0	0	0	0	0	0	0	0	0	0	0	0	0	0	0	0	0	0	0	0	0
ENSG00000236009	RP11-293F5.1	0	0	0	0	0	0	0	0	0	0	0	0	0	0	0	0	0	0	0	0	0	0	0	0	0	0	0	0	0	0	0	0	0	0
ENSG00000227001	NBPF2P	1.12665	0.223346	0.811848	0	1.0879	0.617815	0	0.0515979	0.484814	0.183798	0.065734	0.258513	0.331557	0	0	1.24011	0.211647	1.01384	1.48738	0	0.232806	1.29924	1.07902	0.126635	0.664833	0.64006	1.04212	0.330032	1.56669	0.454881	0.334985	0.778177	0.228889	1.68181
ENSG00000187952	HS6ST1P1	0	0.167509	0.374699	0	0.10879	0.247126	0.108612	0.103196	0.0606018	0.0612661	0.065734	0.103405	0.0552596	0	0	0	0	0	0	0	0	0.236225	0	0	0	0.213353	0.347374	0	0	0.227441	0	0	0	0.186868
ENSG00000186543	CROCCP5	0	0	0	0	0	0	0	0	0	0	0	0	0	0	0	0	0	0	0	0	0	0	0	0	0	0	0.231583	0	0	0	0	0	0	0
ENSG00000142794	NBPF3	5.91491	7.59376	6.30744	9.82191	10.6614	5.62212	9.66651	14.9634	4.12092	6.4942	15.1188	8.27242	10.1125	8.80029	5.05106	16.1214	2.53977	19.8422	14.6259	10.8585	6.98417	6.02374	14.8665	4.05232	8.64283	8.64081	14.3581	12.8712	14.3091	4.66253	13.3994	10.4498	12.0167	9.6237
ENSG00000176378	PFN1P10	0	0	0	0	0	0	0	0	0	0	0	0	0	0	0	0	0	0	0	0	0	0	0	0	0	0	0	0	0	0	0	0	0	0
ENSG00000162551	ALPL	381.653	98.8864	1426.29	1147.72	644.253	432.841	705.601	353.91	484.027	619.951	1017.89	367.554	268.893	347.073	1108.74	213.574	1.48153	614.82	294.501	199.619	328.605	180.003	127.325	878.086	673.143	130.359	266.899	240.483	262.369	264.4	506.051	311.715	154.958	537.619
ENSG00000233431	RP11-63N8.3	0	0.390855	0.0624499	0	1.25108	0.432471	0	0	1.15143	0.367596	0	0	0	0	0	0	0	0.434502	0.123948	0.505045	0	0.354337	0	1.89952	0	0.426706	0.694748	0.220021	0.313338	0.454881	0.223323	0	0.114445	0.093434
ENSG00000221781	AL359815.1	0	0	0	0	0	0	0	0	0	0	0	0	0	0	0	0	0	0	0	0	0	0	0	0	0	0	0.115791	0	0	0	0	0	0	0
ENSG00000076864	RAP1GAP	20.6318	24.0097	35.9711	58.5537	48.4659	24.7126	34.5388	43.0843	15.5141	16.6644	37.6656	36.2953	23.0985	22.4123	24.8013	33.8962	8.67754	49.0987	28.0123	21.9695	35.1537	24.8036	40.5232	8.99108	30.4715	25.389	16.9055	66.0063	46.3741	33.8887	23.7839	40.9099	31.7012	11.6793
ENSG00000090686	USP48	39.0102	49.7503	51.084	65.7942	63.0437	43.7413	48.9299	47.2637	49.5723	31.4908	47.5257	56.0974	48.9047	52.232	46.3676	89.5632	39.1547	75.1688	83.6652	55.3024	53.7781	57.2846	76.9702	55.7194	83.6581	67.3129	56.622	59.1856	53.5808	47.1939	51.811	68.5907	52.9879	64.6563
ENSG00000231978	RP11-132G19.3	0	0	0	0	0	0	0	0	0	0	0	0	0	0	0	0	0	0	0.991587	0	0	0	0.119891	0	0	0.106677	0	0	0	0	0	0	0.343334	0
ENSG00000187942	LDLRAD2	0	0	1.43635	0.944414	1.35987	0.556034	0.651675	0.464381	0.242407	0.428862	0.394404	0	1.76831	0.569803	0.283767	2.34242	1.90483	2.31734	0.991587	1.89392	0.81482	0.236225	0.719348	0	2.77014	0.746736	0	3.96038	2.19337	0.454881	0.223323	2.22336	0.228889	0.560604
ENSG00000142798	HSPG2	45.4181	53.7147	131.582	75.742	36.6622	85.3203	55.9897	111.452	39.876	53.9141	110.696	84.3787	95.8201	69.9592	114.301	323.668	26.8792	280.398	270.579	107.953	125.715	190.752	318.551	62.5576	320.449	138.68	172.529	138.833	192.181	147.268	219.415	211.108	89.1524	229.474
ENSG00000232037	RP11-26H16.1	0	0	0	0	0.21758	0	0	0	0	0	0	0	0	0	0.510781	0	0	0	0.247897	0	0	0	0	0	0.110805	0	0	0	0	0	0	0	0	0
ENSG00000219073	CELA3B	0	0	0	0	0	0	0	0	0	0	0.591606	0	0	0	0	0	0	0	0	0	0	0	0	0	0	0	0.347374	0	0	0	0	0	0	0
ENSG00000264385	RN7SL421P	0	0	0	0	0	0	0	0	0	0	0	0	0	0	0	0.13779	0	0	0	0	0	0	0	0	0	0	0	0	0	0	0	0	0	0
ENSG00000263991	RN7SL386P	0	0	0	0	0	0	0	0	0	0	0	0	0	0	0	0	0	0	0	0	0	0	0	0	0	0	0	0	0	0	0	0	0	0
ENSG00000201919	RNU6-1022P	0	0	0	0	0	0	0	0	0	0	0	0	0	0	0	0	0	0	0	0	0	0	0	0	0	0	0	0	0	0	0	0	0	0
ENSG00000142789	CELA3A	0	0	0	0	0	0	0	0	0	0	0	0	0	0	0	0	0	0.144834	0	0	0	0	0	0	0	0	0	0	0	0.341161	0	0	0.114445	0
ENSG00000263582	RN7SL768P	0	0	0	0	0	0	0	0	0	0	0	0	0	0	0	0	0	0	0	0	0	0	0	0	0	0	0	0	0	0	0	0	0	0
ENSG00000263929	RN7SL186P	0	0	0	0	0	0	0	0	0	0	0	0	0	0	0	0	0	0	0	0	0	0	0	0	0	0	0	0	0	0	0	0	0	0
ENSG00000201273	RNU6-776P	0	0	0	0	0	0	0	0	0	0	0	0	0	0	0	0	0	0	0	0	0	0	0	0	0	0	0	0	0	0	0	0	0	0
ENSG00000228397	RP1-224A6.3	0	0	0.1249	0	0.652739	0	0	0	0	0	0	0	0	0	0	0	0	0	0.495794	0	0	0	0	0.126635	0	0.213353	0	0.440042	0.104446	0	0.223323	0	0.114445	0
ENSG00000218510	LINC00339	4.43618	4.80194	4.05924	4.34431	6.63618	6.17815	7.60287	6.44974	0.424213	9.31244	1.90629	6.92816	7.46004	7.724	6.92392	9.64527	11.6406	9.55904	12.023	6.81811	4.30691	10.2758	10.3106	3.92568	7.97799	5.65386	5.78957	6.93066	9.50459	2.61557	5.35976	16.1194	5.49335	3.83079
ENSG00000070831	CDC42	298.28	178.397	244.241	234.152	207.027	245.581	222.981	183.689	338.522	355.282	262.936	205.26	241.484	189.618	235.186	236.171	319.587	197.264	234.882	234.972	240.023	217.091	182.714	356.73	222.054	191.911	190.94	191.748	236.153	223.347	228.348	243.013	228.432	189.951
ENSG00000230068	CDC42-IT1	0	0	0.249799	0	0	0	0.325837	0.412784	0	0	0	0.155108	0	0	0	1.10232	0	0.434502	0.619742	1.38887	0.116403	0.118112	0.239783	0	0.110805	0.426706	0.81054	0	0.104446	0.682322	0.223323	0.55584	0.457779	0.093434
ENSG00000271428	RP1-224A6.8	0	0	0	0	0	0	0	0	0.484814	0	0	0	0	0	0	0	0	0.434502	0.247897	0.631306	0	0	0.239783	0	0.775638	0.213353	0.347374	0.110011	0.313338	0.454881	0.111662	0.444672	0.114445	0.46717
ENSG00000271840	RP1-224A6.9	0	0	0	0	0	0	0	0	0	0	0	0	0	0	0	0.688948	0	0.144834	0.247897	0	0	0.236225	0.359674	0	0.221611	1.06677	0.231583	0.220021	0.104446	1.47836	0	0.111168	0.457779	0.186868
ENSG00000162552	WNT4	15.1394	23.1163	18.9223	13.7885	7.94166	17.5459	7.0055	21.5163	7.39342	10.5378	12.2923	11.995	12.8755	9.05354	12.883	44.7816	81.6958	16.8007	18.5923	11.4898	8.61381	19.961	23.2589	7.978	12.6318	13.9746	10.8844	6.16059	17.5469	14.1013	15.856	20.8996	7.6678	16.9116
ENSG00000266564	MIR4418	0	0	0	0	0	0	0	0	0	0	0	0	0	0	0	0	0	0	0	0	0	0	0	0	0	0	0	0	0	0	0	0	0	0
ENSG00000234397	RP11-415K20.1	0	0.0558365	0	0	0	0	0	0	0	0	0	0	0	0	0	0	0	0	0.123948	0	0	0	0	0	0	0	0	0	0	0	0	0	0	0
ENSG00000184677	ZBTB40	25.068	30.1517	28.1649	17.1254	41.5033	23.2298	24.4378	35.8606	21.453	17.5221	18.7342	40.6383	44.5392	27.7304	29.8523	53.1868	32.5937	61.8441	56.2726	45.0753	35.7357	36.6149	62.823	38.3704	45.541	57.8187	61.9484	66.8864	54.8342	41.7354	59.739	68.813	43.3745	47.1842
ENSG00000237200	ZBTB40-IT1	0	0	0	0	0	0	0	0	0	0	0	0	0	0	0	0.275579	0	0.144834	0.123948	0	0	0	0.119891	0	0.110805	0.32003	0.115791	0	0.52223	0.227441	0.66997	0	0	0
ENSG00000070886	EPHA8	0	0	0	0	0	0	0	0	0	0	0	0	0	0	0	0	0	0	0	0	0.465612	0	0	0.25327	0	0.213353	0.347374	0	0	0.454881	0	0	0.114445	0
ENSG00000173372	C1QA	81.6117	55.5573	57.891	82.1011	133.268	54.2442	93.7869	106.601	56.2385	97.8419	79.0123	61.9915	72.6111	84.7107	22.5879	5.78716	3.38636	12.1661	7.06506	82.3223	35.2701	6.96864	6.59402	25.7069	16.7316	17.6016	4.28428	48.6246	7.9379	9.21135	2.9032	5.00256	2.40334	27.6565
ENSG00000159189	C1QC	97.4552	114.911	79.3113	159.732	188.859	82.0458	128.706	195.917	95.3266	157.086	131.337	149.783	138.867	164.04	36.1519	7.44064	15.6619	13.4696	12.3948	90.0243	54.4766	11.1026	10.4305	46.0951	27.4798	34.5632	4.28428	73.817	14.1002	9.55251	5.80641	8.22644	4.69223	43.2599
ENSG00000173369	C1QB	85.2029	86.4907	71.1928	109.048	165.687	69.3188	119.8	125.589	104.174	142.137	104.517	91.3069	104.993	117.443	20.2042	10.7476	5.92612	14.0489	12.5188	108.963	50.8681	13.701	5.99456	49.0077	25.042	31.1496	3.35795	72.0569	7.10233	9.09763	3.57317	6.11424	2.86112	43.1665
ENSG00000133216	EPHB2	9.78777	43.8875	12.3651	26.5066	20.1261	21.1911	32.2036	14.4474	45.6332	14.5813	8.93982	31.6937	17.1305	34.4414	16.9125	21.4952	7.83095	9.99354	25.5334	7.8282	11.5239	25.6304	6.59402	16.0826	4.32141	18.8818	19.2214	20.572	4.70007	14.3288	3.57317	19.1209	8.6978	31.9544
ENSG00000265422	MIR4684	0	0	0	0	0	0	0	0	0	0	0	0	0	0	0	0	0	0	0	0	0	0	0	0	0	0	0	0	0	0	0	0	0	0
ENSG00000216157	AL611946.1	0	0	0	0	0	0	0	0	0	0	0	0	0	0	0	0	0	0	0	0	0	0	0	0	0	0	0	0	0	0	0	0	0	0
ENSG00000225952	RP11-69E9.1	0	0.223346	0	0	0	0	0	0	0	0	0	0	0	0	0	0.13779	0	0	0	0	0	0	0	0.126635	0	0.106677	0.115791	0	0	0.454881	0	0	0.114445	0
ENSG00000264014	MIR4253	0	0	0	0	0	0	0	0	0	0	0	0	0	0	0	0	0	0	0	0	0	0	0	0	0	0	0	0	0	0	0	0	0	0
ENSG00000272796	RP1-74M1.3	0.704156	3.46186	1.31145	0	1.57745	0.926723	1.30335	1.23835	2.30287	0	2.69509	1.55108	1.82357	1.70941	0.340521	1.51569	0.634942	1.15867	2.47897	0.757568	0.81482	0.47245	0.359674	0.759809	0.110805	1.70683	1.27371	1.87018	0.731123	2.95673	1.56326	1.77869	0.343334	3.45706
ENSG00000215906	LACTBL1	0	0	0	0	0	0	0	0	0	0	0	0	0	0	0	0.13779	0	0	0	0	0	0	0	0	0	0	0	0	0	0	0	0	0	0
ENSG00000227868	C1orf234	0	0	0	0	0	0	0	0	0	0	0	0	0	0	0	0	0	0.144834	0	0	0	0	0.479565	0	0.332416	0.106677	0.115791	0	0.313338	0	0	0.667008	0.228889	0
ENSG00000004487	KDM1A	86.8224	102.627	69.0695	65.5424	84.8561	74.4467	95.0359	77.2937	100.902	62.859	77.9605	71.2463	71.6164	77.4932	57.8885	99.4841	66.8805	93.9972	92.4655	84.09	71.5878	104.766	141.472	45.7152	76.7882	69.8732	101.781	103.08	112.593	91.6586	89.5527	150.744	72.7868	80.1664
ENSG00000240553	RP1-184J9.2	0	0	0	0	0	0	0	0	0	0	0	0	0	0	0	0	0	0	0	0	0	0	0	0	0	0	0.115791	0.110011	0.104446	0	0	0.444672	0.114445	0.093434
ENSG00000263793	MIR3115	0	0	0	0	0	0	0	0	0	0	0	0	0	0	0	0	0	0	0	0	0	0	0	0	0	0	0	0	0	0	0	0	0	0
ENSG00000266802	MIR4419A	0	0	0	0	0	0	0	0	0	0	0	0	0	0	0	0	0	0	0	0	0	0	0.239783	0	0	0	0	0	0	0	0	0	0	0
ENSG00000169641	LUZP1	27.8846	39.5322	44.839	32.8656	41.9385	53.9353	35.462	51.0304	52.5418	38.4138	56.6627	45.2398	27.685	42.482	59.3641	66.2768	32.382	48.0849	64.2053	48.3581	51.9157	72.6392	56.4688	55.3394	50.7489	55.3652	44.3481	50.1648	55.5653	87.5647	56.3892	42.7997	80.5691	53.4443
ENSG00000229010	RP5-979D14.1	0	0	0	0	0	0	0	0	0	0	0	0	0	0.253246	0	0.13779	0.634942	0.869004	0.371845	0	0.349209	0	0.119891	0.50654	0.110805	0.533383	1.27371	0.220021	0.208892	0.11372	0.223323	0	0.343334	0
ENSG00000206935	RNU6-514P	0	0	0	0	0	0	0	0	0	0	0	0	0	0	0	0	0	0	0.247897	0	0	0	0	0	0	0	0	0	0	0.11372	0	0	0	0.093434
ENSG00000252578	RNU6-135P	0	0	0	0	0	0	0	0	0	0	0	0	0	0	0	0	0	0	0	0	0	0	0.119891	0	0	0	0	0.220021	0	0	0	0	0	0
ENSG00000179546	HTR1D	0	0.279182	0	0	0	0	0.705981	0.154794	0	0.0612661	0	0.672134	0	0.379869	0	0.413369	0	0	0.495794	0	0	0	1.19891	0	0	0.32003	0	1.54015	0.626677	0	0	1.33402	0.228889	0.093434
ENSG00000215381	RP5-1057J7.1	0	0	0	0	0	0	0	0	0	0	0	0	0	0	0	0.13779	0.211647	0	0	0	0	0	0	0	0	0	0	0	0	0.11372	0	0	0	0
ENSG00000261326	RP5-1057J7.6	0	0.446692	0.686948	0.440727	0.21758	0.617815	0	0	0	0	0	0.672134	1.43675	0	0.510781	15.0191	4.65624	13.3247	8.55244	3.40905	4.0741	6.49619	15.2262	2.65933	9.75088	11.9478	14.8213	5.61054	5.32675	5.11742	8.82127	6.67008	5.72224	10.4646
ENSG00000125944	HNRNPR	80.6963	132.723	112.222	109.93	119.506	139.873	138.644	104.383	150.959	93.8596	135.544	94.5124	110.298	125.8	137.23	224.735	149.846	110.798	216.166	149.115	140.149	198.547	122.409	123.216	161.444	157.881	170.098	147.744	186.332	201.854	190.495	140.516	222.709	176.871
ENSG00000125945	ZNF436	21.0543	22.1112	33.3482	33.1804	17.624	17.6695	26.6644	20.8972	19.938	16.9707	22.2838	26.3166	29.1218	16.6509	31.7819	59.2495	33.6519	25.9253	39.2916	21.7169	22.4658	36.4968	44.12	12.9168	34.7929	20.1619	35.4322	31.463	39.6895	26.7243	46.3396	30.3489	31.8156	18.4999
ENSG00000249087	C1orf213	1.61956	1.06089	0.749398	0.377766	0.870319	0.556034	0.217225	1.75433	1.09083	0.673927	0	1.18916	2.8735	0.506492	0.113507	5.92495	0	3.91052	5.57768	3.28279	1.39683	7.20486	8.15261	0.126635	3.989	1.92018	6.60011	3.30032	10.0268	4.20765	5.13644	3.44621	2.28889	2.24242
ENSG00000201405	Y_RNA	0	0	0	0	0	0	0	0	0	0	0	0	0	0	0	0	0	0	0	0	0	0	0	0	0	0	0	0	0	0	0	0	0	0
ENSG00000271420	RP5-1057J7.7	0	0	0.499599	0	0	0	0.543062	0.928763	0	0	0.131468	0.361919	0.386817	0	0.283767	0.275579	1.05824	0.72417	0.247897	0.126261	1.04763	1.18112	0.839239	0.25327	0.110805	0.746736	0.463166	0.770074	0.417784	0.796043	0.558308	0.111168	0.114445	0.280302
ENSG00000204219	TCEA3	68.5848	37.8571	92.9878	76.8753	80.3413	39.1077	57.1302	79.6156	11.1507	30.1429	46.1453	49.6345	47.4127	35.4544	88.0246	40.7857	35.98	51.8505	58.3797	36.8683	59.5983	51.9695	87.8803	16.9691	85.985	29.4427	34.39	45.3243	54.9386	17.3992	60.074	58.3632	11.1011	21.7701
ENSG00000232482	RP4-654C18.1	0	0	0	0	0	0	0	0	0	0	0	0	0	0	0	0.275579	0	0.434502	0	0	0	0	0	0	0	0.106677	0.115791	0	0	0	0.893294	0	0.114445	0.093434
ENSG00000088280	ASAP3	23.6596	35.6237	40.2802	55.4056	53.4702	17.6077	44.5854	43.7551	11.1507	25.9155	33.5901	35.468	33.3215	32.4155	44.9487	43.2659	202.758	46.0572	47.1004	28.4088	30.614	50.7884	54.3107	8.23127	48.976	24.749	32.4216	54.6752	51.4919	22.7441	46.8979	42.2439	23.0034	24.5731
ENSG00000007968	E2F2	8.16821	23.7863	7.24418	11.5219	3.91643	24.3419	10.6983	13.4155	11.6961	1.83798	8.08528	8.53094	4.75232	17.7272	21.169	22.1841	30.6888	10.428	49.3315	7.8282	32.2436	61.0642	13.188	26.72	19.0585	22.8288	48.7482	8.80084	6.99789	4.66253	20.0991	6.22541	15.6789	15.2297
ENSG00000235052	RP1-150O5.3	0	0	0	0	0	0	0	0	0	0	0	0.258513	0.221038	0	0	0	0	0	0	0	0	0	0	0.126635	0	0	0.347374	0	0	0	0	0	0	0
ENSG00000117318	ID3	10.7736	11.949	7.99358	10.8293	11.151	8.46407	11.6758	12.7447	11.7567	7.90332	9.72863	8.22072	7.07322	11.7759	16.572	5.51158	6.77271	4.63469	9.42008	9.09081	13.1535	13.701	3.47685	5.31867	5.20786	9.28086	4.86324	10.121	6.89344	8.98391	6.58804	5.33607	9.27002	13.2676
ENSG00000197880	MDS2	0	0	0	0	0	0	0	0	0	0	0	0	0	0	0	0	0.423294	0	0	0	0	0	0	0.126635	0	0	0	0.330032	0	0	0	0	0	0
ENSG00000229239	RP11-223J15.2	0	0	0	0	0	0	0	0	0	0	0	0	0	0	0	0	0	0	0	0	0	0	0	0	0	0	0	0	0	0	0	0	0	0
ENSG00000142676	RPL11	766.403	448.59	419.476	368.07	260.117	536.82	426.956	372.434	550.992	614.254	427.534	328.208	671.404	416.463	455.333	565.213	1836.67	250.128	608.711	393.935	591.21	632.256	508.099	333.303	464.164	353.42	492.229	266.555	513.353	573.264	628.544	399.093	464.188	351.966
ENSG00000203589	RP5-886K2.1	0	0	0	0	0	0	0.108612	0	0	0.122532	0	0	0	0	0	0.551158	0	0.72417	0.867639	0.252523	0.232806	1.06301	0.359674	0.126635	0.221611	0.746736	1.27371	0.660063	0	1.1372	0.893294	0.222336	0.114445	0.280302
ENSG00000244609	RN7SL532P	0	0	0	0	0	0	0	0	0	0	0	0	0	0	0	0.275579	0	0.144834	0.495794	0	0	0.354337	0	0.126635	0	0.533383	0	0.660063	0	0.682322	0	0	0	0.654038
ENSG00000011007	TCEB3	57.4591	78.1152	81.7469	68.2497	84.6929	62.0286	60.7144	52.6815	127.627	49.3804	58.1746	72.9007	69.1297	99.6522	74.6308	78.8156	87.8336	65.6098	65.9406	67.0447	78.4556	70.5132	68.0982	83.7057	63.9347	65.4994	67.5064	73.267	64.861	82.7884	67.7786	68.7019	92.3569	85.9593
ENSG00000236810	RP5-886K2.3	0	0.223346	0	0.251844	0.271975	0	0	0.567577	0	0.245064	2.23496	0.568729	1.43675	0	0.567534	0.13779	0	1.59317	1.61133	0.252523	0.116403	0.236225	1.3188	0.379905	1.32967	0.746736	0	0.880084	1.3578	0.227441	1.00496	0.333504	0.343334	0.373736
ENSG00000057757	PITHD1	37.8836	29.37	37.0952	21.0919	33.2353	28.5431	29.3254	24.1994	39.0276	30.0816	35.3649	27.1956	22.1591	37.8603	33.7683	36.652	104.554	29.1116	41.2748	40.4036	44.2331	42.8748	34.2889	29.7592	30.8039	28.8027	42.0323	31.573	34.9894	59.0209	43.9947	25.791	56.6501	26.3484
ENSG00000011009	LYPLA2	59.1491	76.7751	82.184	72.3421	79.3078	71.7283	67.557	69.1412	73.207	63.4716	90.7129	62.3017	45.6997	63.4381	84.4491	62.8321	60.9544	66.9133	74.369	65.2771	81.9476	73.1116	60.9048	63.4441	63.9347	59.0988	70.6328	73.487	60.4743	53.1074	58.6224	82.8202	57.909	57.1816
ENSG00000117308	GALE	79.0767	49.1919	145.508	105.397	100.141	82.1076	97.4797	114.186	65.0257	144.098	157.433	80.4493	67.2509	96.55	139.727	78.6779	22.8579	98.3422	95.4403	70.58	90.9107	76.3007	84.4035	59.0119	157.565	78.3006	83.3698	99.0095	65.801	42.8726	81.4014	65.8115	52.5301	72.6917
ENSG00000117305	HMGCL	52.178	36.517	37.4075	49.928	44.6038	20.079	31.7148	44.9934	19.635	60.102	35.6278	46.5841	39.0685	34.8213	45.6298	38.3055	19.6832	30.4151	36.6887	32.9542	28.8679	29.1738	50.4742	20.7681	44.2114	22.1887	20.9582	27.6126	36.1383	11.4858	27.9154	47.8023	26.5512	21.1161
ENSG00000179163	FUCA1	82.3158	61.811	121.09	154.191	96.4422	50.5373	97.8055	103.454	26.4224	95.2075	88.4122	87.5326	88.36	62.805	143.302	75.6465	11.0057	95.1559	58.5036	53.156	56.2226	48.7805	97.9512	24.1873	98.3952	38.4036	39.2533	75.1372	97.2393	45.0333	89.3294	107.055	44.6334	36.3458
ENSG00000188822	CNR2	0	1.2284	0.18735	1.88883	0.979109	0.617815	1.62919	0	0.121204	0	0	1.08576	0	0	0	0.688948	0	0.72417	0	0	0	0	0	0.50654	0	4.90712	0.578957	0.550053	0.104446	0.682322	0.111662	0	0.343334	0
ENSG00000264347	RN7SL24P	0	0	0	0	0	0	0	0	0	0	0	0	0	0	0	0	0	0	0	0	0	0	0	0	0	0	0	0	0	0	0	0	0	0
ENSG00000238538	snoU13	0	0	0	0	0	0	0	0	0	0	0	0	0	0	0	0	0	0	0	0	0	0	0	0	0	0	0	0	0	0	0	0	0	0.186868
ENSG00000229106	RP11-4M23.2	0	0	0.0624499	0	0	0	0	0	0.0606018	0	0	0	0	0.0633115	0	0	0	0	0	0.126261	0	0	0	0	0	0.213353	0	0.110011	0	0	0.111662	0	0	0
ENSG00000232557	RP11-4M23.3	0	0	0	0	0	0	0	0	0	0	0	0	0	0	0	0	0	0	0	0	0	0	0	0.126635	0.110805	0.106677	0	0	0	0	0	0	0	0
ENSG00000264926	MIR378F	0	0	0	0	0	0	0	0	0	0	0	0	0	0	0	0	0	0	0	0	0	0	0	0	0	0	0	0	0	0	0	0	0	0
ENSG00000230228	RP11-4M23.4	0	0	0	0	0	0	0	0	0	0	0	0	0	0	0	0	0	0	0	0	0	0	0	0	0	0	0	0	0	0	0	0	0	0
ENSG00000189266	PNRC2	3.45036	1.11673	1.18655	0.818492	0	2.6566	4.3445	4.33423	0.363611	5.57521	5.91606	3.61919	0.110519	4.11524	2.04312	4.68485	4.23294	6.51753	0	5.80802	3.14288	3.89771	5.15532	2.9126	4.21061	5.76054	6.02115	7.15068	3.23783	0	0.223323	2.33453	0	2.80302
ENSG00000188529	SRSF10	1.40831	5.41614	0.811848	3.27397	3.86204	2.6566	3.4756	2.5283	2.60588	2.63444	2.82656	2.32662	1.93408	6.52108	3.91599	2.48021	0	4.20018	3.5945	2.65149	3.8413	5.19695	5.27522	3.92568	3.87819	6.50727	8.22119	4.1804	2.92449	4.54881	3.57317	4.00205	4.00556	4.48483
ENSG00000215905	RP11-4M23.7	0	0	0	0	0	0	0	0	0	0	0	0	0	0	0	0	0	0	0	0	0	0	0	0	0	0	0	0	0	0	0	0	0	0
ENSG00000225315	RP11-293P20.2	0	0	0	0	0	0	0	0	0	0	0	0	0	0	0	0	0	0	0	0	0	0	0	0	0	0	0	0	0.208892	0	0	0.111168	0	0
ENSG00000142661	MYOM3	0	0.111673	0	0	0	0.679597	0	0	0	0	0	0.155108	0	0.189934	0	0.275579	0	0.144834	0	0	0.349209	0	0	0.126635	0.110805	0.64006	0.81054	0.110011	0	0	0.334985	0	0.686668	0.186868
ENSG00000230703	RP11-293P20.4	0	0	0	0	0	0	0	0	0	0	0	0	0	0	0	0	0	0	0	0	0	0	0	0	0	0	0	0	0	0	0	0	0	0
ENSG00000142677	IL22RA1	3.37995	3.5177	1.31145	3.58877	0.489554	3.21264	1.14043	2.01232	3.03009	3.12457	0.723074	6.56624	1.10519	6.96426	6.81041	2.06684	87.8336	1.01384	3.22266	5.93428	5.70374	3.54337	1.07902	0.379905	1.66208	2.02686	7.75802	2.64025	1.77558	1.1372	3.57317	2.89037	9.04113	2.89645
ENSG00000185436	IFNLR1	10.7736	9.71554	10.1793	7.05163	11.4773	7.72269	10.644	12.0223	20.1198	16.7256	10.7146	17.734	10.9967	13.1055	5.33482	14.8813	26.2443	11.8764	10.9075	33.4592	13.0371	15.5908	7.91282	5.19203	7.42397	9.17419	10.7686	13.8613	9.50459	17.9678	15.186	18.5651	50.8134	18.6868
ENSG00000230023	RP11-10N16.2	0	0	0	0	0	0	0	0	0.121204	0	0	0	0	0	0	0	0	0	0	0.252523	0	0	0	0	0	0	0.231583	0	0	0	0.334985	0	0.228889	0
ENSG00000221032	AL590683.1	0	0	0	0	0	0	0	0	0	0	0	0	0	0	0	0	0	0	0	0	0	0	0	0	0	0	0	0	0	0	0	0	0	0
ENSG00000266511	AL590683.2	0	0	0	0	0	0	0	0	0	0	0	0	0	0	0	0	0	0	0	0	0	0	0	0	0	0	0	0	0	0	0	0	0	0
ENSG00000232298	RP11-10N16.3	0	0	0.874298	0	0	0	0.380144	0	0	0	0	0.155108	0	0	0	0.826738	1.05824	0	0.74369	0.252523	0.349209	0.236225	0.239783	0.25327	1.44047	0.533383	0.463166	0	0.417784	0.11372	1.89825	0.889345	2.28889	0.280302
ENSG00000158055	GRHL3	19.9276	27.4157	40.8422	21.0919	9.95427	49.7341	9.06914	14.8086	45.815	30.633	28.7258	29.0052	8.17842	45.0144	72.1904	67.2413	314.296	22.4493	31.235	39.646	73.9158	56.8121	16.3052	13.9298	18.6153	21.5487	71.2117	13.7513	31.2294	58.2248	80.1731	12.3397	225.685	36.6261
ENSG00000001460	STPG1	16.4068	18.7052	7.61888	25.6881	19.147	3.76867	12.4904	10.9904	9.57508	10.9054	23.1384	14.1665	13.9254	23.6152	6.81041	15.9836	19.2599	47.2159	12.3948	19.5705	11.0583	10.3939	22.2998	9.75089	12.6318	7.68072	10.7686	27.7226	27.9916	5.34486	8.59795	63.477	25.9789	11.1186
ENSG00000001461	NIPAL3	85.907	68.3997	78.6868	122.711	96.9318	52.5143	88.5192	100.564	53.572	76.5213	66.9172	74.1416	76.3135	62.2985	131.441	88.4609	31.3238	75.893	86.0202	52.2722	79.6196	96.616	86.8013	58.632	91.5253	63.5793	77.4644	82.2879	94.0015	41.3942	70.0119	97.4944	64.8901	66.0578
ENSG00000117602	RCAN3	51.4738	45.6184	30.2257	58.3018	40.5786	32.7442	42.2503	39.1628	12.0598	36.2695	46.0795	30.7631	44.9813	38.1135	28.093	71.6506	72.3834	103.701	49.2075	52.2722	39.3442	53.505	99.0302	25.0737	52.8542	38.1902	48.4008	65.7863	86.168	41.7354	53.2626	139.849	43.8323	29.9923
ENSG00000266551	RN7SL857P	0	0.279182	0	0	0	0	0	0	0	0	0	0	0	0	0	0	0	0	0.123948	0.126261	0	0	0	0	0	0.106677	0.347374	0.220021	0	0	0.558308	0	0	0.093434
ENSG00000264443	RP4-594I10.3	0	0.167509	0	0	0.435159	0	0	0	0	0	0	0	0	0	0	0.13779	0	0.144834	0	0	0	0	0.119891	0.126635	0.221611	0	0	0.220021	0	0	0	0.111168	0	0.186868
ENSG00000184454	NCMAP	11.7594	5.69532	7.68133	2.26659	11.5317	7.66091	12.3275	7.32691	1.03023	13.1109	9.59716	9.20307	9.94672	6.96426	4.08625	3.58253	0	7.96587	3.47056	5.05045	3.49209	4.25205	4.91554	1.89952	6.64833	5.65386	5.90536	10.231	9.71349	4.09393	2.00991	2.55687	0.457779	5.60604
ENSG00000227312	RP11-496D1.2	0	0	0	0	0	0	0	0	0	0	0	0	0	0	0	0	0	0	0.247897	0	0	0	0	0	0	0	0.347374	0.440042	0	0.11372	0	0	0	0
ENSG00000239106	Y_RNA	0	0	0	0	0	0	0	0	0	0	0	0	0	0	0	0	0	0	0	0	0	0	0	0	0	0	0	0	0	0	0	0	0	0.093434
ENSG00000133226	SRRM1	63.1628	91.4043	88.3666	85.2491	83.5506	105.894	95.7962	86.5813	112.538	61.0823	84.271	84.4821	77.1976	95.9802	106.413	110.645	91.8549	101.818	127.047	105.302	100.106	135.121	114.976	96.1159	142.828	101.236	133.507	93.2889	120.113	153.864	118.473	98.3837	110.782	114.457
ENSG00000238986	snoU13	0	0	0	0	0	0	0	0	0	0	0	0	0	0	0	0	0	0	0	0	0	0.236225	0	0	0	0	0.115791	0	0.104446	0	0	0	0	0
ENSG00000169504	CLIC4	90.3432	65.2728	81.4346	79.3938	76.4793	87.668	79.6672	60.5244	257.558	117.753	77.1717	74.5035	91.123	127.699	39.5571	64.4855	101.591	69.3755	66.5603	75.378	83.6937	66.6154	77.6895	263.527	88.866	101.449	76.7697	99.7795	51.3875	73.3496	49.6895	45.9124	128.178	140.525
ENSG00000238482	RNU6-1208P	0	0	0	0	0	0	0	0	0	0	0	0	0	0	0	0	0	0	0	0	0	0	0.239783	0	0	0.106677	0	0	0	0.227441	0	0	0	0
ENSG00000020633	RUNX3	44.4322	77.1101	43.1529	36.8951	37.2605	93.8461	72.7704	43.7035	58.1777	50.9121	43.4502	60.6472	67.7482	79.3926	38.1951	19.9795	46.1391	21.0009	38.9198	61.1104	99.0589	55.3948	26.496	112.452	25.2636	120.225	25.7057	40.2638	28.6182	42.5314	25.4589	12.4508	33.3034	36.9999
ENSG00000229162	RP11-84D1.1	0.352078	0.614201	0	0	0	0	0	0	0.242407	0	0	0	0.442077	0	0.454028	0	0	0	0.247897	0.378784	0.232806	0.236225	0	0.25327	0.221611	0.32003	0.81054	0.330032	0	0.454881	0.111662	0.111168	0.114445	0
ENSG00000261025	RP11-84D1.2	0	0	0	0	0	0	0	0	0	0	0	0	0	0	0	0	0.634942	0	0	0	0	0	0	0.126635	0	0	0.231583	0	0	0	0	0	0	0
ENSG00000264371	MIR4425	0	0	0	0	0	0	0	0	0	0	0	0	0	0	0	0	0	0	0	0	0	0	0	0	0	0	0	0	0	0	0	0	0	0
ENSG00000233755	RP4-799D16.1	0	0	0	0	0.380764	0	0	0	0	0.183798	0	0	0	0	0	0	0	0	0	0	0	0	0.359674	0	0	0	0.115791	0	0	0	0	0	0.114445	0
ENSG00000233419	RP4-781L3.1	0	0.0558365	0	0	0	0	0	0	0	0	0.065734	0	0.0552596	0	0	0	0	0.144834	0	0	0	0	0	0	0	0	0	0	0	0	0	0	0	0
ENSG00000231953	RP4-706G24.1	0	0	0	0	0	0	0	0	0	0	0	0	0	0	0	0	0	0	0	0	0	0	0	0	0	0	0.347374	0	0	0.341161	0	0	0	0
ENSG00000117614	SYF2	78.9359	56.674	59.9519	49.8651	53.6878	56.9625	51.2108	48.7601	60.7836	64.2068	51.0096	56.3559	82.2815	51.4722	69.75	61.5919	91.6433	48.6642	52.1823	57.8277	58.085	59.4106	64.7413	61.5446	53.8515	48.3245	46.3166	57.5355	64.0255	71.3027	66.662	64.9222	71.1846	42.419
ENSG00000117616	C1orf63	52.9525	28.6999	39.5308	10.1367	28.1766	29.0373	13.305	30.9588	31.2099	65.4934	6.3762	21.3015	29.8954	30.7061	14.4154	100.173	102.437	192.919	100.77	55.6812	68.9105	74.2928	173.962	122.962	114.684	132.919	137.329	58.8556	55.6698	103.486	88.8827	147.298	146.031	140.525
ENSG00000272432	RP3-465N24.6	0	0	0	0	0.163185	0	0	0	0	0	0	0.0517027	0	0	0	0.275579	0	0	0.74369	0	0	0.354337	0.239783	0.25327	0.221611	0.106677	0.578957	0.110011	0.417784	0.909763	0.893294	0	0.686668	0.373736
ENSG00000261349	RP3-465N24.5	0	0	0	0	0	0	0.651675	1.23835	0	0	0	0.206811	0.165779	0	0	0.13779	1.69318	0.144834	0.247897	0.378784	0.232806	1.18112	0.359674	0.126635	0.110805	0.213353	0.926331	1.10011	0.208892	0.682322	0	0.222336	0.343334	0.747472
ENSG00000187010	RHD	0	0	0.249799	0	0.163185	0	0.162919	0	0	0	0	0.310216	0	0	0.510781	0.826738	1.90483	0.434502	0.867639	0.378784	1.16403	0.118112	1.3188	0.886444	0.554027	1.49347	2.6632	0.770074	0.104446	1.25092	1.22828	1.00051	0.114445	1.30808
ENSG00000224183	SDHDP6	0	0	0	0	0.32637	0	0	0	0	0	0	0	0	0	0	0	0	0	0	0	0	0	0	0.25327	0	0.106677	0	0	0	0.227441	0	0.111168	0	0.093434
ENSG00000259984	RP11-335G20.7	0	0	0	0	0	0	0	0	0	0	0	0	0	0	0	0.13779	0	0.144834	0	0	0	0	0.239783	0	0	0	0	0	0.313338	0	0	0.222336	0.457779	0
ENSG00000183726	TMEM50A	188.221	125.911	168.864	185.798	169.223	141.418	175.138	132.916	121.81	225.643	175.444	166.896	171.968	140.235	147.729	113.676	149	121.805	99.2827	146.084	123.154	105.002	120.97	146.643	128.645	107.637	78.8539	130.142	104.759	102.348	108.424	119.172	99.1091	111.747
ENSG00000252515	RNU6-1171P	0	0	0	0	0	0	0	0	0	0	0	0	0	0	0	0	0	0	0	0	0	0	0	0	0	0	0	0	0	0	0	0	0	0
ENSG00000238889	snoU13	0	0	0	0	0	0	0	0	0	0	0	0	0	0	0	0	0	0	0	0.631306	0.116403	0	0	0	0	0.106677	0	0	0	0.11372	0.111662	0	0	0
ENSG00000188672	RHCE	0.563325	0.223346	0.811848	0.251844	0	0	1.19474	0.361186	0	0.551395	4.33844	0.568729	0	0	0	0.964527	5.71448	2.02768	0.247897	1.13635	0.582015	0	0.239783	0.633174	0.664833	0.213353	0.463166	1.32013	1.25335	1.02348	1.00496	0.111168	0.228889	0.46717
ENSG00000238084	RP3-469D22.1	0.140831	0.0558365	0	0.062961	0	0	0.0543062	0	0.0606018	0	0	0	0.0552596	0.0633115	0	0	0	0	0	0.378784	0	0.118112	0.119891	0.126635	0	0	0	0	0	0	0	0	0	0
ENSG00000266468	AL031284.1	0	0	0	0	0	0	0	0	0	0	0	0	0	0	0	0	0	0	0	0	0	0	0	0	0	0	0	0	0	0	0	0	0	0
ENSG00000204178	TMEM57	72.176	44.8925	67.321	50.6836	52.0015	35.339	62.3436	62.2271	37.2095	64.0843	65.4711	63.1289	48.6837	51.8521	71.2256	34.4474	99.8975	39.3948	45.8609	64.1407	41.6722	35.67	39.5641	33.305	54.7379	38.0835	34.969	70.6267	51.5964	56.6327	44.1064	40.9099	54.4757	39.4292
ENSG00000157978	LDLRAP1	80.6259	70.689	100.732	79.7715	100.25	79.3275	84.935	108.717	59.6928	62.0625	107.672	83.6032	82.5578	79.9624	125.198	168.379	40.4246	86.321	113.661	80.9335	95.6832	104.648	95.4334	34.5713	125.21	72.5401	88.4646	98.3494	140.062	77.671	112.667	73.7044	79.5391	78.3911
ENSG00000225643	RP11-70P17.1	0	0.502528	0.249799	1.00738	0	0	1.35766	0.464381	0	0.857725	0	0.930648	0	0	0.624288	1.10232	0.634942	0.434502	0.991587	0.126261	0.465612	0.708675	0.359674	0	0.221611	0.106677	0.115791	0.770074	1.46225	2.38813	1.4516	0.778177	1.25889	0.093434
ENSG00000117643	MAN1C1	10.3511	8.59881	22.6068	19.2661	39.3275	15.1983	24.655	33.4355	11.2719	11.9469	18.2083	19.647	18.8435	11.0795	28.2065	46.1595	3.38636	14.7731	16.2372	14.015	21.7673	8.74032	14.2671	4.43222	22.2719	9.81425	6.60011	31.133	56.2964	14.1013	16.0793	10.3386	10.4145	11.3055
ENSG00000233478	RP1-187B23.1	0	0	0	0	0	0	0	0	0	0	0	0	0	0	0	0.688948	0	0	0	0.126261	0	0.118112	0.479565	0	0.443222	0.213353	0	0	0.52223	0.682322	0.334985	0.111168	0.228889	0
ENSG00000162430	SEPN1	74.7814	62.7602	60.1392	103.697	56.6795	55.9123	75.54	81.112	42.4819	40.2518	70.5983	68.0407	65.3168	39.633	78.3765	89.8388	39.578	81.6863	130.146	43.6864	73.5666	103.821	84.0438	45.5886	102.606	55.6852	92.17	57.0954	96.1949	57.6562	90.446	82.5979	36.279	62.0402
ENSG00000255054	RP1-317E23.6	0	0	0	0	0	0	0	0	0	0	0	0	0	0	0	0	0	0	0	0	0	0	0	0	0	0	0	0	0	0	0	0	0	0
ENSG00000228172	RP1-317E23.3	0	0	0	0	0	0	0.162919	0	0	0	0	0	0	0	0	0.826738	0.634942	0.144834	0	0.378784	0.349209	0	0.359674	0	0.443222	0	0.463166	0	0.417784	0.227441	0	0.111168	0	0.373736
ENSG00000117640	MTFR1L	29.5746	16.3601	12.2402	9.25526	17.9503	9.82326	21.994	16.7693	14.9686	17.8897	11.8321	22.439	21.2197	11.1428	13.9046	26.5934	19.0483	24.3321	29.0039	21.3382	16.6456	20.7878	37.526	18.2354	29.4743	21.2286	19.1056	15.7315	29.1405	16.9443	30.707	29.9042	16.2511	20.5555
ENSG00000223474	AL020996.1	1.12665	0.0558365	0.18735	0.440727	0.489554	0.617815	0.271531	0.309588	0	0	0	0.103405	0	0	0.397274	0.551158	1.26988	0.144834	0.74369	0.252523	0.349209	0.708675	0.119891	0	1.21886	0	0.694748	0.330032	0.313338	1.1372	0.111662	0.444672	0.457779	0.186868
ENSG00000272478	RP1-317E23.7	0	0	0	0	0	0	0	0	0	0	0	0	0	0	0	0	0	0	0	0	0	0	0	0	0	0	0.115791	0	0	0	0	0	0	0
ENSG00000127423	AUNIP	0.915403	1.50758	0.874298	0	0.543949	1.42097	0.8689	0.773969	1.27264	0	1.11748	0.0517027	2.48668	1.77272	1.81611	2.75579	4.44459	1.15867	5.57768	0.631306	2.67727	8.38599	1.79837	1.13971	2.65933	3.09362	5.90536	2.20021	2.29781	1.81953	2.79154	0.889345	5.60779	2.14898
ENSG00000236528	RP1-125I3.2	0	0	0	0	0	0	0	0	0	0	0	0	0	0	0	0	0	0.289668	0	0	0	0	0.119891	0	0	0	0	0	0	0	0	0	0.114445	0
ENSG00000182749	PAQR7	4.92909	6.70037	14.1137	13.2848	5.82026	7.41378	4.12727	7.37851	15.3323	8.39345	10.8461	7.91051	4.97336	11.1428	6.92392	14.4679	44.0226	10.2832	19.336	3.9141	11.5239	21.7327	13.3079	6.45838	11.1914	8.10742	13.4318	7.26069	13.4735	7.05066	12.9528	16.4529	7.78224	9.53027
ENSG00000207302	Y_RNA	0	0	0	0	0	0	0	0	0	0	0	0	0	0	0	0	0	0	0	0	0	0	0	0	0	0	0	0	0	0	0	0	0	0
ENSG00000117632	STMN1	99.5677	63.4861	26.3538	48.7947	21.4316	73.3346	43.4993	67.1289	21.2712	25.5479	31.8153	63.9562	55.5359	26.3376	21.6798	135.585	81.0609	35.9188	331.81	44.444	76.4767	218.272	111.019	56.6058	151.249	64.9661	143.813	31.793	32.4827	55.723	127.964	82.5979	65.119	43.6337
ENSG00000229786	SNRPFP2	0	0	0	0	0	0	0	0	0	0	0	0	0	0	0	0	0	0	0	0	0	0	0	0	0	0	0	0	0	0	0.223323	0	0	0
ENSG00000223624	RP1-125I3.4	0	0	0	0	0	0	0	0	0	0	0	0	0	0	0	0	0	0	0	0	0	0	0	0	0	0	0	0	0	0	0.111662	0	0	0
ENSG00000264021	MIR3917	0	0	0	0	0	0	0	0	0	0	0	0	0	0	0	0	0	0	0	0	0	0	0	0	0	0	0	0	0	0	0	0	0	0
ENSG00000266763	AL033528.1	0	0	0	0	0	0	0	0	0	0	0	0	0	0	0	0	0	0	0	0	0	0	0	0	0	0	0	0	0	0	0	0	0	0
ENSG00000158006	PAFAH2	42.3198	24.6239	42.0912	27.7658	31.1139	18.102	24.9266	35.0866	18.3017	30.7556	30.8292	27.9194	29.3428	25.198	41.8273	37.6166	25.186	34.6153	22.4347	21.0856	28.5187	26.221	46.7576	20.6415	35.0145	19.7352	27.6741	29.9229	30.8116	6.1409	24.5656	48.3581	17.1667	18.8737
ENSG00000207237	RNU6-110P	0	0	0	0	0	0	0	0	0	0	0	0	0	0	0	0	0	0	0	0	0	0	0	0	0	0	0	0	0	0	0	0	0	0
ENSG00000252190	SCARNA17	0	0	0	0	0	0	0	0	0	0	0	0	0	0	0	0	0	0	0	0	0	0	0	0	0	0	0	0	0	0	0	0	0	0
ENSG00000252691	SCARNA18	0	0	0	0	0	0	0	0	0	0	0	0	0	0	0	0	0	0	0	0	0	0	0	0	0	0	0	0	0	0	0	0	0	0
ENSG00000158008	EXTL1	0	0	0	0	0	0	0	0	0	0	0	0	0	0	0	0.13779	1.48153	0.289668	0	0	0	0	0	0	0	0.213353	0	0.110011	0	0	0	0.333504	0	0
ENSG00000158014	SLC30A2	0.774572	0.725874	0	0	0.21758	0.247126	0	0.0515979	0.181805	0.183798	2.10349	0.258513	0	0	0.340521	0.964527	1.05824	0.579336	0.371845	0	0	1.06301	1.4387	0.25327	0	0	0.115791	0.770074	0.208892	0.11372	0.223323	1.44518	0	0.186868
ENSG00000158022	TRIM63	0	0	0	0.62961	0	0.556034	0	0	0	0.490128	1.44615	0.465324	0	0	0.964808	0	0	0	0.247897	0.378784	0	0	1.07902	0	1.44047	0.106677	0.115791	0	0.313338	0.909763	1.11662	0	1.14445	0.46717
ENSG00000265320	AL391650.1	0	0	0	0	0	0	0	0	0	0	0	0	0	0	0	0	0	0	0	0	0	0	0	0	0	0	0	0	0	0	0	0	0	0
ENSG00000175087	PDIK1L	28.0958	16.4159	27.2281	24.5548	17.5696	19.5847	13.5223	20.536	15.5747	18.6249	23.0726	23.1111	21.1092	24.4382	21.8501	29.2114	21.7997	22.1596	34.4577	20.5806	15.4816	28.9376	23.3788	9.87752	26.1501	15.6815	20.9582	20.682	23.9182	16.6032	39.0816	20.4549	27.4667	20.9292
ENSG00000197245	FAM110D	0.211247	0	0	0	0	0	0	0	0	0	0	0	0	0	0	0	0	0.289668	0	0	0	0	0	0	0	0	0	0	0	0.11372	0	0	0.114445	0
ENSG00000142684	ZNF593	0	0.279182	0.249799	0	0	0.185345	0	0	0.242407	0	0	0	0	0	0	0	1.26988	0	0	0	0.232806	0.118112	0.239783	0	0	0.213353	0	0.330032	0	0.682322	1.00496	0.111168	0	0.280302
ENSG00000236782	RP11-96L14.7	0	0	0.312249	0	0	0	0	0	0.0606018	0	0	0.0517027	0	0	0	0	0	0	0	0.126261	0	0	0.119891	0	0	0	0.463166	0	0	0	0	0.111168	0	0.186868
ENSG00000142675	CNKSR1	32.9545	18.761	24.5428	27.1991	22.7915	12.2327	25.8498	28.8432	25.2103	27.6923	25.5048	31.9522	33.5978	25.8311	31.8954	46.7107	17.99	59.0922	44.2496	43.5601	40.3918	43.5835	42.6813	10.8906	40.998	43.0973	42.2639	42.354	42.614	39.2335	52.0343	44.8007	43.9468	40.5504
ENSG00000188782	CATSPER4	0	0	0	0	0	0	0	0	0	0	0	0	0	0	0	0	0	0.144834	0	0	0	0	0	0.126635	0.221611	0.106677	0	0	0.208892	0.11372	0.223323	0.111168	0.572224	0
ENSG00000236155	RP11-231P20.2	0	0	0	0.566649	0.815924	0.556034	0.380144	0	0.181805	0	0	0.310216	0.663115	2.46915	0.227014	0.688948	0	0.869004	0.867639	1.13635	0.582015	0.47245	0.599456	0.25327	0	0.106677	0.694748	1.21012	0.731123	0	0.334985	1.77869	0.686668	0.280302
ENSG00000130695	CEP85	16.8997	11.279	11.4908	11.4589	16.0465	9.26723	14.1739	14.2926	11.0901	10.4765	13.2125	13.8046	13.8702	6.58439	10.7264	36.2387	18.2017	23.0286	35.2013	16.2877	20.8361	29.0557	49.7549	16.2093	20.0558	23.4689	33.5795	25.0824	25.9026	26.1557	28.0271	35.3514	31.8156	22.7045
ENSG00000270733	RP11-231P20.5	0	0	0	0	0	0	0	0	0	0	0	0	0	0	0	0	0	0.144834	0.371845	0	0.116403	0.47245	0	0	0	0.213353	0.231583	0.110011	0	0.341161	0.111662	0	0	0.280302
ENSG00000142669	SH3BGRL3	91.329	181.859	101.731	96.6451	95.1367	220.004	134.245	67.2837	313.311	147.284	197.465	92.6511	83.3314	147.389	154.994	83.0871	311.756	63.4373	79.4509	108.711	233.504	138.546	48.9156	358.883	67.1481	122.465	90.3173	71.0668	85.228	148.064	87.9894	41.4657	187.804	135.479
ENSG00000158062	UBXN11	45.3476	46.2884	10.2418	39.5395	43.9511	13.8391	30.3029	23.7351	5.21175	34.4315	35.1677	22.1287	33.432	25.198	5.95911	38.9945	17.3551	178.725	51.8104	97.9787	34.3389	26.1029	98.6705	36.7241	46.5383	46.831	68.7801	150.824	149.149	43.7823	25.0122	197.212	36.5079	35.5049
ENSG00000169442	CD52	3.23912	20.1011	2.43554	5.09984	6.85376	22.612	24.3292	8.92644	14.7868	16.7869	6.90207	6.35943	13.3176	11.0162	5.10781	0.964527	10.1591	0.72417	4.33819	14.3938	24.3282	3.89771	1.19891	38.2437	3.65658	32.5364	2.89478	4.07039	1.88003	1.59209	1.67493	0.444672	0.457779	2.80302
ENSG00000176092	AIM1L	25.3496	26.2431	39.843	16.7476	5.71147	26.9367	8.14594	15.4278	67.9952	40.8645	6.24473	16.2346	6.18907	35.3278	95.289	32.6561	115.559	25.4908	19.0881	24.4947	52.9633	41.3394	7.79293	12.2836	26.3717	25.8157	59.1694	16.5016	23.187	18.6501	26.2405	7.00359	72.2146	38.3079
ENSG00000225854	RP11-569G9.7	0	0	0	0	0	0	0	0	0	0	0	0	0	0	0	0.551158	0	0	0	0.126261	0	0	0	0	0	0.64006	0.115791	0	0.313338	0	0	0	0.686668	0.186868
ENSG00000265143	RN7SL490P	0	0	0	0	0	0	0	0	0	0	0	0	0	0	0	0	0	0	0	0	0	0	0	0	0	0	0	0	0	0	0	0	0	0
ENSG00000176083	ZNF683	3.1687	13.2891	1.31145	7.99604	5.54828	0.679597	12.3818	7.4817	1.21204	9.06738	0.65734	5.9458	6.46537	2.59577	0.567534	0.13779	2.75141	3.18635	3.8424	1.6414	20.4869	2.36225	0.119891	3.67241	2.88094	11.0944	0.231583	0.660063	0.835569	0	1.56326	1.33402	0.343334	0.280302
ENSG00000131914	LIN28A	0	0	0	0	0	0	0	0	0	0	0	0	0	0	0.454028	0	0	0.144834	0	0	0.116403	0.118112	0	0	0	0.64006	0	0	0	0	0	0	0	0
ENSG00000117682	DHDDS	38.0948	36.9637	45.7757	34.2508	35.0303	36.0186	31.6062	36.6861	27.9374	28.4275	31.4866	36.1402	27.9061	41.1524	50.6241	38.7189	54.605	43.7398	45.9849	49.7469	43.4183	54.8042	40.4034	36.0909	48.5328	47.8978	43.6534	50.2748	45.5385	39.8021	41.2032	36.9078	40.0556	37.6539
ENSG00000223583	RP3-476K8.4	0.0704156	0	0	0	0	0	0	0	0.0606018	0.0612661	0	0	0	0	0	0	0	1.15867	0.247897	0.378784	0.465612	0	0.359674	0.126635	0.332416	0.960089	1.04212	0	0	0.341161	0.223323	0	0.686668	0.654038
ENSG00000225891	RP3-476K8.3	0	0.167509	0	0	0	0	0	0	0	0	0	0	0	0.823049	0	0.551158	0	0.869004	0.74369	0.252523	0	0	0.359674	0.126635	0.110805	0.106677	0.81054	0.660063	0.417784	0.341161	0	0.778177	0.343334	0.093434
ENSG00000198830	HMGN2	132.874	155.951	92.1135	151.169	83.5506	145.372	106.983	140.295	82.5396	133.499	119.11	105.318	141.299	95.4104	79.6251	198.555	108.787	107.901	333.793	98.4838	126.879	253.233	159.216	123.722	207.76	130.252	235.404	91.9688	123.873	69.4831	165.371	173.311	78.2802	111.28
ENSG00000224129	DPPA2P2	0	0	0	0	0	0	0	0	0	0	0	0	0	0	0	0	0	0	0	0	0	0	0	0.379905	0	0	0	0	0	0.227441	0	0	0	0
ENSG00000117676	RPS6KA1	65.2048	79.3994	80.2481	93.6229	118.146	116.335	103.834	77.5517	122.355	95.6976	109.644	80.4493	75.0425	86.9266	72.0201	79.5046	45.0809	72.7066	73.2535	81.8173	90.5615	83.6236	66.18	220.218	82.1068	89.2883	84.0646	85.3681	86.168	83.4707	75.7066	73.7044	66.149	108.57
ENSG00000238705	MIR1976	0	0	0	0	0	0	0	0	0	0	0	0	0	0	0	0	0	0	0	0	0	0	0	0	0	0	0.115791	0	0	0	0	0	0	0
ENSG00000243905	RN7SL679P	0	0	0	0	0	0	0	0	0	0	0	0	0	0	0	0	0	0	0	0	0	0	0	0	0	0	0	0	0	0.227441	0	0	0	0
ENSG00000252802	Y_RNA	0	0	0	0	0	0	0	0	0	0	0	0	0	0	0	0	0	0	0	0	0	0	0	0	0	0	0	0	0	0	0	0	0	0
ENSG00000229247	RP11-492M19.3	0	0	0	0	0	0	0	0	0	0	0	0	0	0	0	0	0	0	0	0	0	0	0	0	0	0	0	0	0	0	0	0	0	0
ENSG00000238316	snoU13	0	0	0	0	0	0	0	0	0	0	0	0	0	0	0	0	0	0	0	0	0	0	0	0	0	0	0.115791	0	0	0	0	0	0	0
ENSG00000235069	RP4-785J1.1	0	0	0	0	0	0	0	0	0	0	0	0	0	0	0	0	0	0	0	0	0	0	0	0	0	0	0	0	0	0	0	0	0	0
ENSG00000260063	RP5-968P14.2	0	1.11673	0.562049	0.692571	0.924714	0.864941	1.95502	0.928763	0.484814	0.673927	0	0.103405	0.828894	0	0.397274	0.275579	4.44459	1.59317	2.85081	0.378784	0.81482	1.06301	1.55859	0.379905	1.66208	0.213353	0.578957	1.54015	3.55117	0.682322	2.9032	2.22336	0.915558	0.373736
ENSG00000117713	ARID1A	80.133	106.368	126.523	105.334	94.6472	131.039	111.436	128.685	115.446	96.249	129.299	124.914	101.457	119.722	165.947	190.563	73.4416	162.938	188.03	125.756	153.303	189.334	209.57	173.743	173.632	166.629	169.982	176.127	174.321	157.844	188.82	194.433	184.943	176.403
ENSG00000266138	RN7SL501P	0	0	0	0	0	0	0	0	0	0	0	0	0	0	0	0	0	0.434502	0	0.126261	0	0.118112	0	0	0	0.32003	0	0.110011	0.104446	0.227441	0.111662	0	0	0
ENSG00000060642	PIGV	15.6323	11.5581	20.1089	10.7663	15.7745	10.6264	19.7132	24.0446	23.2105	15.3778	16.4992	17.3721	16.5779	17.6006	16.0612	15.1569	12.2755	27.2288	21.8149	16.2877	11.9895	26.1029	25.7766	12.2836	26.5933	7.57404	16.2108	13.2013	19.8448	6.7095	14.0694	29.2372	12.0167	16.5378
ENSG00000241188	RN7SL165P	0	0	0.0624499	0	0	0	0	0	0	0	0	0	0	0	0	0	0	0.144834	0	0	0	0	0	0	0	0	0	0	0	0.227441	0	0	0.114445	0
ENSG00000204160	ZDHHC18	27.1804	38.7505	60.1392	63.2128	70.5502	130.853	50.1247	46.9025	175.321	86.1401	62.5788	46.7909	40.3947	64.2611	60.7829	56.7693	63.0709	51.7057	44.7454	56.06	93.3551	49.4891	40.0437	253.27	64.2672	71.0466	71.6749	57.2055	48.2541	90.1802	67.667	29.3484	80.2257	96.237
ENSG00000175793	SFN	194.277	415.088	260.041	197.257	73.5419	464.288	117.573	149.221	1302.39	183.369	261.424	158.003	55.0938	412.664	451.53	364.178	2649.82	158.014	288.428	530.045	700.396	563.16	122.169	199.83	228.37	234.262	661.979	190.978	249.94	711.207	461.609	68.9242	1497.85	428.769
ENSG00000226698	RP1-50O24.6	0	0	0	0	0	0	0	0	0	0	0	0	0	0	0	0	0	0	0	0	0	0	0	0	0	0	0	0	0	0	0	0	0	0
ENSG00000142751	GPN2	14.0831	28.0299	30.1633	13.5996	29.5364	26.4425	20.2019	27.4501	33.5128	22.3621	12.5552	35.1061	27.8508	18.8668	26.3904	29.2114	30.6888	31.5738	37.1845	24.3684	30.614	30.7092	33.3298	22.7943	28.1446	31.7896	40.527	24.5323	36.2428	53.676	37.1833	31.7941	45.0912	30.3661
ENSG00000198746	GPATCH3	15.7731	15.02	16.4243	13.0959	12.402	17.0517	16.5634	14.3958	12.484	19.0537	13.0153	17.6823	11.0519	13.1688	16.2315	10.6098	25.186	9.84871	9.54403	16.1614	15.598	21.6146	10.3106	15.956	8.31041	18.2417	9.84227	12.3212	10.8624	19.3325	15.0743	8.0041	16.5945	8.96966
ENSG00000090273	NUDC	129.353	162.428	79.6236	148.399	146.322	95.2053	140.979	110.058	164.958	102.866	128.641	97.6663	92.615	138.336	69.8635	87.772	62.6476	171.918	78.3354	137.246	98.0112	112.561	142.91	78.1337	75.7909	72.5401	108.497	159.845	171.396	76.0789	63.5355	285.035	80.3402	81.9416
ENSG00000131910	NR0B2	0	0.558365	0	0	0	0	0	0	0	0	0	0	0	0	0	0	0	0	0	0.126261	0.232806	0	0	0	0.110805	0	0.115791	0	0.104446	0	0	0	0.457779	0.093434
ENSG00000175707	C1orf172	18.1672	17.9793	25.4171	17.818	19.0926	15.26	21.6139	22.5483	28.604	14.5813	23.467	23.4213	13.8702	16.1444	31.0441	15.2946	16.0852	22.8838	22.5586	14.3938	23.0478	23.2682	16.7848	5.19203	22.7151	11.8411	14.1266	15.5115	19.2181	16.4895	21.439	16.2305	24.6056	15.8838
ENSG00000172746	RP11-344H11.4	0	0	0	0.062961	0	0	0	0	0.0606018	0	0	0.258513	0	0	0	0.275579	0	0.289668	0.247897	0	0	0	0	0	0	0.106677	0	0.110011	0.417784	0.227441	0.334985	0.111168	0	0
ENSG00000224064	RP11-344H11.5	0	0	0	0	0	0	0	0	0	0	0	0.310216	0	0	0	0.964527	0	0.289668	0	0.252523	0.116403	0	0	0	0	0	0.463166	0.220021	0.104446	0.11372	0	0.111168	0	0.280302
ENSG00000225294	OSTCP2	0	0	0	0	0	0	0	0	0	0	0	0	0	0	0	0	0	0	0.371845	0	0	0	0	0	0.664833	0.106677	0.115791	0	0.208892	0	0.558308	0.111168	0.114445	0
ENSG00000253368	TRNP1	26.7579	10.6089	54.3938	35.9507	16.4273	8.77297	27.2617	20.278	7.09041	10.4152	20.9034	20.4742	14.7543	2.46915	106.81	21.0818	19.6832	29.9806	12.023	9.59586	17.344	9.80334	30.3325	1.89952	33.1308	4.58709	7.75802	14.0813	14.1002	5.68602	41.7615	7.11476	11.7878	4.3914
ENSG00000158246	FAM46B	14.3648	18.091	12.8022	16.055	7.39771	30.5201	7.11412	6.86253	18.6048	15.0102	15.9076	10.7542	1.98934	27.7937	38.1383	22.7353	102.649	4.63469	11.0314	21.0856	34.2225	20.0791	6.8338	5.82521	8.75363	9.38754	12.2739	10.891	12.3246	12.623	16.1909	6.00308	70.9557	9.43683
ENSG00000090020	SLC9A1	58.3745	76.1609	115.407	125.103	115.698	61.349	86.4012	97.2621	107.205	60.102	107.869	126.827	47.0812	131.118	154.256	102.653	15.8735	75.3136	75.6085	96.7161	99.7573	84.4504	75.7713	92.8234	94.6279	77.4472	87.3067	104.62	101.626	99.7328	86.8728	70.4806	174.299	101.376
ENSG00000229985	RP11-40H20.5	0	0	0	0	0	0	0	0	0	0	0	0	0	0	0.0567534	0	0	0	0	0	0	0	0	0	0	0	0	0	0	0	0	0	0	0
ENSG00000214973	CHCHD3P3	0.0704156	0.279182	0	0	0.0543949	0.432471	0.0543062	0.206392	0.242407	0	0	0.103405	0.331557	0	0	0.413369	0	0	0	0	0.116403	0.118112	0.119891	0.126635	0	0	0	0.110011	0.208892	0	0	0.222336	0	0
ENSG00000225159	NPM1P39	0.211247	0.94922	0.562049	0.314805	0.380764	0.617815	1.68349	0.773969	1.33324	0.0612661	0.788808	0.827242	0.110519	0.379869	0.908055	0.275579	0	0.579336	0.619742	0	0	0.354337	0.119891	0.25327	0.332416	0.426706	0.463166	0.220021	0.104446	0.454881	0	0.889345	0	0.560604
ENSG00000225990	SNRPEP7	0	0	0	0	0	0	0	0	0	0	0	0	0	0	0	0	0	0	0	0	0	0	0	0	0	0.106677	0	0	0	0	0	0	0	0
ENSG00000224311	RP11-40H20.4	0	0	0	0	0	0	0	0	0	0	0	0	0	0	0	0	0	0	0	0	0	0	0	0	0	0	0	0	0	0	0	0	0	0
ENSG00000142784	WDTC1	79.9921	77.3335	87.8045	97.2747	87.3582	44.4827	88.4105	89.6772	49.3905	54.8944	81.6416	96.9942	93.4439	77.8098	90.5785	75.2331	74.4998	108.191	83.2933	71.0851	69.4925	64.7256	112.098	74.208	92.9658	46.0843	66.4643	87.4583	118.964	43.7823	84.8629	132.846	72.2146	61.3861
ENSG00000252098	Y_RNA	0	0	0	0	0	0	0	0	0	0	0	0	0	0	0	0	0	0	0	0	0	0	0	0	0	0.106677	0	0	0	0	0	0	0.114445	0
ENSG00000243659	RP11-4K3__A.3	0	0	0	0	0	0	0	0	0	0	0	0.155108	0	0	0	0	0	0.144834	0	0	0.349209	0	0.359674	0.25327	0	0.213353	0	0	0.208892	0.11372	0	0.667008	0.114445	0.186868
ENSG00000186501	TMEM222	37.4611	38.7505	27.8526	34.6285	39.8715	35.7097	44.3682	44.3742	41.7546	44.4179	54.1648	34.1237	41.1684	30.2629	27.4687	33.2073	39.1547	29.9806	33.59	37.7521	34.5717	41.3394	25.2971	27.0999	38.2279	41.1772	30.5689	26.9526	31.2294	38.3238	36.1784	21.3443	40.9712	35.4115
ENSG00000206888	RNU6-48P	0	0	0	0	0	0	0	0	0	0	0	0	0	0	0	0	0	0.144834	0	0	0	0	0	0	0	0	0.115791	0	0	0.227441	0	0	0.343334	0.186868
ENSG00000241547	RP11-4K3__A.5	0.140831	0.111673	0.0624499	0.125922	0.380764	0.308908	0.0543062	0.0515979	0.606018	0.245064	0.197202	0.103405	0.221038	0.189934	0.0567534	0.551158	0.211647	0.869004	0.867639	1.26261	0.465612	0.118112	0.239783	0.50654	0.664833	0.426706	0.578957	0.110011	0.208892	1.1372	0.446647	0.55584	1.03	0.186868
ENSG00000142765	SYTL1	69.9931	94.3078	87.3674	111	83.0611	65.612	83.7945	113.825	35.0278	82.2803	94.7884	63.9562	68.3008	63.3115	142.565	164.245	224.558	164.966	205.754	87.2465	123.969	159.216	209.93	70.0291	189.699	112.224	161.529	124.972	153.64	98.5955	186.922	161.527	84.0024	129.593
ENSG00000142733	MAP3K6	40.9819	26.7457	52.0207	46.0874	23.3898	69.1953	44.2596	21.8775	44.4211	45.8883	51.7327	34.1755	21.3302	33.4285	74.574	92.319	124.025	73.8653	79.327	59.0903	58.4343	102.994	63.0628	20.3882	87.8687	73.6069	95.8753	52.695	64.3388	105.191	83.9696	25.6798	67.9802	87.6411
ENSG00000142748	FCN3	0	0.279182	0	0	0	0	0	0	0	0.490128	0	0	0	0	0.340521	0	0	2.60701	0	0	0.582015	1.18112	0	0	0.110805	0.32003	0.578957	0.330032	0.940015	1.59209	0.111662	0.55584	1.03	0.186868
ENSG00000174950	CD164L2	3.1687	12.3957	0.874298	6.67386	9.79109	1.6681	7.05981	3.04428	0.363611	5.45268	4.40418	4.44643	8.73101	1.70941	1.02156	4.40927	16.0852	42.726	3.96635	9.97464	3.60849	7.20486	8.63217	1.39298	7.97799	4.58709	8.45277	25.6324	36.5561	3.86649	6.25305	39.02	8.6978	3.64393
ENSG00000231207	RP1-144C9.2	0	0	0	0	0	0	0	0	0	0	0	0	0	0	0	0	1.05824	0	0	0	0	0	0	0	0	0	0	0	0	0.341161	0	0	0	0
ENSG00000181773	GPR3	0	1.00506	0.437149	0	0	1.05029	0.43445	0.25799	0.181805	0	0	0.103405	0	0	0.227014	1.10232	1.48153	0.289668	0.123948	1.51514	0.698417	2.12602	0.119891	0.25327	0.332416	0.64006	1.27371	1.21012	0.208892	10.0074	1.89825	0	4.3489	0.186868
ENSG00000158195	WASF2	144.07	142.439	215.827	188.379	157.419	140.429	172.694	191.119	193.623	194.949	218.5	186.13	147.211	193.1	252.78	268.414	241.913	183.649	248.145	182.953	204.403	215.673	242.78	201.476	230.475	170.149	183.182	206.49	226.752	188.093	251.015	208.218	223.167	175.656
ENSG00000241169	RP4-752I6.1	0	0	0	0	0	0	0	0	0	0	0	0	0.442077	0	0	1.24011	1.26988	0.579336	0.74369	0	0.116403	0	0.479565	0	0	0.64006	0.231583	0	0	0.227441	0.223323	0.333504	0.343334	0.280302
ENSG00000237429	RP1-159A19.4	0	0	0	0	0.163185	0	0	0	0.424213	0.245064	0	0.413621	0	0.823049	0	0.688948	0	0.72417	0.371845	0.757568	0	0	0.359674	0.126635	0.997249	0	0.115791	1.21012	1.04446	0.11372	0	1.11168	0.228889	0.186868
ENSG00000126705	AHDC1	21.5472	29.0908	30.1633	22.4771	24.6409	26.6278	27.479	44.3226	15.0292	26.5282	27.6083	28.4882	24.5352	22.8554	53.632	72.4773	55.6632	43.8847	50.3231	23.2321	29.4499	53.6231	45.9184	14.9429	42.5493	36.27	44.2323	44.1142	70.0833	55.1544	44.888	53.6942	66.4924	28.5908
ENSG00000000938	FGR	16.4068	18.2585	25.542	20.0216	76.7512	103.237	43.3364	11.6611	328.219	108.992	128.51	15.4074	33.432	43.0518	8.39951	3.03137	26.2443	18.2491	5.08188	33.2067	49.3548	9.92145	6.35424	683.828	32.9092	111.69	37.748	27.2826	3.02894	45.8293	1.89825	1.22285	12.2456	160.52
ENSG00000235912	RP1-159A19.3	0.704156	0.390855	0.312249	0	0.10879	0.556034	0.543062	0.619175	0.727222	0.612661	0.065734	0.0517027	0	0.0633115	0.283767	0	0.211647	0.434502	0.247897	0.378784	0.349209	0.590562	0.119891	0.50654	0.443222	0.213353	0.347374	0	0.208892	0.454881	0	0.222336	0.457779	0.186868
ENSG00000233975	RP11-288L9.1	0	0.167509	0	1.4481	0	0	0	0	0	0.122532	0.98601	0.206811	0	2.46915	0	0	0	0.434502	0.123948	0.378784	0.116403	0.236225	0	0.126635	0.221611	0	0	0.110011	0	0	0	0	0.114445	0.373736
ENSG00000126709	IFI6	1386.13	1287.48	424.722	1538.39	620.048	854.624	1134.02	921.849	860.303	2051.49	1735.31	1837.87	1090.11	2220.14	778.487	66.9657	100.321	684.34	258.928	2060.2	376.214	475.639	126.965	269.352	319.231	600.696	117.412	1831.01	113.846	9.43879	15.6326	101.052	114.674	765.598
ENSG00000225886	RP11-288L9.4	0.422494	0.893383	0	1.1333	0	0.556034	0.380144	0.825567	0.0606018	1.77672	1.44615	0.98235	3.42609	1.45616	0	0	0.423294	5.50369	0.371845	7.57568	0.116403	1.18112	0.119891	1.77289	0	7.25401	0.463166	12.2112	0	0.341161	0.223323	0	0.228889	3.17676
ENSG00000206767	RNU6-949P	0	0	0	0	0	0	0	0	0	0	0	0	0	0	0	0	0	0	0	0	0	0	0	0	0	0	0	0	0	0	0	0	0	0
ENSG00000226662	CHMP1AP1	0	0	0	0	0	0	0	0	0	0	0	0	0	0	0	0	0	0	0	0	0	0	0	0	0	0	0	0	0	0	0	0	0	0
ENSG00000207095	RNU6-424P	0	0	0	0	0	0	0	0	0	0	0	0	0	0	0	0	0	0	0	0	0	0	0	0	0	0	0	0	0	0	0	0	0	0
ENSG00000009780	FAM76A	19.7164	7.59376	8.49318	6.67386	15.2306	11.306	4.88756	17.3369	6.06018	12.4983	5.52166	12.4086	9.22835	6.58439	4.31326	15.4324	17.7784	21.4354	15.6175	11.8686	14.6668	15.0003	15.7058	10.6373	13.5183	12.0545	11.8107	16.1715	21.7248	10.6897	17.8659	18.5651	10.3	12.9873
ENSG00000231344	RP3-426I6.2	0	0	0	0	0	0.247126	0	0.670773	0.0606018	0	0	0.0517027	0.0552596	0	0	0	0	0.144834	0.123948	0.126261	0	0.236225	0	0	0	0	0	0	0.104446	0	0.111662	0	0.343334	0.373736
ENSG00000230833	RPEP3	0	0	0	0	0	0	0	0	0	0	0	0	0	0	0	0	0	0	0	0	0	0	0	0	0	0.213353	0	0	0	0	0	0.111168	0	0
ENSG00000117758	STX12	65.909	45.3392	55.5179	48.7947	63.3157	60.4223	54.6321	43.7035	73.5706	78.3593	69.2836	68.3509	55.7016	54.7011	53.8023	41.1991	76.193	59.2371	44.8693	69.57	56.8046	50.7884	46.9974	121.823	56.1784	73.2868	48.1692	63.146	55.5653	39.1198	45.1113	59.8084	61.8001	64.8432
ENSG00000269971	RP3-426I6.5	0	0	0	0	0	0	0	0	0	0	0	0	0	0	0	0	0	0	0	0.505045	0	0.118112	0	0	0	0	0	0	0	0	0	0.222336	0.114445	0
ENSG00000270031	RP3-426I6.6	0	0	0	0	0	0	0	0	0	0	0	0	0	0	0	0	0	0.144834	0	0	0	0.236225	0.119891	0.126635	0.554027	1.3868	0	0	0	0	0.223323	0	0.457779	0
ENSG00000223062	RNU6-1245P	0	0	0	0	0	0	0	0	0	0	0	0	0	0	0	0	0	0	0.123948	0	0	0	0	0	0	0	0	0	0	0	0	0	0	0
ENSG00000117751	PPP1R8	42.3198	39.4205	34.6597	46.9059	33.1265	38.4899	36.8739	28.5853	47.5118	45.0918	33.3929	35.3646	46.418	28.4902	30.9874	34.1718	30.4772	24.6218	37.3085	38.2572	37.1325	40.8669	32.7303	34.9512	31.6904	37.2301	35.6637	32.8931	36.1383	39.3472	38.7466	32.9058	42.6879	35.6918
ENSG00000252947	SCARNA1	0	0	0	0	0	0	0	0	0	0	0	0	0	0	0	0	0	0	0	0	0	0	0.239783	0	0	0	0	0	0	0	0	0	0.228889	0.093434
ENSG00000268552	AL109927.1	0	0	0	0	0	0	0	0	0	0	0	0	0	0	0	0	0	0	0	0	0	0	0	0	0	0	0	0	0	0	0	0	0	0
ENSG00000130775	THEMIS2	10.9144	27.5832	25.4171	41.5542	44.5494	112.257	48.2782	18.9364	148.474	101.763	66.2599	31.9005	37.6318	97.563	12.0885	5.236	14.6037	16.5111	8.05665	69.0649	44.8151	12.4018	8.39239	340.648	39.7792	101.449	27.6741	68.3165	5.95343	44.3509	16.9726	5.78074	41.8868	135.853
ENSG00000117748	RPA2	42.3902	34.8419	28.1649	32.8027	32.9089	36.76	30.683	37.7697	40.9668	35.7181	46.9341	46.8943	30.0059	38.1135	28.1497	33.4829	45.0809	25.3459	39.0437	27.7775	43.3019	68.9777	26.0164	49.7675	35.7902	34.9899	42.6112	24.6424	29.4538	12.7367	24.9006	22.6783	23.8045	30.5529
ENSG00000130768	SMPDL3B	7.60489	4.7461	8.86788	9.69599	2.88293	1.97701	9.93804	11.1968	4.78754	1.77672	13.4097	11.7882	9.67042	3.03895	3.91599	3.30695	3.598	4.77952	2.85081	3.03027	5.23813	2.8347	4.79565	2.5327	7.09155	1.49347	4.86324	3.74036	4.17784	1.47836	1.00496	2.4457	2.97556	3.08332
ENSG00000227050	RP11-460I13.2	0	0	0	0	0	0	0	0	0.424213	0	0	0	0	0	0	0	0	0.144834	0.123948	0	0.232806	0	0.119891	0.25327	0	0	0	0	0	0	0	0	0	0.373736
ENSG00000158156	XKR8	11.6186	11.8932	10.4916	7.17755	12.2933	13.4066	19.5502	7.01732	7.33282	11.3342	12.1608	13.0808	8.78627	16.0178	11.2939	8.68074	7.83095	9.99354	8.55244	6.81811	9.42863	8.03165	6.35424	18.2354	9.97249	12.0545	8.68435	9.90095	7.62457	8.52903	8.70961	7.33709	10.5289	14.5757
ENSG00000158161	EYA3	26.1242	25.6848	30.7253	23.3585	34.3776	31.8793	21.2337	29.3076	43.3303	24.8128	29.5803	27.7126	27.685	26.7807	36.8897	37.7543	34.7101	47.7952	34.7056	32.0704	39.3442	46.7725	36.9265	53.06	28.477	37.1235	38.7901	38.1736	26.4249	34.571	35.5084	44.3561	41.8868	57.8356
ENSG00000238231	RP11-460I13.6	0	0	0.437149	0	0	0	0	0	0	0	0	0.517026	0	0	0	0	0	0	0	0	0	0.354337	0	0.126635	0	0.426706	0.231583	0	0	0	0	0	0	0
ENSG00000240750	RN7SL559P	0	0	0	0	0	0	0	0	0	0	0	0	1.54727	0.88636	0	0.275579	0	0.289668	0	0	0	0.354337	0.239783	0.126635	0.110805	1.06677	0.463166	0.330032	0	0	0.446647	0	0	0
ENSG00000228589	SPCS2P4	0.492909	0.167509	0.1249	0.62961	0.0543949	0	0.651675	0.103196	0.424213	0.245064	0.525872	0.310216	0.221038	0.379869	0.17026	0.551158	0.423294	0	0.123948	0.252523	0.465612	0	0.359674	0.25327	0.554027	0.32003	0.115791	0	0.104446	0.341161	0.111662	0	0	0.280302
ENSG00000228943	RP5-1053E7.2	0	0	0	0	0	0.308908	0	0	0	0	0	0	0	0	0	0	0	0	0	0	0	0	0	0	0	0	0	0	0	0	0	0	0	0
ENSG00000214812	RP5-1053E7.3	0	0	0.0624499	0	0.10879	0.0617815	0.108612	0	0	0	0	0.0517027	0	0.0633115	0.0567534	0	0	0	0	0	0.349209	0.118112	0	0.379905	0	0	0	0	0	0	0	0	0	0
ENSG00000253005	RNU6-176P	0	0	0	0	0	0	0	0	0	0.0612661	0	0	0	0.44318	0	0	0	0	0	0	0.116403	0	0	0.25327	0	0	0	0	0	0	0	0	0	0
ENSG00000252429	RNU7-29P	0	0	0	0	0	0	0	0	0	0	0	0	0	0	0	0	0.211647	0	0	0	0	0	0	0.25327	0	0	0	0	0	0	0.111662	0.111168	0	0
ENSG00000169403	PTAFR	52.6005	83.8105	208.208	172.135	171.235	199.987	120.668	112.38	388.094	298.366	240.718	126.878	87.3654	173.663	81.4979	68.8948	162.545	88.059	49.3315	50.252	140.382	25.7485	51.5532	496.409	169.089	139.853	74.4539	115.071	69.0389	85.5177	46.5629	83.7096	58.4812	191.073
ENSG00000126698	DNAJC8	62.4586	57.7907	39.1561	48.7947	41.0138	67.3418	63.6469	49.5856	79.3884	56.5486	50.0893	39.0872	45.4786	60.8423	43.7001	54.7025	75.9814	42.2915	59.2473	53.156	60.0639	69.9226	43.4006	62.431	48.422	53.125	58.1273	40.3739	45.1207	53.5623	50.1361	37.019	53.6746	44.9418
ENSG00000215902	AL353354.1	0	0	0	0	0	0	0.325837	0	0	0	0	0	0	0	0.340521	0	0.423294	0	0.123948	0	0.116403	0.47245	0	0.126635	0	0	0	0	0.104446	0.11372	0.111662	0	0.114445	0
ENSG00000269804	AL353354.2	0	0	0	0	0	0	0	0	0	0	0	0	0	0	0	0	0	0	0	0	0	0	0	0	0	0	0	0	0	0	0	0	0	0
ENSG00000130770	ATPIF1	115.974	76.3284	70.5059	90.5379	80.994	67.3418	93.2981	67.2321	37.6943	104.275	82.9563	77.4506	90.3494	56.4738	50.4538	86.6697	126.565	115.288	95.6882	87.8778	67.9793	73.8203	87.2808	31.0255	77.6746	45.0175	79.4329	89.7686	100.268	44.5784	83.0763	152.078	59.3968	39.9898
ENSG00000270605	RP5-1092A3.4	2.53496	1.95428	0	0.944414	1.52306	0	0.760287	1.13515	0	0.551395	0	1.18916	2.0446	0	0.17026	3.85811	0	11.297	3.96635	0.757568	2.09525	0.590562	5.39511	0.25327	4.87544	2.56024	1.73687	4.29041	5.11786	0.568602	3.01487	6.33658	0.457779	1.40151
ENSG00000271398	RP5-1092A3.5	0	0	0	0.944414	0	0	0.325837	0	0	0	0	0.206811	0	0.316557	0	0	0	0.289668	0	0	0.232806	0	0.95913	0	0	0.32003	0.463166	0	0.104446	0.227441	0	0.222336	0	0.373736
ENSG00000130766	SESN2	17.956	13.1774	32.1617	15.7402	16.808	20.9439	19.6046	21.4647	24.7255	15.8679	22.4153	24.0934	11.715	46.6605	27.0714	17.2237	56.2982	15.3524	10.1638	53.7873	34.3389	16.1814	14.9864	21.5279	18.2829	27.4159	12.9686	29.7028	12.638	34.3435	18.7592	14.3407	116.276	20.462
ENSG00000130772	MED18	25.9834	21.5529	25.9791	13.0959	28.6661	16.6192	27.9134	30.3396	22.3015	37.1272	24.453	25.2826	27.4087	32.7953	27.9227	23.1487	32.382	26.2149	13.3864	21.4644	21.4181	22.087	22.4197	17.4756	18.7261	14.508	23.2741	18.9218	21.5159	15.1248	18.0892	26.458	34.7912	19.3408
ENSG00000204138	PHACTR4	69.4298	70.6331	99.4826	91.86	90.9483	76.8562	94.1127	89.7288	78.5399	102.498	83.2192	113.798	58.1331	116.493	201.872	135.172	128.047	118.329	117.379	168.559	152.139	125.081	111.019	47.1082	104.268	99.4226	118.455	135.203	139.853	147.836	172.294	106.61	309.458	109.411
ENSG00000206779	Y_RNA	0	0	0	0	0	0	0	0	0	0	0	0	0	0	0	0	0	0	0.123948	0	0	0	0	0.25327	0.110805	0	0	0	0	0	0	0	0	0.186868
ENSG00000229820	RP1-308E4.1	0	0	0	0	0	0	0	0.0515979	0	0	0	0	0	0	0.0567534	0.413369	0	0.289668	0	0	0.116403	0.354337	0	0.126635	0	0.106677	0.115791	0.110011	0.104446	0	0.111662	0	0.801113	0.373736
ENSG00000221216	RNU6ATAC27P	0	0	0	0	0	0	0	0	0	0	0	0.310216	0	0	0	0.413369	2.96306	0	0.247897	0.378784	0	0	0	0	0	0.426706	0.115791	0	0.313338	0	0.111662	0	1.14445	0.186868
ENSG00000180198	RCC1	61.6841	86.6023	82.3089	63.7795	60.8679	66.4769	42.6847	82.8147	123.628	68.3729	55.9396	74.6069	56.5858	94.1441	84.6761	90.5278	34.4985	46.9262	108.951	53.661	94.6356	118.821	62.4633	60.4048	63.4915	62.8325	104.212	60.9458	57.3409	57.0876	91.6742	50.8038	102.771	83.3431
ENSG00000242125	SNHG3	8.66112	13.1774	7.11928	2.77028	4.56917	29.8405	4.77895	7.79129	4.12092	6.3104	3.54964	5.01516	10.2783	8.23049	9.59133	35.4119	53.5468	36.2085	42.6383	34.3431	36.3177	42.048	19.5423	18.6153	23.38	50.8847	82.9066	22.1121	25.1715	87.451	41.0915	13.1178	93.2724	65.6841
ENSG00000200087	SNORA73B	0.0704156	0	0.1249	0.503688	0.707134	1.6681	0.8689	0.515979	0	0.857725	1.70908	0.517026	1.10519	1.58279	1.64585	1.92905	0	0.72417	0.247897	2.14644	1.04763	1.8898	0.719348	0.633174	0.221611	1.8135	2.31583	0.330032	0.417784	1.25092	1.11662	1.22285	3.3189	1.96211
ENSG00000238821	snoU13	0	0	0	0	0	0	0	0	0	0	0	0	0	0	0	0	0	0	0	0	0	0	0	0	0	0	0	0	0	0.11372	0	0.222336	0	0
ENSG00000231468	PRDX3P2	0	0.390855	0	0.062961	0.380764	0.432471	0.380144	0.0515979	0	0.0612661	0	0	0	0.0633115	0	0	0	0.72417	0.247897	0	0.465612	0	0.239783	0.126635	0.221611	0.746736	0.115791	0	0	1.59209	0.223323	0.111168	0.572224	0.840906
ENSG00000180098	TRNAU1AP	20.9838	10.9998	15.6125	14.7329	12.946	20.5732	16.5091	9.80361	15.8777	23.0973	17.0908	15.7693	24.2037	13.1688	14.9829	25.3533	21.588	23.7528	19.212	13.6362	18.5081	23.15	11.8692	15.956	13.4075	16.8549	16.3266	18.7018	15.9803	20.3559	19.9874	23.5676	26.0934	15.4166
ENSG00000197989	SNHG12	3.52078	16.9184	8.24338	4.21838	5.49389	21.8707	6.9512	6.44974	5.45416	7.47446	1.11748	3.30897	11.715	36.594	6.52665	26.18	31.5354	29.9806	38.424	41.7925	41.6722	44.1741	23.4987	26.9732	27.0365	56.2186	62.7589	43.2341	24.7537	83.0159	41.8731	19.4544	90.4113	56.5276
ENSG00000221539	SNORD99	0	0	0.18735	0	0	0	0	0	0	0	0	0	0.110519	0	0.283767	0.688948	0	1.15867	1.23948	0.631306	0.465612	0.354337	0.95913	0.379905	0.554027	0.960089	0.926331	0.220021	0.626677	2.95673	0.558308	0.333504	1.25889	0.840906
ENSG00000120656	TAF12	24.7863	22.5021	7.93113	11.8996	11.7493	18.2255	16.4005	15.3762	23.3923	17.3383	11.372	15.1489	8.56523	16.3344	14.9829	15.4324	30.9005	10.8625	10.5356	11.8686	19.2065	19.2523	11.9891	26.72	9.97249	14.0813	14.4739	10.341	11.2802	8.52903	9.93789	13.0067	12.8178	15.0429
ENSG00000188060	RAB42	2.60538	0.94922	2.56044	4.53319	2.77414	2.84195	8.63469	2.83789	0.969629	7.2294	1.05174	5.17026	4.75232	1.6461	3.46196	0.551158	2.32812	0.869004	1.36343	3.03027	3.60849	1.8898	2.7575	3.03924	2.1053	3.2003	0.578957	5.2805	1.46225	2.27441	1.33994	1.22285	3.20445	1.02777
ENSG00000229388	RP11-442N24__B.1	0	0.167509	0	0	0	0	0	0	0	0	0	0.310216	0.331557	0	0	0.13779	0	0.289668	0	0	0	0.118112	0	0	0.110805	0	0.115791	0.330032	0.208892	0.341161	0	0	0	0.373736
ENSG00000270103	RNU11	0.140831	0	0	0	0	0	0	0	0	0	0	0	0	0	0	0.275579	0	0	0	0.126261	0	0	0	0	0	0	0	0	0.104446	0.341161	0	0	0	0
ENSG00000162419	GMEB1	9.36528	20.6595	26.2289	21.5326	22.4107	31.0143	21.1251	22.3935	25.7558	23.8325	21.495	21.4566	13.5939	26.2109	17.3098	24.8021	33.8636	23.6079	22.9305	35.3532	25.2594	27.6383	20.981	33.5582	23.2691	21.2286	22.5793	25.0824	24.0226	35.9356	24.9006	22.1224	38.7968	29.9923
ENSG00000252777	SCARNA24	0	0	0	0	0	0	0	0	0	0	0	0	0	0	0	0.13779	0	0	0	0.126261	0	0	0	0	0	0	0.231583	0	0	0	0	0	0	0
ENSG00000198492	YTHDF2	82.5975	65.8312	72.3794	79.8975	67.0689	75.3734	72.173	65.6842	109.326	56.7936	72.0445	57.5968	73.0531	82.4315	83.2005	79.7802	67.3038	77.0517	80.5665	84.3425	80.5508	87.8757	67.4988	71.5487	68.8102	65.7128	72.138	77.9974	80.0057	132.598	92.0092	84.3766	112.614	70.7295
ENSG00000116329	OPRD1	0	0	0	0	0	0	0	0	0	0	0	0	0	0	0	0	0	0	0	0	0	0	0	0	0	0	0	0	0	0	0	0	0	0
ENSG00000226852	RP1-212P9.2	0	0	0	0	0	0	0	0	0	0.490128	0	0	0	0	0	0	0	0	0	0	0	0	0	0	0	0	0	0	0	0	0	0	0	0
ENSG00000233427	RP1-212P9.3	0	0	0	0	0	0	0	0	0	0	0	0	0	0	0	0	0	0.144834	0	0	0	0	0	0	0.221611	0	0	0	0	0	0	0	0	0.093434
ENSG00000199756	Y_RNA	0	0	0	0	0	0	0	0	0	0	0	0	0	0	0	0	0	0	0	0	0	0	0	0	0	0	0	0	0	0	0	0	0	0
ENSG00000159023	EPB41	29.645	35.4562	43.0904	26.1288	37.7501	41.7025	36.0593	34.003	20.9682	26.0381	25.5048	45.4466	25.3089	37.3538	30.4766	40.2346	46.3507	39.25	37.0606	46.2116	42.7199	39.5677	40.6431	70.2824	49.4192	54.7251	47.9376	42.4641	34.1539	55.2681	45.7813	32.0164	31.9301	43.914
ENSG00000225616	RP4-604A21.1	0.563325	0	0.249799	0.062961	0.0543949	0.926723	0.651675	0.412784	1.27264	0.367596	0.723074	0.568729	0.386817	0.569803	0.567534	0.13779	1.26988	0.434502	0.619742	0.126261	0.698417	0.590562	0.119891	0.379905	0.443222	0.426706	0.926331	0.770074	0.940015	0.568602	0.893294	0	0.228889	1.02777
ENSG00000206704	Y_RNA	0	0	0	0	0	0	0	0	0	0	0	0	0	0	0	0	0	0	0	0	0	0	0	0	0	0	0	0	0	0	0	0	0	0
ENSG00000253304	TMEM200B	7.81613	4.69026	5.68294	3.7147	2.01261	2.3477	2.71531	4.54062	0.848425	1.10279	0	1.13746	3.09454	0.0633115	0	3.72032	0	3.47601	0.371845	1.51514	1.04763	0.354337	9.71119	0	1.21886	0.853413	4.51586	5.39051	4.38674	7.05066	1.67493	5.44724	0.915558	1.21464
ENSG00000225750	RP11-242O24.3	0	0	0	0	0	0	0	0	0	0	0	0	0	0	0	0	0	0	0.247897	0	0.116403	0	0.119891	0	0	0	0.115791	0	0.104446	0.11372	0.111662	0	0	0.093434
ENSG00000116350	SRSF4	98.9339	121.221	91.489	83.1714	95.2455	117.385	84.0661	98.6553	151.868	90.735	93.1451	90.8933	63.2169	125.737	102.497	107.063	65.399	101.529	107.091	91.0344	91.3763	107.482	115.455	87.758	103.714	115.211	136.981	93.839	84.288	164.781	115.347	101.496	111.812	123.333
ENSG00000227637	RP11-242O24.5	0	0	0	0	0	0	0	0	0	0	0	0	0.552596	0	0	0.275579	0	0	0	0.126261	0	0	0	0	0	0.106677	0.115791	0	0	0.227441	0	0	0.114445	0.093434
ENSG00000116353	MECR	12.3931	19.3194	11.1161	30.5361	19.691	18.7816	12.0017	23.4255	25.6346	16.358	17.6167	15.1489	17.4068	19.4366	23.7229	26.5934	24.7627	16.2214	34.8295	17.4241	25.0266	26.221	23.9783	15.4495	20.1666	20.4819	22.8109	14.6314	24.7537	12.8504	20.4341	17.4534	19.7989	18.4065
ENSG00000237934	RP11-467D18.2	0	0	0.1249	0	0	0	0	0	0	0	0	0	0	0	0	0.413369	0	1.01384	0.247897	0.126261	0.349209	0.354337	0.359674	0	0	0.533383	0.694748	0	0	0.11372	0.223323	0.55584	0.343334	0.093434
ENSG00000060656	PTPRU	125.41	193.808	257.356	246.366	215.35	172.803	157.325	280.486	193.199	169.401	204.17	246.57	156.219	174.296	321.111	189.047	6.77271	217.685	187.41	143.054	201.377	196.894	252.251	70.5356	308.704	138.68	172.877	200.769	278.036	127.935	190.83	228.228	146.375	196.772
ENSG00000221550	AL645859.1	0	0	0	0	0	0	0	0	0	0	0	0	0	0	0	0.13779	0	0.144834	0	0	0.698417	0	0.119891	0	0.110805	0.106677	0	0.110011	0	0	0.111662	0	0.114445	0.186868
ENSG00000230523	RP3-437I16.1	0	0	0	0	0	0	0	0	0	0	0	0	0	0	0	0.688948	0	0.289668	0	0	0.465612	0.590562	0	0	0.332416	0.32003	0.115791	0	0	0.454881	0.223323	0.333504	0.228889	0.093434
ENSG00000266678	AL139151.1	0	0	0	0	0	0	0	0	0	0	0	0	0	0	0	0	0	0	0	0	0	0	0	0	0	0	0	0	0	0	0	0	0	0
ENSG00000225011	RP11-810H18.1	0	0	0	0.692571	0	0	0	0	0	0	0	0	0	0	0	0	0	0	0.247897	0	0	0	0	0	0	0	0	0.110011	0	0	0	0	0	0
ENSG00000221126	AC092265.1	0	0	0	0	0	0	0	0	0	0	0	0	0	0	0	0	0	0	0	0	0	0	0	0	0	0	0	0	0	0	0	0	0	0
ENSG00000228176	RP4-656G21.1	0	0	0	0	0	0	0	0	0	0	0	0	0	0	0	0	0	0	0	0	0	0	0	0	0	0	0	0	0	0	0	0	0	0
ENSG00000222787	AL645944.1	0	0	0	0	0	0	0	0	0	0	0	0	0	0	0	0	0	0	0	0	0	0	0	0	0	0	0	0	0	0	0	0	0	0
ENSG00000270927	RP11-179G8.1	0	0	0	0	0	0	0	0	0	0	0	0	0	0	0	0	0	0	0	0	0	0	0	0	0	0	0	0	0	0	0	0	0	0
ENSG00000233399	RP11-111I12.1	0	0	0	1.38514	0	0	0	0	0	0	0	0	0	0	0	0	0	0	0	0	0	0	0	0	0	0	0	0	0	0	0	0.111168	0	0
ENSG00000233372	RP5-893G23.1	0	0	0	0	0	0	0	0	0	0	0	0	0	0	0	0	0	0	0	0	0	0	0	0	0	0	0	0	0	0	0	0	0	0
ENSG00000231251	RP3-357I16.1	0	0	0	0	0	0	0	0	0	0	0	0	0	0	0	0	0	0	0	0	0	0	0	0	0	0	0	0	0	0	0	0	0	0
ENSG00000236335	RP4-591L5.1	0	0	0	0	0	0	0	0	0	0	0	0	0	0	0	0	0	0	0	0	0	0	0	0	0	0	0	0	0	0	0	0	0	0
ENSG00000231949	RP4-591L5.2	0	0	0	0	0	0	0	0	0	0	0	0	0	0	0	0	0	0	0	0	0	0	0	0	0	0	0	0	0	0	0	0	0	0
ENSG00000162510	MATN1	0	0	0	0	0.271975	0	0	0	0	0.0612661	0	0.310216	0.221038	0	0	0	1.05824	0.144834	0	0	0	0.236225	0.119891	0.126635	0.110805	0.213353	0.578957	0.220021	0	0.341161	0	0.111168	0.343334	0.280302
ENSG00000186056	MATN1-AS1	0.704156	0.558365	0.811848	0.62961	0.815924	0	0	0.619175	0.545416	0.30633	0	0.206811	0.386817	0.633115	0	1.10232	0	1.88284	0.371845	0.757568	0.465612	0.590562	0.95913	1.39298	0.554027	1.8135	0.926331	1.87018	2.40226	1.59209	0.66997	1.22285	3.3189	0.747472
ENSG00000162511	LAPTM5	135.409	152.489	118.967	229.619	317.503	486.715	288.42	145.661	667.165	471.687	364.824	188.508	196.835	289.333	58.9101	26.18	137.782	80.6725	49.0836	184.973	292.87	54.8042	28.8938	1348.28	98.7277	316.296	69.938	141.363	40.0029	126.457	32.3819	15.0077	50.8134	263.671
ENSG00000264773	MIR4420	0	0	0	0	0	0	0	0	0	0	0	0	0	0	0	0	0	0	0	0	0.232806	0	0	0.126635	0	0	0.231583	0	0	0	0	0	0	0.373736
ENSG00000229607	RP5-1125N11.1	0	0	0	0	0	0	0	0	0	0	0	0	0	0	0	0	0	0	0	0	0	0	0	0	0	0	0	0	0	0	0	0.111168	0	0
ENSG00000223382	RP1-65J11.1	0.844987	0	0.749398	0	0	0	0	0	0	0	0	0	0	0	0	0	0	0	0	0.252523	0	0	0	0	0	0	0	0.220021	0	0	0	0	0	0
ENSG00000222784	RN7SKP91	0	0	0	0	0	0	0	0	0	0	0	0	0	0	0	0	0	0	0	0	0	0	0	0	0	0	0	0	0	0.11372	0	0	0	0
ENSG00000235143	RP1-65J11.5	0	0	0	0	0	0	0	0	0	0	0	0	0	0	0	0	0	0	0	0	0	0	0	0	0	0	0	0	0	0	0	0	0	0
ENSG00000162512	SDC3	25.6313	19.6544	13.9263	18.5735	21.4316	12.4181	21.0165	23.8898	16.9079	12.0081	5.52166	60.2853	15.4174	11.2061	8.68328	9.64527	7.40765	10.5729	14.6259	14.015	9.07943	14.7641	15.1063	13.4233	7.97799	16.8549	7.64223	9.4609	7.62457	12.0544	5.2481	10.6721	6.86668	9.53027
ENSG00000134644	PUM1	67.8806	94.6986	110.849	115.156	101.99	82.849	104.865	129.666	110.477	85.7725	92.8164	115.659	106.043	108.516	128.83	133.518	68.997	148.455	137.831	142.549	103.948	123.664	140.992	96.8757	132.745	107.53	109.191	153.685	136.72	179.337	132.207	157.303	167.89	125.762
ENSG00000200154	SNORD103A	0	0	0	0	0	0	0	0	0	0	0	0	0	0	0	0	0	0	0	0	0	0	0	0	0	0	0	0	0	0	0	0	0	0
ENSG00000202107	SNORD103B	0	0	0	0	0	0	0	0	0	0	0	0	0	0	0	0	0	0	0	0	0	0	0	0	0	0	0	0	0	0	0	0	0	0
ENSG00000200181	SNORD85	0	0	0	0	0	0	0	0	0	0	0	0	0	0	0	0	0	0	0	0	0	0	0	0	0	0	0	0	0	0	0	0	0	0
ENSG00000237329	RP11-201O14.1	0	0	0	0	0	0	0	0	0	0	0	0	0	0	0	0	0	0.434502	0	0.126261	0	0	0.119891	0	0	0.106677	0.115791	0	0	0.341161	0.111662	0	0.228889	0.093434
ENSG00000232768	RP11-201O14.2	0	0	0	0	0	0	0	0	0	0	0	0	0	0	0	0.13779	0	0.144834	0.123948	0.126261	0	0	0	0.25327	0	0	0.578957	0	0	0.11372	0.111662	0	0	0.093434
ENSG00000215900	SEPW1P	0	0	0	0	0	0.0617815	0	0.0515979	0	0	0	0	0	0	0	0	0	0	0	0.126261	0	0	0.119891	0	0	0	0	0	0	0	0	0	0	0
ENSG00000225142	RP11-490K7.1	0	0	0	0	0	0	0	0	0	0	0	0	0	0	0	0	0	0	0	0	0	0	0.119891	0	0	0	0	0	0	0	0	0	0	0
ENSG00000084628	NKAIN1	0	0	0	1.38514	0	0	0	0.722371	0.909027	0.0612661	0	0.930648	0	1.45616	0.227014	0.13779	1.26988	0	0.247897	0	0	0.236225	0	0	0	0.213353	0	0.110011	0.313338	0.341161	0.446647	0	0.915558	0
ENSG00000060688	SNRNP40	34.7149	41.2073	17.3611	33.873	21.3772	42.1968	34.9732	32.1971	61.2078	29.469	23.6642	34.6925	26.7456	42.4187	29.455	38.1677	43.3877	27.6633	50.447	32.5754	41.905	49.0167	29.4933	33.6849	34.1281	35.5233	46.5481	27.5026	31.3338	39.1198	34.3918	33.3504	32.2734	44.4746
ENSG00000229447	RP11-490K7.4	0	0	0.18735	0	0	0	0.543062	0	0	0	0	0	0	0	0	0	0	0	0.867639	0.252523	0.582015	0	0.239783	0.25327	0.221611	0.213353	0	0.330032	0.313338	0.227441	1.89825	0.111168	0.343334	0.373736
ENSG00000121766	ZCCHC17	30.49	15.2434	18.735	18.8883	14.1971	17.4224	17.9211	31.5779	18.3017	37.311	16.0391	19.4919	24.7563	24.6915	22.8149	23.4242	27.5141	12.7454	19.8317	14.52	15.9472	26.4572	19.6622	13.8032	20.9422	20.5886	21.7688	16.7216	20.4714	17.8541	17.1959	18.3427	25.7501	14.5757
ENSG00000229044	RP11-266K22.2	0	0	0	0	0	0	0	0	0	0	0	0	0	0	0	0	0	0	0.123948	0	0	0	0.119891	0	0	0	0	0	0.104446	0	0	0	0.457779	0
ENSG00000121769	FABP3	0	1.11673	1.1241	1.32218	0.21758	0.864941	0.217225	0.361186	0.606018	0	0	0.827242	0	0.189934	0.737795	1.92905	5.07953	0.579336	0.74369	0.757568	0.698417	1.18112	0.599456	0.379905	0.775638	1.3868	1.3895	0.660063	0.940015	1.93325	0.446647	2.11219	3.3189	0.560604
ENSG00000168528	SERINC2	141.254	83.0846	240.182	229.304	120.539	57.6421	118.768	117.85	60.1776	186.678	180.703	121.76	107.867	208.168	268.274	162.454	90.3734	129.192	101.638	122.852	135.26	107.719	151.902	60.0249	179.394	66.0328	177.624	112.871	169.098	117.814	173.857	134.958	103.458	123.987
ENSG00000268950	AC114494.1	0	0.111673	0	0	0	0	0	0	0	0	0	0	0	0	0	0.275579	0	0.72417	0.74369	0.883829	0	0.708675	0.599456	0.126635	0.443222	1.17344	0.81054	0.440042	0.52223	0.341161	0.223323	0	1.03	0.747472
ENSG00000215899	RP11-439L8.2	0	0	0	0	0	0	0	0	0	0.0612661	0	0.0517027	0	0	0.0567534	0	0	0.72417	0	0	0	0	0	0	0	0	0	0.330032	0	0	0	0.222336	0.343334	0.093434
ENSG00000206981	RNU6-40P	0	0	0	0	0	0	0	0	0	0	0	0	0	0	0	0	0	0	0	0	0	0	0	0	0	0	0	0	0	0	0	0	0	0
ENSG00000228682	RP11-439L8.3	0	0	0	0.251844	0	0	0	0	0	0	0	0	0	0	0.227014	0.826738	0	0.72417	0	0.126261	0	0	0	0.25327	0	0.746736	0.231583	0.220021	0.52223	0.11372	0.781632	0.778177	0.228889	0.093434
ENSG00000223907	RP11-439L8.4	1.26748	0	0	0	0	0	0	0	0	0.122532	0	0	0	0.0633115	0.510781	1.10232	0	1.59317	0	0	0	0	0	0	0.110805	0.64006	1.27371	0.440042	1.04446	1.47836	1.11662	2.11219	1.48778	0.093434
ENSG00000229167	RP11-73M7.1	0	0	0	0	0	0	0.8689	0	0	0	0	0	0	0	0	0.413369	0	0	0	0	0.232806	0.354337	0.239783	0	0	0.213353	0	0	0	0.11372	0.334985	0	0.915558	0
ENSG00000142910	TINAGL1	17.956	38.9738	19.297	11.8996	3.91643	21.3764	10.2096	19.5556	38.2397	30.4492	9.00556	39.5525	9.06257	54.8277	41.884	36.9276	2.53977	24.6218	37.5564	12.6261	53.6617	36.4968	14.8665	22.2877	19.8342	41.0705	68.2011	11.7711	6.5801	40.4844	9.0446	6.22541	40.9712	28.3105
ENSG00000121764	HCRTR1	0	0	0	0	0	0.185345	0	0.206392	0	0	0	0	0	0	0	0	2.11647	0.72417	0.247897	0	0	0.118112	0	0	0.443222	0.213353	0	0	0.104446	0.682322	0.111662	0	0.572224	0.186868
ENSG00000162517	PEF1	54.5017	55.5573	64.2609	50.6206	46.1269	71.8519	57.9991	63.3107	87.2666	78.2368	65.6683	65.8692	54.4307	66.7303	59.5911	50.1554	78.9444	45.333	58.3797	47.348	59.5983	58.2295	41.2426	61.9245	49.8625	52.9116	44.3481	36.0834	38.1228	39.2335	46.6746	37.686	54.1323	59.6109
ENSG00000235790	RP11-73M7.6	0	0	0	0	0	0.370689	0	0	0.484814	0	0	0.155108	0	0	0	0.551158	0	0.144834	0.247897	0.126261	0.465612	0.47245	0.119891	0.126635	0.554027	0.746736	0.347374	0.330032	0	0.909763	0	0.222336	0.457779	0.654038
ENSG00000264078	RP11-73M7.9	0	0	0	0	0	0	0	0	0	0	0	0	0	0	0	0.688948	0	0.434502	0	0.126261	0	0	0	0	0	0.106677	0.115791	0	0	0.568602	0	0.111168	0	0
ENSG00000084636	COL16A1	11.4073	7.37041	3.62209	4.34431	3.80764	8.64941	2.44378	6.08856	10.7265	10.1089	0.591606	7.7554	9.89146	10.0032	0.964808	10.7476	24.1278	20.5664	16.2372	13.8887	4.65612	18.3074	23.3788	2.40606	15.402	20.9086	21.074	15.5115	11.0713	15.5797	9.60291	21.0108	16.5945	17.0984
ENSG00000121753	BAI2	15.2802	5.19279	1.43635	24.9325	8.97516	2.78017	3.25837	7.94608	0.909027	5.69774	0.723074	4.23962	2.70772	3.67206	0.283767	12.5389	0	22.8838	3.22266	9.59586	3.37568	3.18904	28.2943	0.886444	6.64833	2.24021	18.9898	24.8624	17.3381	5.0037	0.558308	41.021	2.74667	2.14898
ENSG00000266580	MIR4254	0	0	0	0	0	0	0	0	0	0	0	0	0	0	0	0	0	0	0	0	0	0	0	0	0	0	0	0.330032	0	0	0	0	0	0
ENSG00000254545	RP11-84A19.3	0	0	0	0	0	0	0	0	0	0	0	0	0	0	0	0	0	0	0	0	0	0	0	0	0	0	0	0.220021	0	0.341161	0	0	0	0.373736
ENSG00000134668	SPOCD1	3.94327	5.19279	2.18575	1.19626	1.0335	11.862	9.06914	0.567577	15.0292	7.84206	1.51188	2.99875	4.36551	15.448	0.17026	1.24011	3.17471	7.53136	0.371845	30.3027	9.19583	4.7245	0.95913	3.41914	2.21611	19.2018	5.67378	11.7711	1.77558	12.1681	0.223323	1.77869	8.6978	29.8989
ENSG00000203620	RP11-84A19.2	0	0	0	0	0.10879	0	0	0	0	0	0	0	0	0	0	0	0	0	0	0	0	0	0	0	0	0	0	0.110011	0	0.11372	0	0	0	0
ENSG00000269967	RP11-84A19.4	0	0.279182	0	0	0	0	0.0543062	0	0.424213	0	0	0	0	0	0	0.13779	0	0	0.123948	0.378784	0	0	0	0.25327	0.332416	1.60015	0.694748	0.110011	0.208892	0.341161	0.111662	0.222336	0.343334	1.21464
ENSG00000184007	PTP4A2	224.274	199.392	311.437	312.16	297.867	259.112	281.795	225.586	307.675	289.727	331.628	231.524	246.513	255.145	171.679	162.316	105.612	195.96	158.654	263.886	256.436	175.751	153.101	256.182	276.349	206.099	193.487	231.792	194.27	235.856	188.708	145.297	237.244	223.681
ENSG00000212673	AL136115.1	0	0.446692	0	0	0	0.308908	0	0	0	0	0	0.103405	0.331557	0	0	1.24011	0	1.30351	0.619742	3.78784	0.465612	1.53546	0.359674	0.126635	1.10805	2.13353	2.89478	1.32013	0.835569	3.07045	1.4516	1.55635	1.25889	1.77525
ENSG00000228634	RP4-534N18.2	0	0	0	0	0	0.0617815	0.597369	0	0	0	0	0	0	1.01298	0	0.688948	0	0.289668	0.371845	0.378784	0.232806	0	0.119891	0.759809	0.775638	0.64006	0.694748	0.220021	0	0.796043	0	0.111168	0.114445	0.093434
ENSG00000121774	KHDRBS1	122.101	154.053	145.696	172.828	119.886	180.958	163.625	132.71	182.775	125.534	154.804	115.194	163.292	134.157	150.624	228.317	157.466	144.834	253.598	176.639	193.229	206.106	196.981	198.817	194.907	173.776	192.908	168.536	203.357	187.98	179.217	211.331	174.986	159.772
ENSG00000203325	RP11-277A4.4	0	0	0	0	0	0	0	0	0	0	0	0	0	0	0	0.275579	0.423294	0.144834	0.247897	0.252523	0	0	0	0.759809	0.110805	0.960089	0.115791	0.110011	0	0.11372	0	0.111168	0.114445	0
ENSG00000121775	TMEM39B	6.12616	8.20796	8.49318	10.2626	9.84548	7.66091	6.35383	10.2164	11.9386	10.8441	7.75661	8.99626	5.36018	6.90095	8.05899	11.4365	8.88918	6.22786	11.6512	6.69185	5.93655	12.2837	9.23163	6.83828	9.64007	10.1343	9.26331	7.15068	8.46013	10.576	8.48629	8.55994	9.38447	7.94189
ENSG00000266203	MIR5585	0	0	0	0	0	0	0	0	0	0	0	0	0	0	0	0	0	0	0	0	0	0	0	0	0	0	0	0	0	0.11372	0	0	0	0
ENSG00000025800	KPNA6	80.6963	91.9068	117.031	78.953	96.3334	73.8907	91.4517	99.5324	126.234	60.0407	84.9283	86.24	71.2296	89.2692	114.528	105.822	83.1774	120.936	103.993	108.585	110.932	113.742	118.812	74.0814	116.457	78.514	114.17	106.93	117.397	117.132	102.617	134.069	115.818	113.522
ENSG00000250135	RP4-622L5.2	0	0	0	0	0	0	0	0	0	0	0	0	0	0	0	0	0	0	0	0	0	0	0	0	0	0	0	0	0	0	0	0	0	0
ENSG00000084652	TXLNA	74.3589	93.0794	88.8037	77.6938	95.5175	79.8835	84.772	83.7435	73.6918	68.2504	83.4822	100.096	78.8001	91.675	95.6863	97.0039	86.5637	117.171	120.354	107.07	88.8154	127.089	118.093	95.3561	103.603	104.97	118.455	110.891	90.4503	118.383	94.3541	120.284	101.398	100.909
ENSG00000160050	CCDC28B	0.774572	3.68521	0.249799	1.63698	1.63185	1.72988	1.95502	0.980361	1.51504	0.490128	0.591606	3.30897	0.552596	2.7857	0.17026	1.79126	1.26988	9.12454	4.33819	2.77775	2.91007	1.06301	2.99728	2.5327	1.66208	3.52033	4.16849	8.47081	5.11786	4.32137	1.33994	8.11527	1.83112	1.96211
ENSG00000224066	RP4-622L5.7	0	0	0.1249	0	0	0	0	0	0	0	0	0	0.110519	0	0	0.551158	0	1.15867	0.247897	0.757568	0.116403	0.118112	0.599456	0.126635	0.443222	0	0.694748	0.550053	0.835569	0.227441	0	0.778177	0.457779	0.747472
ENSG00000160051	IQCC	6.47824	4.80194	0.18735	4.91095	3.2637	1.72988	5.70215	2.21871	0.727222	3.6147	1.77482	1.913	2.48668	3.03895	1.53234	5.51158	4.44459	10.428	6.07347	10.3534	3.25928	7.44109	13.0681	1.89952	4.76463	3.84036	12.6213	13.4213	13.6824	6.1409	4.01982	22.3448	4.12001	2.89645
ENSG00000222046	DCDC2B	0.985818	2.01011	0.0624499	2.26659	2.01261	0.370689	0.705981	0.309588	0	1.28659	1.24895	0.155108	2.48668	0.569803	0	1.10232	0	17.6697	1.11554	2.65149	0	0.708675	2.87739	0.126635	4.0998	1.17344	3.47374	7.70074	11.5935	0.454881	1.89825	31.5717	1.14445	0.93434
ENSG00000160055	TMEM234	10.4919	6.53287	5.37069	4.21838	6.90816	6.3635	7.22273	4.54062	4.84814	13.2947	6.44193	6.04921	9.11783	4.68505	3.00793	12.2633	6.34942	29.9806	11.6512	15.1514	6.75137	12.5199	20.0218	7.09155	14.6263	11.7344	15.2845	28.9328	19.1136	4.88998	7.48133	28.459	9.04113	14.1085
ENSG00000084623	EIF3I	181.531	139.982	109.1	127.811	105.526	160.447	115.727	99.8936	232.165	131.109	136.135	108.937	112.895	125.673	152.326	111.196	189.848	83.714	148.49	108.711	154.699	177.996	113.777	122.076	112.246	102.196	148.329	87.7884	106.326	83.8119	130.086	98.8284	104.488	108.29
ENSG00000220785	MTMR9LP	2.32371	1.34007	1.93595	0	1.68624	0.864941	0.923206	2.88948	0.121204	3.73723	0	2.27492	3.75765	2.7857	2.15663	3.85811	0.634942	7.82103	4.58609	4.29288	3.37568	4.13394	8.75206	0.759809	9.97249	5.97389	7.52644	5.50053	3.96895	6.02718	2.12157	7.11476	4.3489	3.92423
ENSG00000183615	FAM167B	1.26748	0	0.18735	0.251844	0	0	0.43445	0	0.606018	0	0	0.361919	0.552596	0	0.510781	0.551158	1.90483	1.15867	0.247897	0	0.582015	0.47245	0.95913	0.50654	1.21886	0.106677	0.463166	0.770074	0.313338	1.93325	1.22828	0.444672	1.60223	0.373736
ENSG00000182866	LCK	13.3085	46.6234	4.87109	13.1588	18.4943	40.158	34.7017	24.0962	15.8777	33.5125	25.5705	21.1981	31.3874	21.9691	6.12937	3.9959	3.598	5.93819	9.29613	23.9896	34.2225	9.09466	10.4305	27.9863	5.42947	50.7781	7.52644	12.4312	4.38674	10.3486	2.23323	6.22541	4.92112	5.04544
ENSG00000252450	Y_RNA	0	0	0	0	0	0	0	0	0	0	0	0	0	0	0	0	0	0	0	0	0	0	0	0	0	0	0	0	0	0	0	0	0	0
ENSG00000116478	HDAC1	129.635	145.51	143.26	149.532	119.342	150.562	123.655	109.904	122.294	111.811	131.599	104.284	124.61	107.756	148.297	181.607	121.909	125.137	205.506	120.201	145.271	156.027	155.379	116.377	154.13	135.906	165.697	105.5	128.991	195.144	169.056	127.51	178.648	127.818
ENSG00000175130	MARCKSL1	85.907	93.5819	57.4539	92.4897	70.1151	93.9697	184.098	109.336	65.0257	122.41	87.8206	124.655	116.985	132.638	27.4119	49.6043	148.153	39.25	36.3169	120.201	64.4872	55.631	87.7604	120.05	51.0813	57.1787	51.9903	132.233	52.223	91.4312	24.1189	50.248	80.2257	41.0175
ENSG00000233775	RP4-811H24.9	0	0	0	0	0	0	0	0	0	0	0	0	0	0	0	0	0	0	0	0	0	0	0	0.126635	0	0	0	0	0	0	0	0	0	0
ENSG00000162526	TSSK3	0	0	0	0	1.52306	0	0	0	0	0	0	0	0	0.379869	0.113507	0.275579	0	0.434502	0.371845	0	0.232806	0	0.719348	0.25327	0.443222	0.426706	1.15791	0	1.04446	1.36464	0	0	0.915558	0.46717
ENSG00000225828	FAM229A	2.04205	0.446692	0.874298	0	0.815924	0.679597	2.06364	0.980361	1.27264	1.59292	0	1.44767	2.92876	0.569803	0.851302	2.618	3.38636	6.37269	5.82558	3.15653	2.09525	2.12602	9.11174	1.77289	3.32416	4.58709	4.16849	2.53024	5.74454	17.5129	10.6079	3.22387	7.21002	2.98989
ENSG00000160058	BSDC1	70.9085	70.4098	97.5467	78.3864	100.195	61.4726	101.01	93.1343	49.8147	67.5765	66.3256	82.0521	76.424	81.3552	91.8271	69.0326	94.183	98.0526	81.3102	87.1203	67.3973	71.1037	101.908	63.1908	88.6444	67.633	73.7591	87.0183	86.4814	81.9924	91.8976	83.1537	90.2969	73.4391
ENSG00000224333	GAPDHP20	0	0	0	0	0	0	0	0	0.0606018	0	0	0	0	0	0	0	0	0	0.619742	0	0	0	0	0	0	0	0.115791	0	0	0	0	0	0	0
ENSG00000270850	RP11-395N6.4	0	0	0	0	0	0	0	0.309588	0	0	0	0	0	0	0	0	0	0	0	0	0	0	0	0	0	0	0	0	0	0	0	0	0	0
ENSG00000229259	LRRC37A12P	0	0	0	0.440727	0	0	0	0	0	0	0	0.0517027	0	0	0	0	0	0.144834	0	0.126261	0.349209	0	0.239783	0	0	0	0	0.880084	0.104446	0.11372	0	1.00051	0	0
ENSG00000263529	RN7SL122P	0	0	0	0	0	0	0	0	0	0	0	0	0	0	0	0	0	0	0	0	0	0	0	0	0	0	0	0	0	0	0	0	0	0
ENSG00000254553	RP1-27O5.3	0	0	0	0	0	0	0.162919	0	0	0	0	0	0	0.0633115	0.397274	0	0	0	0	0	0	0	0	0.126635	0	0	0	0	0	0	0	0.222336	0	0
ENSG00000273274	ZBTB8B	0	0	0	0	0	0	0	0.154794	0	0	0	0.620432	0	0	0	0.13779	0.423294	0.289668	0.495794	0	0	0	0	0	0	0.533383	0	0	0.104446	0	0	0.222336	0	0
ENSG00000160062	ZBTB8A	10.2807	5.86283	4.62129	7.87012	10.3894	3.58333	6.40814	11.042	3.81791	6.3104	1.44615	10.1337	9.8362	6.26783	6.75366	9.09411	5.07953	11.0074	9.17218	8.71203	8.49741	12.8743	9.47141	3.29251	8.42121	9.81425	9.84227	10.671	9.19126	14.5562	13.3994	11.228	11.4445	9.99744
ENSG00000176261	ZBTB8OS	13.8719	12.5632	13.8639	11.4589	17.7871	12.9741	17.8668	17.9561	14.1202	18.5636	14.9216	11.478	16.7436	17.2207	13.11	14.4679	33.8636	16.6559	15.6175	14.1413	24.561	21.6146	15.5859	19.755	20.7206	17.815	20.9582	14.8514	15.2491	17.1718	20.2108	16.564	17.1667	15.3232
ENSG00000200591	Y_RNA	0	0	0	0	0	0	0	0	0	0.30633	0	0	0	0	0	0.13779	0	0	0	0.126261	0.232806	0	0.239783	0	0.332416	0.533383	0.231583	0	0	0.11372	0	0	0.114445	0.280302
ENSG00000162521	RBBP4	84.4987	77.2218	87.4298	70.957	74.0315	62.0904	67.7199	73.4239	77.3885	63.4104	81.6416	70.419	92.7808	69.326	72.6444	109.129	82.3308	86.0314	130.642	64.5195	87.4186	108.309	89.6787	81.0463	86.6499	102.196	114.633	73.597	81.6768	92.4547	100.607	91.0467	71.7568	85.3987
ENSG00000162520	SYNC	1.83081	1.39591	1.56125	0	0	0.80316	1.30335	0	0.181805	1.22532	0	0.310216	0.718374	0	1.64585	2.89358	2.11647	1.30351	1.61133	0.505045	0.116403	0.826787	0.95913	0.25327	0.775638	0.746736	0.694748	1.65016	1.88003	1.70581	3.23819	0.55584	0.801113	0.280302
ENSG00000224409	RP11-114B7.6	0	0	0	0.188883	0	0	0	0	0	0	0	0.0517027	0	0	0	0	0	0	0	0	0	0	0.119891	0	0	0.426706	0	0	0	0	0	0	0.114445	0
ENSG00000162522	KIAA1522	253.989	335.186	400.803	398.039	363.739	229.457	385.086	427.179	193.623	236.671	336.295	367.658	358.745	256.475	554.311	505.963	275.565	462.889	458.113	328.027	353.399	417.528	403.794	117.137	440.452	285.147	366.017	484.376	590.225	450.219	564.003	490.807	444.045	282.171
ENSG00000134684	YARS	82.0342	97.5463	71.4426	81.7233	72.454	79.7599	69.0775	69.6056	145.263	67.8215	124.369	83.1896	61.3381	115.164	77.1279	99.6219	135.878	83.1347	97.2995	111.236	122.572	126.735	60.7849	93.8365	79.3367	105.61	110.581	100.88	79.1701	108.262	95.5824	82.1532	125.546	110.813
ENSG00000116497	S100PBP	18.9418	12.8424	9.05523	8.43677	9.6279	6.54884	14.8799	12.6415	6.96921	11.0892	9.00556	13.4944	13.6491	18.7402	10.9534	25.0777	6.77271	20.5664	26.1531	16.5402	22.0001	24.9217	30.4524	17.349	23.4908	26.1358	30.1058	17.2716	19.0092	16.7169	16.6376	20.8996	15.1067	17.1919
ENSG00000160097	FNDC5	4.0841	0.837547	0.1249	0	0	0	0	0	0	0.122532	0	12.9257	0	0.44318	0	0.13779	0.211647	0	1.36343	0	0.349209	0.354337	0.119891	0.633174	0.443222	0.106677	0.578957	0.550053	0.731123	0.682322	0.111662	0.333504	0.228889	0.186868
ENSG00000121905	HPCA	0	0.223346	0.562049	1.63698	0.21758	0	0	0.25799	0	0.183798	0	0.568729	1.10519	0	0	0.13779	0	0.144834	0	0.126261	0.232806	0.708675	0.239783	0.50654	0.110805	0.533383	0.115791	0.220021	0.104446	0.341161	0.223323	0.444672	0.801113	0.093434
ENSG00000121900	TMEM54	66.1203	35.9028	52.6452	55.4686	36.0638	41.0229	41.3814	42.8779	26.3618	69.2919	53.3103	45.9637	42.6604	32.3522	94.0405	38.8567	149	25.0563	42.2664	33.5855	62.2756	43.9378	33.09	17.349	45.3194	22.9355	44.6955	16.0615	30.4983	19.3325	33.3868	23.0118	33.8756	25.7878
ENSG00000221423	AL031602.1	0	0	0	0	0	0	0	0	0	0	0	0	0	0	0	0	0	0	0	0	0	0	0	0.25327	0	0.106677	0	0	0	0.11372	0	0.111168	0	0
ENSG00000116514	RNF19B	91.1882	87.9424	95.7981	103.382	93.8856	274.433	134.788	65.1682	358.399	420.53	151.714	120.984	101.457	195.949	107.888	44.7816	75.1348	71.4031	39.1677	159.468	102.784	47.9537	41.9619	445.628	54.9595	251.65	53.0325	119.031	59.8476	171.263	74.59	52.249	132.87	132.209
ENSG00000267885	FKSG48	0	0	0	0	0	0	0	0.567577	0	0	0	0	0	0	0	0	0	0	0.619742	0.126261	0	0	0	0	0.110805	0.106677	0.115791	0.440042	0	0	0	0	0.114445	0.280302
ENSG00000217644	RP4-803A2.1	0.211247	0.335019	0	0	0	0.247126	0.543062	0	0.545416	0.796459	0	0.361919	0	0	0	0.13779	0	0.72417	0	0.126261	0	0	0	0.379905	0.221611	0.533383	0	0	0.104446	0.341161	0	0	0.114445	0.093434
ENSG00000239670	RP4-803A2.2	0	0	0	0	0	0	0	1.03196	0	0	0	0	0	0	0	0	0	0.434502	0.247897	0.883829	0.349209	0.118112	0.119891	0.25327	0	0.32003	0.231583	0.220021	0	0.11372	0.446647	0.222336	0	0.373736
ENSG00000236065	RP1-117O3.2	0	0	0	0	0	0.80316	0	0	0	0	0	0	0	0	0	0.13779	0	0	0	0	0	0	0	0	0	0.533383	0.926331	0	0.104446	0.11372	0.223323	0	0	0.373736
ENSG00000004455	AK2	81.4709	87.9424	66.5091	74.9235	64.6212	94.5875	87.2701	80.9056	129.021	111.688	93.7367	69.7986	98.0857	78.1897	89.5002	83.3627	110.903	68.0719	109.322	89.1404	109.186	111.616	71.5751	79.78	97.1764	97.2891	106.991	66.0063	78.0212	60.2718	79.1681	71.5922	62.1435	102.404
ENSG00000142920	ADC	0	1.95428	0.936748	1.1333	0.924714	1.72988	4.23589	2.88948	0.303009	4.10483	3.22097	3.826	4.31025	3.92531	0.454028	1.65348	0.634942	9.70387	3.34661	5.30297	2.09525	3.54337	3.23706	1.13971	2.65933	4.58709	5.4422	6.49062	7.83346	1.70581	2.3449	6.44775	4.23445	1.77525
ENSG00000116525	TRIM62	9.43569	9.15718	19.2346	13.4107	17.8959	11.5531	14.9342	13.4671	14.1202	5.20762	16.0391	12.5637	12.2676	10.6363	48.808	16.2592	52.7002	13.7592	13.7583	12.4999	17.344	19.8429	16.9047	9.24435	16.2884	18.9884	15.4003	33.3332	20.1581	15.2385	25.0122	13.3402	26.3223	11.6793
ENSG00000160094	ZNF362	16.266	15.2992	12.3026	15.5514	18.1135	16.681	18.4641	17.4917	9.81749	8.76105	14.0671	12.3052	19.0093	8.92692	15.2667	21.7708	4.65624	11.7315	22.5586	8.58577	9.19583	19.1342	23.9783	4.30559	19.2801	10.561	13.7792	10.231	22.9781	9.55251	19.2058	14.8965	10.4145	12.5202
ENSG00000270115	RP11-415J8.7	0	0	0.18735	0	0	0	0	0	0	0	0	0	0	0	0	0.688948	0	1.01384	1.23948	0	0.116403	0.590562	0.95913	0.379905	0.221611	0.213353	1.15791	0	0.104446	0.11372	0.334985	0.333504	0.343334	0.093434
ENSG00000256142	AL513327.1	0	0	0	0	0	0	0	0	0	0	0	0	0	0	0	0	0	0	0	0	0	0	0	0	0	0	0	0	0	0	0	0	0	0
ENSG00000184389	A3GALT2	0	0.0558365	0	0	0	0	0	0	0	0	0	0	0	0	0	0.413369	0.423294	0.434502	0.123948	0	0.232806	0.118112	0	0	0.221611	0	0	0	0	2.16069	0.781632	0.111168	0.114445	0
ENSG00000225313	RP11-415J8.3	0	0.446692	0.499599	0	0	1.23563	0.488756	0.361186	0.181805	0.980257	0	0.258513	1.32623	0	0.454028	2.618	0	1.88284	1.36343	1.38887	1.04763	1.65357	1.55859	1.39298	3.54577	2.45356	3.24216	2.64025	0.835569	2.95673	2.56822	1.11168	2.06	3.17676
ENSG00000134686	PHC2	101.258	115.191	92.4258	105.711	151.979	173.915	113.88	96.6945	279.374	150.286	155.461	137.322	118.863	141.438	72.3606	82.6738	54.1817	80.5277	89.7386	130.554	105.461	98.1515	86.4416	220.598	104.6	108.383	95.0647	124.312	86.3769	144.766	76.9349	77.373	91.8991	127.631
ENSG00000266239	MIR3605	0	0	0	0	0	0	0	0	0	0.30633	0	0	0	0	0	0	0	0	0	0	0.116403	0.236225	0	0.379905	0	0	0.578957	0.330032	0.104446	0	0.446647	0	0	0.093434
ENSG00000222112	RN7SKP16	0	0	0	0	0	0	0	0	0	0	0	0	0	0	0	0.964527	0	0.144834	0	0	0.232806	0	0.239783	0.759809	0.110805	0.746736	0.578957	0.550053	0.104446	1.36464	0.223323	0.778177	1.14445	2.33585
ENSG00000233246	RP11-415J8.5	0	0	0	0	0	0	0	0	0	0	0	0	0	0	0	0	0	0	0	0	0	0	0	0	0	0	0.115791	0.110011	0.104446	0	0.111662	0	0.114445	0
ENSG00000221225	AL138837.1	0	0	0	0	0	0	0	0	0	0	0	0	0	0	0	0	0	0	0	0	0	0	0	0	0	0	0	0	0	0	0	0	0	0
ENSG00000234512	TLR12P	0	0	0	0	0	0	0	0	0	0	0	0	0	0	0	0	0	0	0	0	0.116403	0	0	0	0	0	0	0	0	0.11372	0	0.333504	0	0.093434
ENSG00000121903	ZSCAN20	2.88704	1.56342	3.24739	2.01475	4.67796	1.11207	4.83325	2.06392	3.87851	3.18584	5.98179	3.15386	6.29959	2.65908	8.05899	8.81853	0	6.66236	5.32978	5.05045	2.44446	7.79542	9.23163	5.31867	9.97249	5.0138	4.86324	5.72055	4.70007	1.25092	4.91311	3.55738	8.92669	5.13887
ENSG00000235907	RP4-580O19.2	0	0.279182	0	0	0.489554	0	0	0	0	0	0	0	0	0	0.510781	0.13779	0	0.144834	0	0	0	0	0.239783	0	0	0	0.347374	0	0.104446	0	0	0	0.228889	0.373736
ENSG00000121904	CSMD2	0	0.111673	0	0	0.0543949	0.0617815	0.8689	0	0	0.367596	0	0.723837	0	0	0.0567534	0.551158	0	0.72417	0.371845	0.505045	0.931223	0.236225	0.719348	0.126635	0.443222	0.213353	0.463166	0.110011	0.313338	0.454881	0	0.333504	0.801113	0.280302
ENSG00000227000	HSPD1P14	0	0	0	0	0	0	0	0	0	0	0	0	0	0	0	0	0	0	0	0	0	0	0	0	0	0	0	0	0.104446	0	0	0	0	0
ENSG00000176256	HMGB4	0	0	0	0	0	0	0	0	0	0	0	0	0	0	0	0	0	0	0	0	0	0	0	0	0	0.106677	0	0	0	0	0	0	0	0
ENSG00000231163	RP5-1007G16.1	0	0	0	0	0	0	0	0	0	0	0	0	0	0	0	0	0	0	0	0	0	0	0	0	0	0	0	0	0	0.11372	0	0	0	0
ENSG00000201148	RNA5SP42	0	0	0	0	0	0	0	0	0	0	0	0	0	0	0	0	0	0	0	0	0	0	0	0	0	0	0	0	0	0	0	0	0	0
ENSG00000142698	C1orf94	0	0	0	0	0	0	0.705981	0	0	0	0	0	0	0	0	0	0	0	0	0	0	0	0	0	0	0	0	0	0	0	0	0	0	0
ENSG00000221053	AC115286.1	0	0	0	0	0	0	0	0	0	0	0	0	0	0	0	0	0	0	0	0	0	0	0	0	0	0	0	0	0	0	0	0	0	0
ENSG00000270241	RP4-657M3.2	0	0	0	0	0	0	0	0	0	0	0	0	0	0	0	0	0	0	0	0	0	0	0	0	0	0	0	0	0	0	0	0	0	0
ENSG00000207941	MIR552	0	0	0	0	0	0	0	0	0	0	0	0	0	0	0	0	0	0	0	0	0	0	0	0	0	0	0	0	0	0	0	0	0	0
ENSG00000163866	SMIM12	26.8283	36.2379	32.7862	33.6841	25.2392	35.7097	30.7373	25.541	53.0872	45.4594	37.4026	31.4352	42.163	28.4902	27.8092	19.8417	55.6632	26.5046	32.8463	32.9542	41.323	37.0873	16.7848	30.519	23.0475	25.7091	28.9478	24.6424	30.1849	34.1161	34.6151	20.3438	43.7179	30.9267
ENSG00000189280	GJB5	26.5467	28.3649	34.9719	27.3251	24.3145	35.7097	18.8986	23.9414	59.8746	26.712	26.4908	29.729	14.478	22.0324	42.5083	40.5101	110.692	21.7251	33.714	32.1966	45.8627	39.922	22.2998	11.777	35.0145	20.0552	43.5376	24.2023	38.9584	51.8565	46.6746	16.0082	59.969	29.9923
ENSG00000189433	GJB4	4.71785	12.3399	28.1649	14.544	12.8916	12.2945	8.03732	18.7301	40.5426	25.5479	16.4335	21.3015	6.79693	14.6883	16.345	14.7435	16.0852	12.1661	7.31296	9.46959	15.2488	9.449	5.75478	5.31867	8.1996	10.561	16.9055	11.1111	26.5293	16.8306	7.92798	5.5584	41.429	17.5656
ENSG00000255811	RP1-34M23.5	0	0	0	0	0	0	0	0	0	0	0	0	0	0	0	0	0	0	0	0	0	0	0	0	0	0	0	0	0	0	0	0	0	0
ENSG00000216162	AL121988.1	0	0	0	0	0	0	0	0	0	0	0	0	0	0	0	0	0	0	0	0	0	0	0	0	0.221611	0	0	0	0	0	0	0	0	0
ENSG00000188910	GJB3	45.4181	60.8617	121.153	43.1912	30.6787	107.994	34.05	33.1775	231.62	52.6275	93.8682	55.4769	21.9933	64.3878	81.8952	76.0599	198.525	44.1743	50.6949	77.7769	111.747	71.5762	28.4142	38.1171	48.5328	53.6583	80.8224	45.8744	76.0368	255.871	73.0267	24.3458	199.706	75.4947
ENSG00000187513	GJA4	0	0	0	0	0	0	0	0	0.727222	0.0612661	0	0	0.497336	0	0	0	0	4.05535	0	0.505045	0	0.354337	0.599456	0.25327	0.110805	0	0	0.660063	1.04446	1.02348	0	1.00051	0.572224	0.654038
ENSG00000230163	RP5-997D16.2	0.352078	0.223346	0.499599	2.07771	0.815924	0.247126	1.08612	0.25799	0.969629	0	0	0.465324	1.43675	0	0.340521	2.89358	3.598	1.44834	1.23948	0.631306	1.62964	0.826787	1.91826	0.759809	1.32967	1.06677	1.04212	1.76017	2.19337	3.41161	1.4516	0.778177	1.48778	0.46717
ENSG00000116544	DLGAP3	0.985818	1.17257	0.1249	0	0	1.05029	0	1.59954	0	0	1.11748	4.80835	0.331557	1.51948	0	1.65348	0	0	1.23948	0.378784	0.465612	0.118112	0.239783	0.886444	0.664833	0.64006	0.81054	1.43014	0.626677	1.25092	0.66997	0.333504	2.51778	0
ENSG00000252728	SNORD112	0	0	0	0	0	0	0	0	0	0	0	0	0	0	0	0	0	0	0	0	0	0	0	0	0	0	0	0	0	0	0	0	0	0
ENSG00000241014	RP11-244H3.1	0.422494	0.223346	1.31145	0	0.598344	1.54454	0.597369	0.0515979	1.27264	0.245064	5.25872	0	0.607855	0.696426	0	1.51569	0.634942	0.579336	2.97476	3.28279	2.09525	0.590562	2.03815	0.379905	0.775638	2.02686	3.58953	2.0902	5.4312	1.1372	3.46151	0.889345	2.86112	2.05555
ENSG00000271741	RP11-244H3.4	0	0	0	0	0	0	0	0	0	0	0	0	0	0	0	0	0	0	0	0	0	0	0	0	0	0	0	0	0	0	0	0	0	0
ENSG00000243749	ZMYM6NB	0	0	0	0	0	0	0	0	0	0	0	0	0	0	0	0	0	0	0	0	0	0	0	0	0	0	0	0	0	0	0	0	0	0
ENSG00000163867	ZMYM6	7.95696	5.69532	10.4291	7.93308	8.15924	10.0704	4.67034	7.27531	4.72694	5.20762	7.42794	8.22072	11.4387	7.53406	8.51302	18.1882	16.7201	18.2491	18.0965	10.1009	7.21698	16.8901	13.3079	13.4233	16.1776	20.4819	15.2845	16.5016	17.3381	19.5599	13.7344	15.1189	15.1067	15.3232
ENSG00000233940	RP11-248I9.2	0	0	0	0	0	0	0	0	0	0	0	0	0	0	0	0	0	0	0	0	0	0	0	0	0	0	0	0	0	0	0	0	0	0
ENSG00000197056	ZMYM1	4.99951	9.77138	3.55964	11.2071	7.28892	5.37499	5.97369	8.61686	6.12078	5.88154	3.4839	6.20432	6.74167	5.12823	6.81041	19.1528	18.625	19.9871	17.1049	9.72212	11.9895	17.7169	20.8611	10.5107	16.9532	18.7751	26.9794	8.25079	13.9958	5.45858	11.1662	18.0092	10.9867	16.6313
ENSG00000228348	EFCAB14P1	0	0	0	0.062961	0.0543949	0	0	0.103196	0	0	0	0	0	0	0	0	0	0	0	0	0.116403	0	0	0	0	0	0.231583	0.110011	0.104446	0.341161	0	0	0.228889	0
ENSG00000116560	SFPQ	193.291	267.68	203.087	147.895	186.357	243.481	228.303	176.207	288.465	147.712	215.87	201.33	206.726	286.738	186.095	393.803	392.817	389.169	516.493	453.278	314.288	415.874	387.968	396.114	335.962	465.43	528.588	346.093	406.922	1045.77	627.539	392.646	547.046	333.186
ENSG00000201868	Y_RNA	0	0	0	0	0	0	0	0	0	0	0	0	0	0	0	0	0	0	0	0	0	0	0	0	0.110805	0	0	0	0	0	0	0	0	0
ENSG00000263591	RN7SL136P	0	0	0	0	0	0	0	0	0	0	0	0	0	0	0	0	0	0	0	0	0	0	0	0	0	0	0	0	0	0	0	0	0	0
ENSG00000146463	ZMYM4	75.7672	66.9479	51.1464	48.7947	57.0059	43.6177	52.9486	66.3549	49.9965	73.3967	54.4278	76.0029	73.3847	65.464	50.17	67.6547	35.3451	81.107	70.1548	80.3022	55.5242	56.1034	94.5942	55.846	86.6499	78.3006	67.738	75.3572	61.6232	61.7502	60.5206	87.2669	46.9223	86.7068
ENSG00000240374	RN7SL503P	0	0	0	0	0	0	0	0	0	0	0	0	0	0	0	0	0	0	0	0.126261	0	0	0	0	0	0.106677	0	0	0	0	0	0	0	0
ENSG00000201542	SNORA62	0	0	0	0	0	0	0	0	0	0	0	0	0	0	0	0	0.423294	0	0	0	0	0	0.119891	0	0	0	0.231583	0	0	0	0	0	0	0
ENSG00000229994	RPL5P4	0.281662	0.167509	0.1249	0.125922	0.10879	0.123563	0.0543062	0.464381	0.0606018	0	0.131468	0.0517027	0.386817	0	0	0.413369	0.634942	0.869004	0.495794	0	0.116403	1.29924	0.719348	0.126635	0.443222	0.533383	0.115791	0.110011	0.417784	0.454881	1.22828	0.111168	0.343334	0.280302
ENSG00000227409	ZMYM4-AS1	0	0	0	0	0	0.432471	0	0	0	0	0	0	0	0	0	0	0	0	0.123948	0	0	0	0	0	0	0.32003	0.115791	0	0	0.227441	0.111662	0.111168	0.114445	0.093434
ENSG00000202129	RNY5P1	0	0	0	0	0	0	0	0	0	0	0	0	0	0	0	0.13779	0	0	0	0	0	0.118112	0	0	0.110805	0	0	0	0	0.11372	0	0	0	0
ENSG00000142687	KIAA0319L	106.609	124.794	118.905	195.431	142.406	89.9539	123.167	131.781	57.2687	120.878	92.4877	180.597	174.675	163.597	116.458	116.846	50.7953	158.883	134.112	141.539	96.7308	100.868	154.9	63.6974	227.04	96.649	136.286	187.788	194.165	69.7106	109.093	181.537	58.3668	107.356
ENSG00000236274	RP4-728D4.3	0	0	0	0	0	0.185345	0	0	0	0	0	0	0	0	0	0	0	0	0	0	0	0.236225	0.599456	0.126635	0.221611	0.32003	0.463166	0.110011	0.104446	0	0.111662	0	0.114445	0
ENSG00000020129	NCDN	33.1657	60.415	33.0984	67.3682	39.8171	31.2614	28.6194	23.6319	46.6634	26.5282	21.1006	66.3345	56.6411	74.5809	24.858	29.3492	37.8849	53.5886	34.9535	50.252	22.4658	32.3628	37.8856	22.1611	71.6911	29.5494	49.2113	71.8369	43.7629	35.4808	35.5084	54.4724	29.1834	34.8509
ENSG00000239636	RP4-728D4.2	1.26748	0	0.249799	0	0	0.679597	0.705981	0	0	0	0	0.0517027	1.21571	0	0	1.24011	0.423294	0.579336	0.619742	0.252523	0.116403	0.354337	0.599456	1.01308	1.21886	1.70683	0.81054	0.330032	0.940015	0.11372	1.33994	0.778177	0.228889	0.280302
ENSG00000116819	TFAP2E	1.40831	0.279182	0.562049	0	0.652739	2.71839	0	1.18675	2.30287	0	0	1.18916	1.65779	1.45616	0.624288	2.618	8.67754	1.88284	1.98317	0.883829	0.582015	1.65357	1.3188	0.759809	1.88369	2.66692	2.20004	1.98019	1.46225	4.20765	1.33994	2.22336	6.29446	1.12121
ENSG00000126067	PSMB2	87.3858	134.454	86.1184	106.53	92.3082	141.665	122.189	98.8617	109.023	111.933	167.293	100.148	101.788	90.0922	118.331	115.881	143.497	84.0037	134.98	124.999	131.419	157.798	67.4988	105.867	109.365	122.251	132.929	122.552	103.193	110.422	116.016	78.707	126.233	104.553
ENSG00000239859	RN7SL281P	0	0	0	0	0	0	0	0	0	0	0	0	0	0	0	0	0	0	0	0	0	0	0	0	0	0	0	0	0	0	0	0	0	0
ENSG00000142686	C1orf216	5.63325	11.3348	3.62209	3.90358	5.65707	5.80746	4.07297	1.85753	5.33296	3.49217	2.69509	8.37583	5.85751	8.73698	3.00793	9.78306	13.1221	8.5452	6.19742	3.66158	9.66144	6.25996	3.71663	10.8906	3.43497	11.3077	8.68435	5.2805	4.38674	9.66623	6.58804	2.11219	10.9867	6.54038
ENSG00000092853	CLSPN	2.39413	18.426	1.43635	8.31085	4.2972	26.6278	6.78828	6.19175	7.75703	2.75697	9.00556	4.23962	8.95205	4.87498	6.01586	12.5389	5.50283	5.21402	39.1677	12.4999	25.6086	46.0639	9.23163	26.9732	15.8452	23.6822	39.2533	6.82065	2.82004	5.34486	12.3944	4.11322	14.1911	14.0151
ENSG00000232335	RP11-435D7.3	0	0.167509	0	0	0	0	0	0	0	0	0	0	0	0	0	0	0	0	0.123948	0	0	0	0	0	0	0	0	0	0	0	0	0	0	0
ENSG00000134698	AGO4	25.7017	33.8927	31.9119	15.7402	40.361	43.556	35.4077	29.1012	15.2717	39.3941	24.7817	26.1615	52.8281	33.8716	32.236	58.8362	45.0809	73.286	54.0415	44.5702	38.413	37.5598	70.2563	133.6	71.4695	55.1518	48.0534	66.9964	77.8123	57.0876	64.2055	64.2551	57.3368	62.3205
ENSG00000092847	AGO1	32.1095	38.9738	33.4107	64.7239	45.9093	30.1494	33.6699	52.6299	23.5741	32.6548	39.8348	42.3445	41.3342	46.4706	33.8251	70.4105	68.3621	71.1135	68.1716	37.6259	47.958	47.245	72.1745	45.8418	60.0566	55.3652	65.8853	58.6356	77.8123	48.2174	63.3122	65.1445	41.7723	48.6791
ENSG00000271164	RP4-789D17.4	0	0	0	0	0	0	0	0	0	0	0	0	0	0	0	0	0	0	0	0	0	0	0	0	0	0	0	0	0	0	0	0	0	0.093434
ENSG00000271914	RP4-789D17.5	0	0	0	0	0	0	0.380144	0	0	0.428862	0	0	0	0	0	0	1.26988	0	1.11554	0	0	0.236225	0	0.126635	0	0	1.04212	0	1.04446	0.454881	0.111662	0.333504	0	0.093434
ENSG00000126070	AGO3	9.85818	15.9692	19.1721	14.6069	10.7702	14.0862	15.6945	15.789	17.0291	10.2927	7.16501	15.8727	18.0699	21.8425	12.8263	30.8649	22.223	42.0018	32.7224	33.838	28.0531	28.5832	33.4497	37.104	21.9395	45.5509	40.9902	33.7732	26.216	51.4016	33.1635	31.4606	49.8979	43.6337
ENSG00000271554	RP4-665N4.8	0	0	0	0	0	0	0	0	0	0.490128	0	0.878945	0	0	0	0.13779	0	0	0.371845	0.378784	0.81482	0.354337	0	0	0	0.533383	0	0.550053	0	0.227441	0.446647	0	0.801113	1.12121
ENSG00000232862	RP4-665N4.4	1.12665	2.01011	0.0624499	3.46285	1.74064	0	0	0.361186	0	0.428862	0.525872	0.465324	1.16045	0	0	0	0	5.64852	0.123948	1.26261	0.582015	0.826787	0.599456	0.50654	1.21886	0.32003	0.694748	1.32013	2.29781	0.454881	0	4.44672	0.915558	1.12121
ENSG00000092850	TEKT2	15.6323	35.0095	0.936748	34.6285	33.3441	2.6566	26.4471	9.13284	0.606018	21.6882	12.7524	14.5801	13.4833	10.573	0.397274	10.1964	0	117.171	4.83399	55.555	6.86777	5.78751	46.8775	2.27943	15.0695	9.38754	23.1583	92.2988	78.1257	9.66623	1.89825	133.735	8.81224	10.0909
ENSG00000116863	ADPRHL2	28.3071	44.6692	34.0976	28.7102	30.026	50.1048	35.5163	23.7866	68.6618	53.1177	40.0977	35.985	34.4267	47.2303	37.2303	32.6561	66.6689	80.238	34.4577	62.2468	37.0161	41.2213	37.6459	26.0868	36.1226	37.6568	43.8849	69.9667	49.5075	32.524	28.8087	75.0385	44.9768	38.6817
ENSG00000171812	COL8A2	0.140831	6.25368	0.562049	3.46285	3.91643	1.60632	5.32201	2.88948	3.81791	1.04152	0.98601	2.48173	2.70772	1.45616	2.72417	1.10232	7.19601	1.73801	1.48738	1.76766	5.00532	3.18904	1.55859	5.0654	1.55128	5.65386	4.51586	1.54015	1.56669	3.63905	0.446647	1.33402	2.17445	2.80302
ENSG00000054116	TRAPPC3	57.4591	53.4355	47.5868	44.8912	36.9885	55.974	44.4225	44.1678	73.3888	85.1598	59.0291	48.1352	58.0778	50.0161	50.7376	50.8444	103.707	38.9603	55.7768	50.757	57.1538	59.0562	41.9619	50.9072	45.6518	43.204	61.1379	51.5949	47.523	58.1111	58.9574	43.4667	57.2224	58.4897
ENSG00000116871	MAP7D1	70.4156	146.347	112.41	91.4823	111.836	183.491	96.9909	106.395	274.284	129.884	152.043	122.328	94.8254	169.801	142.451	87.4964	360.012	72.2721	81.4341	149.998	209.642	160.515	56.8285	216.799	78.007	141.453	145.781	101.87	79.4835	290.214	125.731	57.6962	248.116	122.399
ENSG00000264592	RN7SL131P	0	0	0	0	0	0	0	0	0	0	0	0	0	0	0	0	0	0	0	0	0	0	0	0	0	0	0	0	0	0	0	0	0	0
ENSG00000054118	THRAP3	92.0332	146.85	122.964	159.543	146.486	135.981	143.206	115.012	123.082	103.295	119.176	122.794	140.415	134.853	134.165	175.82	92.7015	182.346	210.217	154.291	129.207	208.587	170.605	169.437	191.472	139.32	180.982	174.037	181.632	170.012	166.711	218.556	163.77	155.941
ENSG00000231849	UBE2V2P4	1.05623	0	0	0	0	0	0	0	0	0	0	0	0	0	0	0	0	0.289668	0	0.252523	0	0	0	0.25327	0	0.213353	0.115791	0	0	0	0	0	0	0
ENSG00000214193	SH3D21	3.5912	6.36536	5.93274	6.42202	3.64446	7.22844	2.6067	2.88948	1.93926	9.68004	4.99578	3.77429	6.13381	4.93829	8.1725	46.7107	70.4785	34.905	36.8127	19.5705	22.5822	25.7485	23.9783	10.0042	20.499	30.9362	41.2217	13.6413	40.1073	42.1903	55.2725	19.1209	33.0745	18.6868
ENSG00000142694	EVA1B	7.18239	9.04551	9.18013	2.26659	6.473	8.0316	7.60287	5.21139	8.24184	7.78079	8.87409	10.2371	7.73634	7.59738	5.78885	7.9918	18.4133	11.0074	9.54403	9.84838	10.1271	8.26787	8.87195	4.30559	7.42397	6.29392	11.8107	6.05058	10.6535	9.09763	12.6178	6.89242	9.38447	5.2323
ENSG00000116883	RP11-268J15.5	0	0.725874	1.1241	1.1333	0.0543949	1.60632	1.08612	0.154794	0.181805	0.122532	0	0.258513	0.276298	0.189934	2.5539	8.95632	16.0852	5.35886	10.9075	3.03027	6.05295	4.96072	3.95641	1.26635	5.76188	8.74748	7.52644	1.98019	5.2223	12.5092	15.856	2.66803	5.15001	4.3914
ENSG00000196182	STK40	69.5002	98.328	91.7388	87.138	112.924	103.484	106.44	77.0357	225.56	109.36	141.854	103.871	67.1404	191.327	80.0224	43.5415	214.187	105.005	44.3735	166.034	116.985	59.0562	59.9456	288.854	71.6911	92.9153	67.5064	90.9787	62.8766	170.808	65.7687	86.5999	138.135	116.325
ENSG00000181817	LSM10	17.3927	18.3702	13.5516	22.603	24.4233	27.431	16.1833	20.02	35.3914	22.117	19.523	14.3216	17.5173	23.3619	12.202	15.9836	18.4133	16.2214	14.502	14.6463	17.344	20.6697	9.71119	16.2093	13.6291	16.8549	16.2108	11.4411	10.9668	9.21135	12.5061	10.4498	13.0467	16.351
ENSG00000222821	RNU4-27P	0	0	0	0	0	0	0	0	0	0	0	0	0	0	0	0	0	0	0	0	0	0	0	0	0	0	0	0	0	0	0	0	0	0
ENSG00000116885	OSCP1	36.8274	28.4208	3.80944	32.9286	28.3942	6.91953	27.0445	10.5776	2.36347	25.5479	26.7537	19.647	23.3195	12.7889	3.12144	11.8499	3.598	76.6171	5.57768	33.2067	6.98417	5.19695	33.4497	4.55886	15.6236	4.80045	11.3476	60.1757	62.8766	9.77995	10.0496	96.9386	11.33	9.6237
ENSG00000201448	SNORA63	0	0.223346	0	0	0	0	0	0	0	0	0	0	0	0	0	0	0	0.144834	0	0	0.232806	0	0	0	0	0.106677	0	0.660063	0	0.11372	0	0.222336	0	0
ENSG00000116898	MRPS15	31.5462	35.177	40.1553	50.3058	30.5699	47.2629	31.1175	28.998	43.4515	52.8726	50.8781	37.7946	36.3055	36.3408	44.3244	41.3369	111.961	32.5876	65.4448	33.9643	60.2967	63.6626	36.5668	34.698	34.1281	32.643	57.5483	32.5631	30.916	24.3362	52.5927	28.2367	29.8701	41.9519
ENSG00000119535	CSF3R	85.4141	29.2583	119.279	96.5192	252.936	583.465	174.92	27.5533	986.597	643.232	357.067	27.5058	60.7303	213.296	25.9931	10.8854	11.8522	124.268	32.4745	150.503	248.637	42.8748	43.8802	1881.79	254.52	326.75	283.11	151.264	24.9626	335.134	21.1041	1.88986	52.6446	847.26
ENSG00000230214	FTLP18	0	0	0	0	0	0	0	0	0	0	0	0	0	0	0	0	0	0	0	0	0	0	0	0	0	0	0	0	0	0	0	0	0	0
ENSG00000234481	RP4-614N24.1	0	0	0	0	0	0	0	0	0	0	0	0	0	0	0	0	0	0	0	0	0	0	0	0	0	0	0	0	0	0	0	0	0	0
ENSG00000163873	GRIK3	0	0	0	0	0	0	0	0	0	0	0	0.155108	0.386817	0	0	0.413369	0.634942	0.289668	0	0	0	0	1.3188	0	0.332416	0	0	0	0.208892	0.11372	0	0	0	0.373736
ENSG00000264698	MIR4255	0	0	0	0	0	0	0	0	0	0	0	0	0	0	0	0	0	0	0	0	0	0	0	0	0	0	0	0	0	0	0	0	0	0
ENSG00000207328	RNU6-636P	0	0	0	0	0	0	0	0	0	0	0	0	0	0	0	0	0	0	0	0	0	0	0	0	0	0	0	0	0	0	0	0	0	0
ENSG00000223944	RP5-1180C18.1	0	0	0	0	0	0	0	0	0	0	0	0	0	0	0	0	0	0	0	0	0	0	0	0	0	0	0	0	0	0	0	0	0	0
ENSG00000252368	RNA5SP43	0	0	0	0	0	0	0	0	0	0	0	0	0	0	0	0	0	0	0	0	0	0	0	0	0	0	0	0	0	0	0	0	0	0
ENSG00000230451	RPS29P6	0	0	0	0	0	0	0	0	0	0	0	0	0	0	0	0	0	0	0	0	0	0	0	0	0	0	0	0	0	0	0	0	0	0
ENSG00000233621	LINC01137	13.5902	3.68521	8.18093	9.25526	3.53567	7.16665	5.48493	3.76665	6.7874	10.2927	11.8321	5.48048	3.42609	4.49511	6.75366	2.89358	9.10083	6.37269	7.80875	7.95446	5.23813	5.6694	3.59674	8.61117	7.09155	3.30697	3.93691	6.2706	4.59563	2.95673	4.80145	3.44621	4.69223	5.04544
ENSG00000163874	ZC3H12A	80.5554	41.3748	166.054	42.1209	110.748	143.271	202.617	17.0273	406.517	193.785	186.29	34.434	87.0891	109.402	40.522	22.0463	75.9814	141.937	32.1026	208.584	116.403	43.3473	16.0654	360.023	127.648	142.2	104.56	96.6992	38.4362	266.674	85.3095	20.8996	86.1769	234.706
ENSG00000163875	MEAF6	57.3887	53.1563	61.076	47.4096	56.5707	40.2815	66.6337	50.7724	48.1784	53.1177	51.9956	65.6624	43.5445	43.5583	36.0384	58.285	86.3521	81.107	46.4807	64.3932	45.8627	42.4024	55.6295	33.305	43.6573	38.6169	38.327	69.6366	64.2344	40.3707	41.6498	106.833	42.2301	42.8862
ENSG00000263675	MIR5581	0	0	0	0	0	0	0	0	0	0	0	0.103405	0	0	0	0	0.634942	0.144834	0.619742	0	0	0.118112	0	0	0	0.213353	0	0.110011	0	0	0.223323	0.333504	0	0
ENSG00000163877	SNIP1	15.2098	18.9844	27.2281	24.8696	24.9129	20.7586	15.4773	22.8579	30.4827	21.2593	22.5468	21.8702	13.7044	27.5405	17.7071	26.4556	34.9218	17.3801	22.0628	24.4947	19.3229	21.9689	17.5041	29.3793	20.1666	18.6684	19.453	18.0417	22.6648	43.2137	27.9154	23.4565	32.5023	19.154
ENSG00000232273	FTH1P1	0	0	0.0624499	0	0	0.123563	0.0543062	0.412784	0.121204	0	0	0	0.0552596	0	0	0	0	0.144834	0.123948	0	0	0	0	0	0.221611	0.32003	0.115791	0.220021	0	0.568602	0.66997	0	0.114445	0
ENSG00000237749	RP3-423B22.5	0.211247	0.0558365	0.0624499	0.062961	0.10879	0.123563	0.0543062	0.103196	0.0606018	0.30633	0.065734	0.0517027	0.165779	0.0633115	0.0567534	0.275579	1.05824	0.144834	0.247897	0.252523	0.465612	0.236225	0.119891	0.126635	0.332416	0.426706	0.347374	0.110011	0.417784	0.341161	0	0.444672	0.457779	0.093434
ENSG00000163879	DNALI1	59.642	75.4909	18.1729	103.382	96.3878	10.1322	65.3847	46.1286	3.03009	61.4499	43.1872	39.6042	33.7083	42.0388	5.61859	29.3492	0.211647	219.423	15.9893	84.3425	15.4816	15.1184	58.1473	9.37098	35.1253	5.76054	33.6953	181.187	137.973	13.8739	4.91311	264.469	21.63	15.2297
ENSG00000134697	GNL2	46.6151	70.5773	58.8278	52.5094	60.7591	76.7326	49.3644	51.7527	102.599	39.0265	67.6403	57.028	43.7103	62.9949	45.9703	56.0804	90.3734	56.7749	83.1694	79.7971	67.7465	91.1828	56.7086	50.9072	53.6298	84.1678	84.7593	68.0965	74.0523	118.155	73.2501	57.5851	90.2969	61.9467
ENSG00000169218	RSPO1	0	0	0	0	0	0	0	0	0	0	0	0	0	0	0	0	0	0.144834	0.371845	0	0	0	0.239783	0	0	0	0	0	0.208892	0	0.111662	0.444672	0	0
ENSG00000116922	C1orf109	11.4777	10.4414	9.55483	9.31822	13.7075	9.39079	9.12345	8.66845	21.5136	8.20965	5.45592	8.78945	15.749	13.612	6.92392	15.5702	13.5454	12.4557	13.0146	11.111	11.7567	21.024	14.1472	11.3971	12.0778	15.5748	21.074	10.121	9.2957	15.5797	8.48629	12.8955	14.9923	19.5277
ENSG00000134690	CDCA8	11.7594	9.77138	2.81024	5.28872	4.94994	16.0014	7.54857	6.08856	3.15129	5.82028	9.07129	4.86005	8.95205	9.30678	4.54028	25.9044	12.2755	3.91052	43.258	7.57568	8.84662	40.7488	21.3406	9.62425	19.7234	17.9217	46.6639	3.85037	5.84898	7.73298	18.6475	6.55892	11.2156	14.0151
ENSG00000183317	EPHA10	0.774572	0.558365	0.499599	0.818492	0.271975	0.679597	0	0	1.33324	0	0.854542	2.17151	0.552596	0.696426	0.17026	0.413369	0	1.30351	1.23948	0.505045	2.21166	0	1.07902	1.39298	0.886444	1.17344	1.04212	1.21012	0.52223	0.682322	0.558308	0.667008	1.48778	0.654038
ENSG00000200421	Y_RNA	0	0	0	0	0	0	0	0	0	0	0	0	0	0	0	0	0	0	0	0	0	0	0	0	0	0	0	0	0	0	0	0	0	0
ENSG00000238871	snoU13	0	0	0	0	0	0	0	0	0	0	0	0	0	0	0	0	0	0	0	0	0	0	0	0	0	0	0	0	0	0	0	0	0	0
ENSG00000214141	ACTN4P2	0	0	0	0	0	0	0	0	0	0	0	0	0	0	0	0	0	0	0	0	0	0	0	0.126635	0	0	0	0	0	0	0.558308	0	0	0
ENSG00000227416	RP11-109P14.2	0	0	0	0	0	0	0	0	0	0	0	0	0	0	0	0	0	0	0	0	0	0	0	0	0	0	0	0	0	0	0	0	0	0
ENSG00000185090	MANEAL	1.61956	8.48714	2.18575	5.60353	2.33898	3.64511	2.22656	4.17943	14.4838	0.735193	5.85033	4.18791	3.31557	4.11524	3.85923	1.51569	4.86789	2.02768	4.46214	2.02018	3.25928	5.78751	3.23706	6.45838	4.54302	1.49347	3.70532	1.98019	1.04446	1.70581	1.22828	1.55635	1.37334	3.45706
ENSG00000233728	RP11-109P14.9	0	0	0	0	0	0	0	0	0	0	0	0	0	0	0	0	0	0	0	0	0	0	0	0	0	0	0	0	0	0	0	0	0	0
ENSG00000196449	YRDC	20.7022	17.756	19.5468	18.4476	16.5361	25.0833	17.8668	12.2287	51.8145	14.7651	13.2125	14.1665	10.8861	20.5129	13.4506	10.6098	42.9644	13.0351	10.5356	27.525	24.3282	20.4335	13.0681	27.8597	14.2939	16.2148	16.7898	18.7018	15.458	30.3633	15.2977	11.895	27.2378	24.9469
ENSG00000197982	C1orf122	34.2924	36.7404	43.6525	35.447	38.0764	42.0732	42.2503	30.4944	75.631	38.1075	44.8306	30.7114	33.0452	38.5567	32.917	21.4952	50.5837	25.7804	29.7476	32.8279	39.9262	35.4337	21.7003	61.1647	27.5906	29.4427	30.8005	28.9328	25.7982	32.2966	27.2455	20.2326	31.9301	38.3079
ENSG00000188786	MTF1	69.9227	48.2427	60.389	73.2236	83.2242	72.3461	67.0139	47.6249	189.32	85.2211	86.4402	61.3193	51.1704	68.8829	48.6945	51.5333	68.5737	105.729	36.8127	76.0093	68.0957	50.6703	48.7957	431.065	42.3277	82.8877	49.2113	113.861	76.2457	81.3101	47.3446	110.946	96.1336	102.591
ENSG00000230610	AL929472.1	0	0	0.312249	0	0	0	0	0	0	0	0	0	0	0	0	0.275579	0	0	0	0	0	0	0	0	0	0	0	0	0	0	0	0	0	0
ENSG00000235673	RP11-109P14.8	0	0	0	0	0	0	0	0	0	0	0.920276	0	0	0	0	0.13779	0	0.72417	0	0	0	0	0	0.633174	0	0	0.231583	0.110011	0	0.341161	0	0	0	0
ENSG00000230955	RP11-109P14.10	0	0	0	0	0	0	0	0	0	0	0	0	0	0	0	0	0	0	0	0	0	0	0	0	0	0	0	0	0	0	0	0	0	0
ENSG00000204084	INPP5B	5.70366	12.0048	4.62129	9.82191	10.1719	11.4914	11.7301	8.61686	3.87851	9.12864	8.74262	7.65199	17.0199	10.7629	9.70484	13.6412	7.40765	13.4696	27.1447	17.0453	10.5927	16.0633	11.5096	12.1569	16.2884	32.003	17.7161	12.8712	22.3515	7.73298	15.0743	13.6737	12.8178	12.4267
ENSG00000252448	SNORA63	0	0	0	0	0	0	0	0	0	0	0	0	0	0	0	0	0	0.434502	0	0	0.116403	0	0	0	0	0	0	0	0	0	0.111662	0	0	0.093434
ENSG00000222282	RNU6-584P	0	0	0	0	0	0	0	0.206392	0	0	0	0	0	0	0	0	0	0	0	0	0	0.236225	0	0	0	0.106677	0	0	0	0.454881	0	0	0.228889	0
ENSG00000183431	SF3A3	57.6704	82.638	52.895	73.2866	56.3531	71.4812	71.0326	56.8093	74.9038	41.3546	59.7522	57.9587	56.0332	57.7401	38.1951	67.5169	67.5155	53.2989	79.6988	61.1104	87.0694	98.742	55.5097	65.4702	64.0456	71.0466	89.7383	53.4651	58.2809	57.3151	58.2874	52.1378	59.3968	66.3381
ENSG00000212541	RNU6-510P	0	0	0	0	0	0	0	0	0	0	0	0	0	0	0	0	0	0	0.371845	0	0.116403	0	0	0.50654	0.443222	0.213353	0.231583	0.110011	0.417784	0.11372	0	0	0	0.093434
ENSG00000183386	FHL3	3.1687	5.52781	3.18494	9.25526	7.56089	10.8118	12.6534	8.25567	27.3314	13.9074	9.59716	5.48048	7.57056	15.6379	3.46196	8.81853	18.4133	5.35886	10.7835	13.7625	7.79899	15.4727	5.87467	27.9863	8.1996	16.5349	7.06328	5.94057	6.89344	13.8739	7.70466	4.33555	10.6434	13.6414
ENSG00000183520	UTP11L	32.0391	35.512	26.6036	22.4771	30.6243	30.7054	33.6156	26.3665	46.6634	17.3383	28.7915	20.4225	23.4301	37.8603	29.228	38.3055	65.8223	25.0563	36.069	39.0147	41.7886	47.1269	25.2971	40.3965	28.8094	36.1634	43.5376	23.7623	21.9337	34.7984	28.4737	24.5681	37.4234	36.3458
ENSG00000185668	POU3F1	6.3374	10.1064	3.12249	2.83324	0.598344	9.20544	2.6067	4.17943	12.0598	0.428862	2.03775	3.36067	2.37616	6.77433	3.17819	7.02727	30.6888	4.48985	6.19742	4.79793	2.21166	7.91354	9.23163	1.77289	15.5128	7.04066	9.95806	3.96038	7.62457	17.7404	7.59299	6.33658	19.2267	16.8181
ENSG00000224592	RP5-884C9.2	0	0	0	0	0	0.679597	0	0.154794	0.484814	0	0	0	0	0.379869	0.17026	1.79126	0.846589	0	0.371845	0.505045	0.465612	0.47245	0.599456	0	0.664833	0	0.694748	0.220021	0.104446	0.227441	0.111662	0.444672	0.114445	0.280302
ENSG00000223589	RP5-884C9.3	0	0	0	0	0	0	0	0	0	0	0	0	0	0	0	0	0	0	0.123948	0	0	0	0	0	0	0	0	0	0	0	0	0	0	0
ENSG00000265596	MIR3659	0	0	0	0	0	0	0	0	0	0	0	0	0	0	0	0	0	0	0	0	0	0	0	0	0	0	0	0	0	0	0	0	0	0
ENSG00000237290	RP11-214L19.1	0	0	0	0	0	0	0	0	0	0	0	0	0	0	0	0	1.48153	0	0.123948	0	0.465612	0.118112	0.239783	0	0	0	0	0	0	0	0	0	0	0
ENSG00000200796	RNU6-753P	0	0	0	0	0	0	0	0	0	0	0	0	0	0	0	0	0	0	0	0	0	0	0	0	0	0	0	0	0	0	0	0	0	0
ENSG00000238063	RP11-329N22.1	0	0	0	0	0	0	0	0	0	0	0	0	0	0	0	0	0	0	0	0	0	0	0	0	0	0	0	0	0.313338	0	0	0	0	0
ENSG00000215895	RP11-334L9.1	1.47873	0.111673	0.936748	0.62961	0.271975	0.123563	0.271531	0.25799	0.0606018	0.428862	0.32867	0.672134	0.276298	0.126623	0.567534	2.34242	0.846589	1.15867	0.123948	1.6414	0.116403	0.47245	0.479565	0.50654	1.32967	0.213353	1.27371	0.330032	0.940015	0.568602	1.33994	1.33402	0.915558	0.46717
ENSG00000116954	RRAGC	29.1521	30.04	25.3546	23.8622	33.4529	55.6034	35.5706	28.5853	61.6926	46.3784	34.5761	42.3962	27.1877	39.9495	31.1009	38.4433	91.6433	24.6218	30.4913	53.7873	47.7252	30.2368	22.6594	126.508	24.5988	52.2715	31.3795	34.6533	24.4404	86.7686	50.5827	17.4534	104.259	30.5529
ENSG00000228436	RP5-864K19.4	1.19707	0.837547	0	0	0.10879	0	0	0	0.545416	0.122532	0.723074	0.413621	0	0.44318	0.227014	0.13779	0.211647	0	0.371845	0.252523	0.698417	0.826787	0	0	0.664833	0.853413	0.81054	0.660063	0.104446	0.11372	1.33994	0.222336	1.48778	0.46717
ENSG00000214114	MYCBP	27.1804	31.6034	14.988	32.6767	30.5156	14.7658	23.8947	22.8579	12.181	22.6072	31.1579	18.3544	26.0825	23.9317	18.4449	34.723	29.419	48.3745	29.9955	30.5552	26.5399	31.7723	38.0055	22.2877	27.4798	16.4282	26.0531	35.7534	47.9408	13.419	23.114	70.9252	21.7445	17.2853
ENSG00000131233	GJA9	0	0	0	0	0	0	0	0	0	0	0	0	0	0	0	0	0	0.144834	0.247897	0.126261	0	0	0	0.126635	0	0.32003	0	0	0	0.568602	0	0	0	0
ENSG00000158315	RHBDL2	46.3335	16.3042	51.4587	30.1583	28.5573	15.1365	20.745	30.3912	16.1201	40.068	29.0544	27.9194	14.699	20.7662	55.7319	57.3205	48.2556	33.3118	27.2686	27.1462	36.8997	31.2998	24.5777	11.777	46.9815	20.2686	29.99	26.0725	33.3183	31.0457	42.6548	21.5666	24.3767	23.3585
ENSG00000199963	RNU6-605P	0	0	0	0	0	0	0	0	0	0	0	0	0	0	0	0	0	0	0	0	0	0	0	0	0	0	0	0	0.104446	0	0	0	0	0.093434
ENSG00000207466	Y_RNA	0	0	0	0	0	0	0	0	0	0	0	0	0	0	0	0	0	0	0	0	0	0	0	0	0	0	0	0	0	0	0	0	0	0.186868
ENSG00000235549	RP11-781D11.1	0	0	0.0624499	0	0	0	0	0	0	0	0	0	0	0	0	0	0	0	0	0	0	0	0	0	0	0	0	0	0	0	0	0	0	0
ENSG00000174574	AKIRIN1	91.1178	83.1405	91.6139	57.6093	92.1994	107.067	90.6914	56.9641	124.658	88.5295	76.5801	76.6233	51.3361	89.2058	67.4798	55.3914	90.7967	96.8939	57.8839	112.625	83.6937	62.3634	58.9865	128.788	76.5666	79.5807	73.6433	95.4891	75.2012	131.233	55.9425	111.168	122.456	91.0982
ENSG00000168653	NDUFS5	112.454	75.3234	75.4394	108.419	73.5963	111.33	75.4857	61.1952	77.0855	72.6003	77.9605	74.8654	58.4646	50.5859	70.3175	72.6151	227.521	58.8026	97.4234	53.5348	80.0852	109.254	48.3162	49.7675	72.0235	46.0843	114.981	63.8061	80.6324	71.4164	89.106	78.5958	67.4079	58.8634
ENSG00000127603	MACF1	84.2171	115.637	120.091	97.4636	135.933	107.623	105.951	127.499	170.109	116.834	93.2108	128.171	99.854	112.758	126.163	244.577	282.761	350.788	250.376	275.502	222.213	231.028	315.074	473.488	284.77	324.83	266.32	341.143	300.283	313.754	208.361	330.947	270.433	394.478
ENSG00000206654	RNU6-608P	0	0	0	0	0	0	0	0	0	0	0	0	0	0	0	0	0	0	0	0.126261	0	0	0	0	0.110805	0	0.347374	0	0	0	0	0	0.572224	0
ENSG00000222378	RNA5SP44	0	0	0	0	0	0.556034	0	0	0	0	0	0	0	0	0	0	0	0	0	0	0	0	0	0	0.110805	0.32003	0	0	0	0.227441	0	0	0.343334	0
ENSG00000270040	RP11-416A14.1	0	0	0	0	0	0	0	0	0	0	0	0	0	0	0	0	0	0	0	0	0	0	0.239783	0	0	0.32003	0	0	0	0.11372	0	0	0	0
ENSG00000226438	RP11-420K8.1	0	0	0	0	0	0	0	0	0	0	0	0.258513	0	0	0	0	0	0	0.371845	0	0	0	0	0	0	0.106677	0	0	0	0.341161	0	0.222336	0	0.093434
ENSG00000217897	HSPE1P8	0	0	0	0	0	0	0	0	0.242407	0	0	0	0	0	0	0	0	0	0	0	0	0.118112	0	0	0	0	0	0	0	0	0	0	0	0
ENSG00000255103	KIAA0754	4.5066	6.03034	9.86708	3.14805	11.4773	5.31321	3.04115	13.3639	7.69643	3.92103	1.97202	4.34302	5.4707	5.12823	4.8808	20.5306	3.17471	22.0148	14.0062	13.7625	11.0583	11.4569	24.9374	11.1439	15.6236	8.85416	14.1266	15.6215	19.3225	10.4623	10.6079	31.4606	11.6734	10.6515
ENSG00000183682	BMP8A	0	0	0.374699	0	0.10879	0.0617815	0	0.25799	0	0	0	0.361919	0.607855	0	1.47559	1.24011	0	1.59317	0.619742	0.252523	0.116403	0.236225	0.599456	0	0.443222	1.06677	1.15791	0.770074	0.731123	1.93325	1.22828	0.333504	1.03	0.46717
ENSG00000237624	OXCT2P1	0	0	0	0	0	0	0	0	0	0	0	0	0	0	0	0.275579	0	0	0.123948	0	0	0	0	0	0	0	0	0	0.208892	0.227441	0.334985	0.111168	0.343334	0
ENSG00000182109	RP11-69E11.4	1.05623	1.2284	1.06165	0	0	0.123563	0.814594	0.103196	0.121204	0.0612661	0	1.24086	0.552596	1.6461	1.75936	6.06274	2.32812	6.37269	8.67639	2.02018	3.49209	4.01582	7.79293	2.40606	5.20786	9.17419	6.7159	3.74036	4.17784	9.21135	6.25305	2.33453	5.60779	3.17676
ENSG00000243970	PPIEL	0.844987	0	0	0	0.0543949	0.370689	0	0	0	0	0	0	0.497336	0	0	1.79126	0	1.30351	0.74369	1.13635	0.582015	0	1.3188	0.50654	0.554027	0.853413	0.578957	0	0.626677	2.38813	3.23819	0.55584	1.60223	0.654038
ENSG00000090621	PABPC4	145.479	174.377	156.749	163.824	92.417	144.507	120.723	137.818	195.562	59.0605	144.155	95.9601	124.168	139.032	171.509	177.473	89.5268	130.64	284.09	156.311	214.414	231.737	241.821	170.704	246.653	124.385	245.825	113.531	197.716	264.855	214.279	158.97	179.564	166.313
ENSG00000228060	RP11-69E11.8	0	0	0	0	0	0	0	0	0	0	0	0	0	0	0	0.275579	0	0.579336	0.247897	0.252523	0.232806	0.590562	0.359674	0.379905	1.10805	0.746736	1.50529	0.440042	0.731123	0.796043	1.11662	1.22285	0.457779	1.12121
ENSG00000201457	SNORA55	0	0	0	0	0	0	0	0	0	0	0	0	0	0	0	0	0.211647	0.144834	0.371845	0.757568	0.116403	0.590562	0	0.25327	0.443222	0.853413	0.347374	0.550053	0.104446	0.682322	0.558308	0.111168	1.14445	0.46717
ENSG00000163909	HEYL	3.30953	2.12179	3.55964	4.65911	2.23019	0.494252	0.488756	1.03196	0.606018	0	0.723074	1.80959	0.994672	2.46915	1.98637	1.65348	0.846589	1.44834	0	2.02018	1.16403	1.18112	2.87739	0.886444	1.88369	0.426706	2.43162	1.32013	0.731123	0.227441	0.446647	2.66803	0.572224	0.654038
ENSG00000225903	RP1-144F13.3	0	0	0	0	0	0	0	0	0	0	0	0	0	0	0	0	0	0	0	0	0	0	0	0	0	0	0	0	0	0	0	0	0	0
ENSG00000116981	NT5C1A	0.704156	0	0	0	0	0	0	0	0	0	0	0	0	0	0	0	0	0	0	0	0	0	0	0	0	0	0	0	0	0	0	0	0	0
ENSG00000116983	HPCAL4	0	0.558365	0.811848	0.566649	0	0.988504	0	0	0.303009	0.0612661	0	0	0	0	0	0.964527	0.634942	0	0	0	0.232806	0	0.359674	0.126635	0	1.28012	0	0.770074	0.104446	0	0	0	1.37334	0
ENSG00000084072	PPIE	24.7159	30.8776	24.6052	27.0732	22.1931	33.1149	26.6644	31.4231	28.2404	31.9196	30.3034	27.2473	31.3322	27.1606	27.5254	44.2305	26.2443	27.8081	30.6153	27.7775	27.2383	33.4258	35.7276	16.8424	46.6491	39.257	37.8638	33.5532	46.1652	14.3288	28.3621	30.3489	29.9845	29.8989
ENSG00000225333	RP1-144F13.4	0	0	0	0	0	0	0	0	0	0	0.065734	0	0	0	0	0	0	0	0	0	0	0	0	0	0	0	0	0.110011	0	0	0	0	0	0
ENSG00000252413	RNU7-121P	0	0	0	0	0	0	0	0	0	0	0	0	0	0	0	0	0	0	0	0	0	0	0	0	0	0	0	0	0	0	0	0	0	0
ENSG00000116985	BMP8B	2.53496	0.893383	1.1241	0.566649	0.380764	1.05029	0.923206	1.03196	2.78768	0.30633	0	5.11856	1.16045	0.949672	0.624288	1.3779	5.07953	3.91052	3.09871	1.51514	0.698417	0.826787	3.23706	1.51962	0.664833	1.60015	1.04212	2.20021	1.3578	3.18417	1.11662	1.22285	4.80668	2.05555
ENSG00000198754	OXCT2	0	0	0	0	0	0	0.380144	0	0	0	0	0.0517027	0	0	0	0	0	0.144834	0	0.505045	0.232806	0	0	0	0	0	0	0.110011	0	0.568602	0.334985	0.111168	0	0.280302
ENSG00000261798	RP1-118J21.25	0	0	0	0	0	0.432471	0	0	0	0	0	0.103405	0	0	0	0	0	0	0.123948	0	0.582015	0	0.239783	0	0.110805	0.106677	0	0.220021	0.208892	0.227441	0.446647	0	0.343334	0.280302
ENSG00000229213	RP1-118J21.24	0	0	0	0	0	0	0	0	0	0	0	0	0	0	0	0	0	0	0	0	0	0	0	0	0	0	0	0	0	0	0.223323	0	0	0
ENSG00000043514	TRIT1	20.4909	8.82216	6.99438	11.333	11.0422	13.7155	9.77512	11.2999	17.8169	11.6406	11.1748	16.1829	16.9647	17.4107	8.62652	17.2237	13.7571	22.3044	17.7246	16.6665	11.7567	14.0554	29.0137	8.48454	11.413	16.5349	20.9582	25.5224	22.6648	16.8306	19.9874	30.7936	16.1367	16.9116
ENSG00000202222	Y_RNA	0	0	0	0	0	0	0	0	0	0	0	0	0.221038	0	0	0	0	0.579336	0	0	0	0	0	0	0	0.106677	0	0.110011	0	0	0	0	0	0
ENSG00000116990	MYCL	47.7418	29.4258	15.4876	17.4402	12.6196	10.4411	13.4679	52.9911	6.12078	9.43497	12.2265	21.1464	36.195	14.1185	8.05899	35.1363	30.9005	28.9668	13.6343	17.4241	9.54504	12.2837	103.706	4.81213	11.6346	8.42745	22.1162	21.232	51.3875	19.5599	15.0743	49.4698	25.9789	7.19442
ENSG00000236546	RP1-118J21.5	0	0	0	0	0	0	0	0	0	0	0	0	0	0	0	0.275579	0	0	0	0	0	0.354337	0.839239	0	0	0.213353	0	0.110011	0	0	0	0	0	0
ENSG00000207356	Y_RNA	0	0	0	0	0	0	0	0	0	0	0	0	0	0	0	0	0	0	0	0	0	0	0	0	0	0	0	0	0	0	0	0	0	0
ENSG00000168389	MFSD2A	15.5618	24.6239	38.3442	40.9876	39.0012	38.0574	28.022	15.5826	59.7534	18.2573	52.5872	18.251	15.0306	38.2401	8.91029	21.0818	51.4303	76.1826	37.8043	49.1156	19.6721	26.8115	15.8256	24.1873	31.8012	28.0559	37.9796	64.4662	49.0897	84.1531	40.1982	35.4626	42.2301	59.7043
ENSG00000228477	RP3-342P20.2	0	0.279182	0	0.692571	0	0.0617815	0.0543062	0	0	0	0.065734	0.0517027	0.386817	0	0.681041	0.413369	4.0213	4.48985	1.48738	0.505045	0.698417	0.354337	0.95913	0.25327	0.997249	1.17344	1.96845	0.660063	0.940015	2.16069	0.893294	0.444672	1.25889	1.86868
ENSG00000131236	CAP1	344.896	327.034	455.946	385.951	397.409	516.864	387.964	283.737	604.745	628.222	581.417	323.555	302.712	350.492	566.116	306.857	386.891	248.101	267.729	311.992	441.051	314.652	236.905	1061.58	356.794	360.887	297.005	242.243	258.609	263.263	264.192	212.665	283.136	443.344
ENSG00000131238	PPT1	94.7794	93.8611	84.4947	113.645	110.53	131.162	104.974	100.152	107.205	150.102	116.941	127.706	120.3	118.266	70.1473	62.6943	142.439	58.9474	85.0286	71.8427	112.096	105.593	60.4252	253.27	79.4475	99.636	82.3277	65.2362	72.3811	63.1148	51.2527	62.2541	56.879	86.2396
ENSG00000226745	RP11-115D7.3	0	0	0	0	0.0543949	0.0617815	0.0543062	0.722371	0.0606018	0	0.065734	0.465324	0	0	0	0	0	0	0	0	0.465612	0	0	0	0	0.106677	0	0	0	0.11372	0	0	0.228889	0
ENSG00000117000	RLF	28.4479	18.5377	32.7862	21.6586	21.9212	41.27	23.6775	27.0373	28.1192	50.0544	14.1985	24.9207	17.462	34.9479	23.1554	29.9003	33.017	27.5184	26.7729	37.3733	25.3758	23.2682	40.1636	57.3656	37.4522	36.6968	26.7478	35.0933	27.4693	68.9145	33.2752	37.686	68.0946	34.2903
ENSG00000207508	RNU6-1237P	0	0	0	0	0	0	0	0	0	0	0	0	0	0	0	0	0	0.289668	0.247897	0	0	0	0	0.379905	0	0.106677	0.347374	0	0	0.11372	0	0	0	0
ENSG00000188800	TMCO2	0	0	0	0	0	0	0	0	0	0	0	0	0	0	0	0	0.846589	0	0	0	0	0	0.119891	0	0	0	0	0	0	1.02348	0	0.222336	0.457779	0.186868
ENSG00000259943	RP1-39G22.7	2.39413	2.40097	1.3739	6.42202	1.0879	0.864941	4.72464	3.97304	0.606018	1.10279	0.723074	3.9811	0.828894	1.6461	1.47559	5.92495	6.13777	4.20018	7.06506	3.9141	3.02648	6.96864	5.515	1.64625	4.76463	5.44051	6.36853	3.08029	8.66903	3.63905	7.36967	9.22695	10.6434	3.36362
ENSG00000084073	ZMPSTE24	105.694	87.3841	91.6764	99.2265	112.162	89.5832	77.7665	62.7431	124.173	90.7963	99.5213	81.7936	80.2369	80.2789	93.6432	86.8074	72.1717	106.453	76.6001	85.6051	89.5138	98.0334	62.823	108.779	70.3615	86.3014	100.97	98.6794	95.5682	82.7884	84.6396	116.615	85.3758	98.0123
ENSG00000231296	RP1-39G22.4	0	0	0	0	0	0	0	0	0	0	0	0	0	0	0	0	0	0.72417	0	0	0	0	0.119891	0	0	0	0.115791	0.330032	0.208892	0.227441	0	0.333504	0.114445	0.186868
ENSG00000049089	COL9A2	25.1384	19.5428	24.5428	30.9768	34.4864	20.635	52.2969	17.2337	11.5749	29.7753	68.6263	45.4983	38.737	26.9074	7.37795	6.33832	14.1804	101.529	20.2036	58.0802	14.7832	16.772	36.5668	11.777	57.2864	24.0022	31.4953	46.4244	54.7298	33.5475	27.4688	40.9099	17.2812	53.5377
ENSG00000227311	RP1-228H13.1	0	0	0	0	0.0543949	0	0	0	0	0	0.065734	0.0517027	0	0	0	0	0	0.144834	0	0	0	0	0	0	0	0	0	0.110011	0.104446	0	0	0	0.114445	0
ENSG00000084070	SMAP2	64.7824	61.3643	72.0047	72.594	76.6424	156.616	93.8412	62.6399	270.163	132.457	151.78	81.2249	68.0798	96.55	45.346	37.2032	118.946	82.1208	34.8295	83.3324	63.9052	38.9771	50.2344	237.061	59.9458	118.731	58.2431	104.29	84.3924	87.1098	32.0469	69.9247	36.5079	79.8861
ENSG00000213172	RP1-228H13.2	0	0	0	0	0	0	0	0	0	0	0	0	0	0	0	0	0	0	0	0	0	0	0	0.126635	0	0.426706	0	0	0	0.11372	0	0	0.114445	0
ENSG00000187801	ZFP69B	0.844987	1.2284	0.624499	0	0.489554	2.16235	0.380144	1.13515	0	0	1.11748	0.98235	0	0.696426	1.81611	2.48021	0	1.44834	0.74369	1.01009	0.116403	0	0.599456	1.51962	2.54853	2.13353	0.463166	1.32013	1.04446	0.227441	0.558308	0.444672	3.20445	1.68181
ENSG00000260920	RP1-228H13.5	1.47873	1.11673	0.249799	1.00738	0.163185	0.370689	0	1.28995	0.0606018	0.490128	1.24895	1.13746	0.386817	1.51948	0.851302	0.826738	0	0.434502	0.867639	0.126261	1.28043	2.24414	1.55859	2.27943	1.44047	3.627	2.43162	1.32013	0.835569	1.36464	0.558308	1.22285	1.83112	1.40151
ENSG00000187815	ZFP69	1.40831	3.23851	2.18575	1.25922	1.41427	3.21264	2.76962	2.06392	2.18166	4.84002	0.788808	1.9647	3.09454	0.949672	0.794548	4.68485	6.98436	4.63469	6.32137	3.53532	1.74604	3.7796	4.0763	3.03924	3.87819	6.18724	5.90536	4.40042	4.70007	1.1372	3.12653	5.11373	5.26446	4.20453
ENSG00000238287	RP11-656D10.3	0	0.167509	0.437149	0	0	0	0	0.722371	0	0.490128	0.591606	0	0	0	0.340521	1.24011	0	0.579336	0.123948	0	0.349209	0	0.599456	0	0	0.426706	0.81054	0.330032	0.626677	0.341161	0.781632	0.222336	0.114445	0.186868
ENSG00000164002	EXO5	7.95696	4.24357	3.55964	3.33693	5.71147	2.59482	4.3988	2.99268	0.909027	5.39141	3.6811	4.49813	2.98402	3.16557	2.78092	9.09411	5.71448	4.63469	7.06506	4.79793	5.70374	10.7482	4.43598	3.29251	4.87544	5.65386	6.94748	3.08029	7.41567	4.66253	4.01982	3.44621	4.00556	3.27019
ENSG00000227278	RP11-656D10.5	0	0	0	0	0	0	0	0	0	0	0	0	0	0	0	0	0	0	0	0	0	0	0	0	0	0	0	0	0	0	0	0	0.228889	0
ENSG00000238186	RP11-656D10.6	0	0	0.437149	0	0	0.80316	0	0	0	0	0	0.258513	0	0	1.36208	0	0	0.289668	0.867639	0	0	0.590562	0.239783	0.379905	0.664833	0	0.578957	0.330032	0.208892	0.11372	0.446647	0	0	0
ENSG00000117010	ZNF684	8.73153	3.12684	1.81105	2.8962	3.15491	5.56034	1.52057	2.5799	2.66648	4.77875	2.82656	2.94705	2.65246	3.35551	1.81611	5.09821	2.96306	4.77952	3.22266	3.53532	2.67727	5.19695	4.91554	3.03924	5.98349	6.61395	5.3264	3.85037	4.0734	4.09393	3.46151	5.2249	3.77668	1.96211
ENSG00000236505	RP1-63P18.2	0	0	0	0	0	0	0	0	0	0	0	0	0	0	0	0	0	0	0	0	0	0	0	0	0	0	0	0	0	0	0	0	0	0
ENSG00000233910	GTF2F2P2	0	0	0	0	0	0	0	0	0	0	0	0	0	0	0	0	0	0	0	0	0	0	0	0	0	0	0	0	0	0	0	0	0	0
ENSG00000117016	RIMS3	4.99951	3.12684	1.4988	2.77028	3.10051	1.97701	4.18158	1.03196	1.21204	1.10279	0.525872	34.8476	3.86817	3.92531	7.37795	3.03137	24.5511	1.44834	3.96635	0.631306	5.70374	4.60639	1.19891	2.15279	3.43497	7.36069	5.4422	1.76017	1.25335	1.70581	4.68979	1.33402	3.20445	2.14898
ENSG00000237899	RP4-739H11.3	0	0	0	0	0	0	0.271531	0.154794	0	0	0	0	0	0.253246	0	0	0	0	0	0.505045	0.465612	0	0	0	0.221611	0	0.231583	0	0.104446	0.341161	0	0.444672	0	0
ENSG00000272145	NFYC-AS1	0	0.390855	0.18735	0.818492	0.32637	0	0	0	0	0	0	1.24086	0.828894	0	0	2.06684	1.05824	0.869004	2.35502	1.76766	0.582015	1.77169	3.11717	0.126635	1.66208	1.49347	2.31583	1.43014	1.67114	0.796043	3.34985	1.22285	2.28889	2.42928
ENSG00000066136	NFYC	39.5032	46.4001	51.9583	41.4913	38.0221	51.8965	40.1866	51.0304	56.2991	30.0204	52.1271	41.5689	41.2789	46.6605	55.2211	56.3559	56.5098	41.4225	52.3062	45.7066	52.7305	51.6152	55.0301	62.1777	46.5383	37.7635	45.3902	33.5532	44.494	37.9826	51.5877	42.6885	53.4457	37.1867
ENSG00000198974	MIR30E	0	0	0	0	0	0	0	0	0	0	0	0.258513	0	0	0	0	0	0	0	0	0	0	0	0	0	0	0	0	0	0	0	0	0	0
ENSG00000207962	MIR30C1	0	0	0	0	0	0	0	0	0	0	0	0	0	0	0	0.275579	0	0	0	0	0.116403	0	0	0	0	0	0	0	0	0.11372	0	0	0	0
ENSG00000117013	KCNQ4	0.63374	0.167509	0.811848	1.19626	1.0879	0.494252	0.651675	0.25799	4.18152	0.428862	1.51188	2.53343	0.110519	1.77272	1.36208	0.275579	0	0.579336	1.85923	0.378784	0.698417	0.354337	0.239783	0.379905	1.44047	1.60015	2.08425	1.98019	1.04446	3.86649	1.11662	0.444672	2.06	1.49494
ENSG00000264582	RN7SL326P	0	0	0	0	0	0	0	0	0	0	0	0	0	0	0	0	0	0	0	0.126261	0	0	0	0	0	0	0	0	0	0	0	0	0	0
ENSG00000179862	CITED4	12.3227	20.8828	27.0408	27.2621	36.0638	12.3563	31.8778	35.0866	28.1192	14.4588	25.6363	33.7101	22.3801	28.4902	37.3438	13.3656	90.3734	15.4972	12.7667	20.7068	31.778	21.6146	9.71119	9.49762	15.6236	9.70757	15.7476	15.8415	35.7206	20.1285	13.2877	18.3427	28.2678	12.1464
ENSG00000229528	RP5-1066H13.4	0	0	0	0	0	0	0	0	0	0	0	0	0	0	0	0	0	0	0	0	0.232806	0	0	0	0	0	0	0	0	0	0	0	0	0
ENSG00000228940	RP11-348A7.1	0	0	0	0	0	0	0	0	0	0	0	0	0	0	0	0	0	0	0	0	0	0	0	0	0	0	0	0	0	0	0	0	0	0
ENSG00000233118	UBE2V1P8	0.0704156	0	0	0	0	0	0	0	0	0	0	0	0	0	0	0	0	0	0	0	0	0	0	0	0	0	0	0	0	0	0	0	0	0
ENSG00000171793	CTPS1	24.2934	39.253	16.9239	17.5031	18.4943	52.3289	36.6024	18.6269	61.935	10.7828	35.6936	22.0253	16.9094	33.4918	22.5311	27.0068	63.2825	34.036	53.2978	35.6057	76.5931	67.4422	19.6622	51.1605	43.3249	55.6852	74.5697	27.1726	27.9916	58.1111	41.2032	15.6747	50.699	86.333
ENSG00000171790	SLFNL1	1.05623	0.223346	0.437149	0	0	0.247126	0	0	0	0	0	0.568729	0.718374	0	0.113507	1.24011	0.423294	1.30351	1.98317	1.13635	0.698417	2.36225	1.07902	1.64625	1.66208	2.88027	4.74745	2.97028	0.940015	6.25462	2.3449	1.22285	4.12001	7.47472
ENSG00000010803	SCMH1	17.0406	23.8422	20.2338	17.4402	25.7288	23.7859	23.7861	25.9022	21.453	13.8461	19.5887	23.1628	27.1324	20.4496	10.4426	24.8021	5.50283	32.4428	29.8716	21.8432	22.1166	27.5202	46.0382	14.563	34.0173	20.6953	32.769	19.8019	24.8582	23.7676	20.3224	35.3514	14.7634	29.9923
ENSG00000215893	RP4-635E8.1	0	0	0	0	0	0	0	0	0	0	0	0	0	0	0	0	0	0	0	0	0	0	0	0	0	0	0.231583	0	0.104446	0	0	0.111168	0	0
ENSG00000235358	RP11-399E6.1	0	0	0	0	0	0	0	0	0	0	0	0	0	0	0	0	0	0	0	0	0.116403	0	0	0	0.221611	0	0	0.220021	0.417784	0	0	0	0	0
ENSG00000213987	RP11-399E6.2	0	0	0	0	0	0	0	0	0	0	0	0	0	0	0	0	0	0	0	0	0	0	0	0	0	0	0	0	0.104446	0	0	0	0	0
ENSG00000204060	FOXO6	6.40782	5.08112	2.1233	1.76291	1.63185	4.26292	2.76962	5.41778	0.0606018	2.8795	6.5734	8.06561	1.87883	2.08928	2.09988	3.85811	0	2.46218	3.71845	2.77775	1.28043	5.6694	2.99728	0.759809	3.54577	0.853413	2.6632	3.74036	3.13338	1.25092	2.23323	5.78074	4.23445	2.89645
ENSG00000229901	RP11-399E6.4	0	0	0	0	0	0	0	0	0	0	0	0	0	0	0	0	0	0	0.123948	0	0	0.236225	0.239783	0	0	0	0.347374	0	0.104446	0.227441	1.00496	0.111168	0	0.186868
ENSG00000252563	RNA5SP45	0	0	0	0	0	0	0	0	0	0	0	0	0	0	0	0	0	0	0	0	0	0	0	0	0	0	0	0	0	0	0	0	0	0
ENSG00000127129	EDN2	4.01369	7.8171	1.56125	3.65174	0.598344	21.8707	16.0203	50.6692	7.39342	17.5834	12.2265	24.1451	2.76298	9.87659	0	0	4.23294	1.44834	3.5945	39.8986	144.107	5.78751	134.398	1.13971	10.9697	3.84036	1.15791	4.1804	44.7029	0.682322	0.446647	87.2669	2.63223	11.4924
ENSG00000127124	HIVEP3	18.6601	18.761	10.1169	10.1367	9.24714	22.2413	19.4416	14.499	20.7258	16.7869	14.5272	16.2346	10.9414	19.7532	10.0454	17.4993	37.6732	12.8902	10.6596	18.1816	13.6191	16.5357	17.624	65.5969	14.2939	34.4565	12.1581	16.9416	13.578	39.0061	9.60291	11.4503	11.7878	35.6918
ENSG00000230881	RP11-486B10.3	0	0	0	0	0	0	0	0	0	0	0	0	0	0	0	0	0	0	0	0	0	0	0	0.25327	0	0.106677	0	0	0	0.454881	0	0	0.114445	0
ENSG00000230638	RP11-486B10.4	0	0.390855	0.624499	0	0.21758	2.22413	0	0.25799	0	0	0	0	0.828894	0	0.510781	2.618	6.98436	1.15867	2.60292	2.02018	1.04763	2.59847	1.19891	2.02616	1.10805	1.92018	2.31583	0.770074	2.29781	3.07045	3.90816	0.667008	0.801113	2.98989
ENSG00000264896	AL451006.1	0	0	0	0	0	0	0	0	0	0	0	0	0	0	0	0	0	0	0	0	0	0	0	0	0	0	0	0.110011	0	0	0	0	0	0
ENSG00000227538	HNRNPFP1	0	0	0	0	0	0	0	0	0	0	0	0	0	0	0	0	0	0	0	0	0	0	0	0	0	0	0	0	0	0	0	0	0	0
ENSG00000228776	RP11-319C21.1	0	0	0	0	0	0	0	0	0	0	0	0	0	0	0	0	0	0	0	0	0	0	0	0	0	0	0	0	0	0	0	0	0	0
ENSG00000044012	GUCA2B	0	0	0.0624499	0	0	0	0	0	0	0	0	0	0	0	0	0	1.90483	0	0	0	0	0	0	0	0	0	0	0	0.104446	0	0	0	0	0
ENSG00000197273	GUCA2A	0	0	0	0	0	0	0	0	0	0	0	0	0	0	0	0	0	0	0	0	0	0	0	0	0	0	0	0	0	0	0	0	0	0
ENSG00000198815	FOXJ3	50.8401	59.6892	79.8109	72.0273	65.1107	52.3289	61.4747	60.7824	49.8753	53.1789	58.3718	60.1819	61.1171	75.6572	53.859	75.6465	45.5042	83.4243	76.1043	85.7314	52.1485	67.7966	89.9184	58.5053	123.548	72.9668	74.3381	88.2284	76.0368	109.968	85.5329	77.373	92.7002	63.722
ENSG00000227527	RP11-223A3.1	0	0.167509	0.749398	0	0	0	0	0	0	0.490128	0	0.723837	0.331557	0.126623	0	0	0	0	0.619742	0.631306	0.116403	0.118112	0.239783	0	0.775638	0.106677	0.115791	0.220021	0.731123	0.568602	0.334985	0	0.915558	0.840906
ENSG00000177181	RIMKLA	13.8719	6.92372	1.3739	3.21101	9.02956	0.80316	1.14043	3.81825	2.24227	9.68004	10.2545	4.08451	3.53661	3.2922	1.81611	0.551158	1.90483	6.95203	1.73528	2.2727	2.32806	2.48036	8.03271	1.39298	19.6126	1.60015	3.58953	4.84046	5.4312	1.1372	0.893294	5.33607	7.55335	4.57827
ENSG00000235002	RP11-157D18.2	0	0	0	0	0	0	0	0	0	0	0	0	0	0	0	0	0	0	0	0	0	0	0	0	0	0	0	0	0	0	0	0	0	0
ENSG00000066185	ZMYND12	6.05574	8.93383	2.74779	6.2961	10.3894	1.97701	7.11412	6.24335	0.242407	4.10483	3.02376	4.96345	4.14447	2.91233	0.794548	1.92905	0.846589	21.4354	2.97476	7.19689	1.86245	3.18904	7.31337	0.379905	4.54302	0.426706	1.27371	8.47081	12.5335	0.341161	0.334985	29.126	0.801113	1.12121
ENSG00000127125	PPCS	92.5965	43.4966	69.7565	64.6609	59.8344	46.645	65.5476	72.9079	39.4518	90.735	80.3927	54.9082	66.5878	45.4576	62.8828	65.1745	78.3095	56.1956	71.8901	60.3529	59.0163	57.0483	58.6268	36.8508	82.2176	43.7374	56.3904	52.695	64.4432	33.3201	58.734	58.0297	45.4345	49.4266
ENSG00000186409	CCDC30	8.52029	4.18773	2.18575	5.79241	8.32242	1.60632	5.59354	3.56026	1.15143	5.45268	2.16922	6.56624	6.52063	5.25485	0.794548	6.6139	4.86789	64.1614	6.07347	13.2574	3.25928	4.96072	20.1417	2.27943	9.08605	3.84036	14.7055	27.9427	22.0381	3.86649	2.12157	56.0287	4.12001	5.51261
ENSG00000230116	RP11-163G10.2	0	0	0	0	0	0	0	0	0	0	0	0	0	0	0	0	0	1.30351	0	0.126261	0	0	0.239783	0.126635	0	0	0	0.110011	0.104446	0	0	0.444672	0	0
ENSG00000236876	TMSB4XP1	0.0704156	0.0558365	0.0624499	0.062961	0.0543949	0.0617815	0.0543062	0.0515979	0.121204	0.0612661	0.065734	0.310216	0	0.0633115	0	0.275579	0	0	0.123948	0.126261	0	0.354337	0	0.126635	0.332416	0	0	0	0	0	0	0.111168	0.114445	0
ENSG00000200254	RNU6-536P	0	0	0	0	0	0	0	0	0	0	0	0	0	0	0	0	0	0	0	0.252523	0	0	0	0	0	0	0	0	0	0	0	0.111168	0	0
ENSG00000236180	RP11-163G10.4	0	0	0	0	0	0	0	0	0	0	0	0	0	0	0.454028	0	0	0.72417	0	0	0	0	0	0	0	0	0.231583	0.330032	0.626677	0.11372	0	0.222336	0	0.093434
ENSG00000171960	PPIH	31.4758	22.7813	16.9864	23.4215	10.607	24.7126	14.9885	23.2707	11.5143	20.034	23.0069	17.3204	30.227	17.7272	14.6991	27.5579	20.7414	15.4972	39.4156	22.8533	23.5134	36.4968	24.9374	15.7027	25.4853	26.2424	34.1585	15.4015	20.6803	16.1483	21.8857	21.7889	11.33	16.5378
ENSG00000234917	RP5-994D16.3	0	0.390855	0	0	0	0	0	0	0	0	0	0	0.221038	0	0	0	0	0.289668	0.867639	0	0.349209	0.118112	0	0	0.221611	0.32003	0.115791	0	0.104446	1.1372	0.111662	0.333504	0.572224	0.46717
ENSG00000065978	YBX1	444.041	427.707	382.63	411.828	289.109	454.218	326.163	304.325	684.012	292.239	479.924	283.331	315.974	350.619	472.643	440.513	1025.64	234.921	599.91	291.411	539.527	558.908	360.393	427.773	393.692	302.748	476.482	237.623	368.695	388.582	387.019	318.608	381.673	335.989
ENSG00000164007	CLDN19	1.47873	1.11673	0	0	0	0	0.760287	3.19907	0	0	1.44615	0.723837	2.8735	0	0	5.09821	1.48153	1.44834	3.96635	0.378784	0.232806	4.48827	11.8692	0	2.43772	0.106677	1.96845	0.660063	2.50671	2.72929	1.56326	7.22592	0.228889	0.93434
ENSG00000117385	LEPRE1	19.0826	18.761	20.3587	20.1475	22.5195	14.3333	21.3967	19.2976	6.54499	18.2573	18.0111	15.9761	16.7436	22.6655	7.15093	23.8376	11.6406	22.8838	25.7813	16.6665	19.7885	17.1263	32.2508	20.8948	39.6684	24.749	25.1267	21.8921	17.1292	12.3955	18.4242	25.2352	13.7334	18.4999
ENSG00000164008	C1orf50	4.71785	8.878	7.55643	4.21838	4.18841	3.39798	2.82392	7.27531	3.3937	10.1089	5.12725	5.22197	6.85219	4.11524	9.08055	5.92495	4.0213	4.77952	6.07347	5.30297	4.53971	7.20486	7.19348	6.58501	6.64833	8.85416	6.60011	5.2805	4.90897	3.41161	4.35481	4.66906	6.18001	5.41917
ENSG00000228452	RP5-994D16.9	0	0	0.499599	0.440727	0	0.247126	1.7378	0.670773	0.363611	1.59292	0	0.517026	0.0552596	0	0.851302	0.13779	0.634942	1.01384	1.36343	0.505045	1.39683	0	0.95913	0.126635	0.554027	0.960089	0.694748	0.110011	1.88003	0.454881	2.56822	1.66752	0.228889	0.46717
ENSG00000177868	CCDC23	18.5897	6.08617	8.30583	9.31822	4.51478	4.75718	6.1366	11.2484	7.57522	7.2294	7.23074	11.4263	6.68641	6.33115	4.48352	5.37379	4.0213	6.80719	9.17218	8.08072	4.88892	5.90562	9.35152	6.07847	5.76188	6.29392	4.74745	5.2805	9.08681	5.34486	6.14139	7.55943	6.86668	6.26008
ENSG00000164010	ERMAP	11.8298	10.9439	13.6141	10.1367	6.14663	7.90803	6.40814	11.0936	6.24199	9.43497	6.90207	11.3746	18.7883	13.9285	17.026	18.7394	17.7784	17.0904	25.7813	6.56559	8.1482	14.5278	26.2562	8.48454	20.8314	13.3346	16.095	11.3311	15.458	7.39182	20.6574	19.5656	10.7578	9.6237
ENSG00000228192	RP11-342M1.3	0	0.0558365	0	0	0	0	0	0	0	0.367596	0	0.361919	0.276298	0	0	0.13779	0	0.289668	0.74369	0.505045	0	0.47245	0.839239	0.25327	0.775638	1.06677	0.81054	0.660063	0.313338	0.11372	0.781632	0	0.343334	0.654038
ENSG00000164011	ZNF691	7.53447	8.04045	5.99519	4.34431	3.04612	4.44827	2.11794	6.03696	6.48439	6.37167	4.33844	7.60029	7.18374	4.74836	2.83767	6.75169	5.92612	7.96587	4.58609	2.14644	6.98417	7.5592	5.63489	4.05232	7.86719	7.46736	10.1896	3.96038	6.05787	1.81953	3.23819	5.78074	5.03557	7.47472
ENSG00000233708	RP11-342M1.7	0	0	0	0	0	0.123563	0	0.0515979	0	0	0	0	0.0552596	0	0	0	0	0	0	0	0	0	0	0	0	0	0.115791	0.220021	0	0.568602	0	0	0	0
ENSG00000237090	RP11-342M1.6	0	0	0	0	0	0	0	0	0	0	0	0	0	0	0	0	0	0	0	0	0	0.118112	0	0	0	0	0.115791	0	0	0.796043	0	0	0.343334	0
ENSG00000225099	ATP6V1E1P1	0.0704156	0	0.0624499	0.062961	0	0.0617815	0	0	0	0.245064	0.065734	0.103405	0.0552596	0.0633115	0.113507	0	0	0.144834	0	0	0.116403	0.118112	0.119891	0	0	0.213353	0	0	0.208892	0	0	0	0.114445	0
ENSG00000117394	SLC2A1	228.006	240.376	159.809	225.085	156.657	211.602	159.715	287.297	245.983	619.216	366.599	228.577	114.387	358.026	302.155	182.433	389.854	133.827	165.595	232.699	228.266	216.618	252.971	77.8805	339.951	129.079	205.761	200.109	258.4	273.156	206.127	182.316	376.866	235.173
ENSG00000227533	SLC2A1-AS1	0	1.06089	0.374699	1.07034	0.271975	1.72988	0.271531	0	0	0.490128	0	0.568729	0.607855	0	0.964808	3.44474	2.75141	1.73801	1.98317	0.883829	0.81482	0.47245	2.63761	0	4.43222	1.17344	1.3895	0.110011	1.25335	0.227441	0.893294	1.00051	0.686668	1.12121
ENSG00000207256	RNU6-880P	0	0	0	0	0	0	0	0	0	0	0	0	0	0	0	0	0	0	0	0	0	0	0	0	0	0	0.115791	0.110011	0	0	0	0	0	0
ENSG00000252803	RNU6-870P	0	0	0	0	0	0	0	0	0	0	0	0	0	0	0	0	0	0	0	0	0	0	0	0	0	0	0	0	0	0	0	0	0	0
ENSG00000186973	FAM183A	17.956	12.2282	1.1241	21.7215	13.8163	2.03879	11.1871	5.77897	0.424213	12.6208	15.0531	5.73899	12.1571	5.00161	0.227014	4.82264	2.32812	37.512	2.97476	12.1211	1.28043	2.12602	22.8992	0.759809	7.64558	1.49347	7.41065	38.9437	35.4072	2.38813	0.66997	97.1609	1.60223	2.42928
ENSG00000117395	EBNA1BP2	44.7843	66.7246	38.6565	54.2094	49.2818	69.9984	48.0067	43.3939	58.9049	45.4594	50.8124	42.1377	38.737	41.7223	41.5435	50.2932	77.6745	55.0369	65.5687	57.4489	69.7253	80.1984	41.0028	43.3091	30.2499	50.5647	66.6958	55.5553	54.8342	51.1742	34.7268	59.3638	50.5846	55.8735
ENSG00000243710	WDR65	10.4919	13.7358	0.936748	18.6994	18.5487	3.08908	16.8892	5.15979	0.66662	8.33218	13.7384	4.80835	12.3229	8.2938	0	1.92905	0	68.5064	1.98317	14.1413	2.09525	2.71659	21.8202	1.13971	10.4157	2.77359	7.98961	32.5631	42.1962	2.61557	0.334985	107.5	2.86112	3.27019
ENSG00000199240	RNA5SP46	0	0	0	0	0	0	0	0	0	0	0	0.155108	0	0	0	0	0	0	0	0	0	0.236225	0	0	0	0	0	0	0	0	0	0	0	0
ENSG00000179178	TMEM125	81.9638	45.7859	80.9975	80.0863	85.9984	20.8821	63.1038	67.6449	22.5439	93.0631	89.1353	65.4039	47.8548	69.0095	51.4754	28.2469	32.5937	59.2371	26.7729	40.4036	30.7304	26.1029	62.5832	11.5238	72.7992	22.7221	30.4531	64.9062	42.4051	12.3955	24.3422	63.0323	22.6601	21.7701
ENSG00000253313	C1orf210	17.2518	19.0961	34.6597	32.9286	20.8333	10.75	25.361	31.062	10.3629	20.5241	29.0544	25.386	22.3801	13.3587	25.7661	23.0109	26.6676	15.4972	16.4851	19.1917	14.8996	21.4965	26.7358	5.95184	27.7014	9.60089	13.7792	17.1616	23.7093	8.52903	29.4787	19.8991	16.0223	10.8383
ENSG00000066056	TIE1	0.352078	0.78171	0.249799	0	0	0	0	0.206392	0	0	0	1.80959	1.43675	1.01298	0.510781	0	5.50283	1.44834	0.247897	0.378784	0	0	0	0	0.221611	0.960089	0.115791	0.440042	0	0.568602	0.111662	0.333504	0	0
ENSG00000117400	MPL	0	0	0.437149	0	0	0	0	0	0	0	0	0.517026	0	0.506492	0	0.688948	0	1.01384	0.123948	0	0	0.118112	0	0.126635	0.332416	0.533383	0	0.330032	0.731123	0.11372	0.446647	0.55584	0	0.747472
ENSG00000234694	RP1-92O14.3	1.47873	0.335019	0	0	0.870319	0.556034	0.488756	0.877165	0	0.30633	0	0	0	0	0	0	0	0.579336	0.867639	1.13635	0	0.826787	0.95913	0.379905	0.332416	0.533383	1.04212	0.550053	1.25335	0.454881	0.334985	0.55584	0.343334	0.747472
ENSG00000117399	CDC20	20.4909	25.7964	5.24579	25.3733	11.0422	25.5775	12.3275	11.9707	10.1205	18.8699	13.4097	9.25477	10.4441	18.6769	12.9965	95.0748	19.4715	26.3598	97.4234	24.2422	26.3071	94.1357	87.4007	19.3751	61.9402	22.4021	128.992	33.7732	22.4559	11.5995	33.9452	57.2516	24.4912	36.159
ENSG00000066322	ELOVL1	95.0611	77.0543	76.3137	82.5418	65.0563	88.3476	60.8773	69.7604	97.7507	98.087	102.414	75.0722	60.5092	73.8845	89.3867	89.5632	389.008	68.0719	79.9467	76.0093	105.345	96.0255	68.338	79.1468	88.7552	63.3659	96.6858	56.2154	71.2322	66.4127	91.2276	59.5861	106.319	78.8583
ENSG00000159479	MED8	47.3193	34.6186	40.0928	27.0732	32.9633	36.8218	35.3534	28.0177	28.7253	42.9475	33.5243	36.3987	50.2309	36.0242	30.0793	29.3492	75.5581	25.0563	25.4094	42.1713	35.2701	27.0478	23.3788	27.0999	37.563	33.3898	32.8848	30.5829	22.8737	30.2496	25.4589	24.1235	38.1101	28.6842
ENSG00000229431	RP1-92O14.6	0	0	0	1.32218	0	0	0	0	0	0	0	0	0	0	0	0.964527	0	1.15867	0.371845	0.126261	0.116403	1.18112	0.599456	0.379905	1.10805	0.960089	0.347374	0.110011	0.626677	0.341161	1.56326	0.111168	0.686668	0.747472
ENSG00000198198	SZT2	32.532	23.3955	29.5388	26.2547	23.7706	19.1523	24.2749	39.5756	14.1808	23.2198	21.9552	31.5386	35.2556	41.7223	26.4471	64.6233	52.9118	75.3136	69.783	48.6106	38.8786	60.946	79.8476	53.8198	73.6856	85.5546	78.1592	89.6586	65.801	47.0802	59.5157	63.0323	62.1435	74.9341
ENSG00000229372	SZT2-AS1	0	0	0	0	0	0	0	0	0	0	0	0	0	0	0	0	0	0	0	0	0	0	0	0	0	0	0	0	0	0	0	0	0	0
ENSG00000178922	HYI	2.95746	3.79688	1.9984	1.82587	2.1214	1.29741	1.24904	3.04428	1.99986	1.47039	1.84055	1.9647	6.07855	4.93829	2.21338	6.33832	6.77271	8.40037	9.54403	6.81811	6.28576	10.3939	9.5913	3.03924	11.5238	5.86721	8.68435	7.26069	8.98236	9.09763	9.82623	6.22541	6.18001	6.63381
ENSG00000229348	HYI-AS1	0	0.279182	0.1249	0	0	0	0	0	0	0	0	0	0	0	0.0567534	0.275579	0	0	0	0.126261	0	0.236225	0.239783	0	0	0.213353	0	0.440042	0.104446	0.796043	0.66997	0.333504	0.686668	0.46717
ENSG00000142949	PTPRF	291.309	352.551	447.578	410.82	312.227	242.987	282.392	369.648	94.7812	176.998	239.995	318.075	276.022	188.795	507.262	584.779	402.341	600.626	644.16	275.25	311.96	484.616	806.868	139.805	626.494	194.258	395.08	351.264	690.493	379.94	656.347	797.297	245.713	240.779
ENSG00000066135	KDM4A	59.2899	44.1108	40.9671	53.3909	63.0981	26.0718	57.4017	47.4185	22.2409	40.6194	28.3314	52.1163	48.5179	46.1541	51.3051	55.2536	34.9218	76.9068	59.991	49.6207	41.0902	38.9771	65.8203	26.5933	55.6243	39.6837	43.0744	56.2154	50.4475	48.3312	64.2055	83.2649	51.0423	40.6438
ENSG00000236200	KDM4A-AS1	0	0	0.374699	2.14067	1.35987	0.247126	0	0.464381	0.363611	0	0	0.827242	0.663115	0	0	2.20463	0	2.75184	3.71845	0.378784	0.582015	1.41735	2.27793	0.379905	0.997249	1.92018	2.31583	0.880084	1.77558	0.454881	3.34985	1.22285	1.03	0.840906
ENSG00000126091	ST3GAL3	3.80244	2.12179	5.18334	7.24051	3.53567	3.76867	12.1103	3.92144	4.18152	0.857725	3.74684	4.80835	6.68641	3.48213	3.00793	19.7039	3.80965	3.91052	5.32978	5.17671	4.30691	6.73241	8.2725	2.15279	5.87269	6.29392	6.36853	4.07039	6.47566	2.95673	3.90816	5.33607	5.95112	6.35351
ENSG00000229444	RP11-184I16.4	0	0	0	0	0	0	0	0	0	0	0	0.0517027	0	0	0	0	0	0	0	0	0.116403	0	0	0	0	0	0	0	0.104446	0.11372	0	0	0.114445	0
ENSG00000252201	RNU6-1058P	0	0	0	0	0	0	0	0	0	0	0	0	0	0	0	0	0	0	0	0	0	0	0	0	0	0	0	0	0	0	0	0	0	0
ENSG00000233674	RP11-184I16.3	0	0	0	0	0	0	0	0	0	0	0	0	0.552596	0	0	0	0	0.434502	0	0	0	0	0.239783	0	0	0	0	0	0	0.454881	0	0	0.343334	0.093434
ENSG00000224751	SHMT1P1	0	0	0	0	0	0	0	0	0	0	0	0	0	0	0	1.79126	0	0.144834	0	0.252523	0	0	0	0	0.110805	0.213353	0	0.330032	0.104446	0	0.223323	0	0.114445	0.093434
ENSG00000117407	ARTN	1.05623	3.40602	1.4988	1.4481	2.55656	3.02729	0.325837	0.980361	6.42379	0.735193	1.11748	1.65448	2.98402	8.10387	4.37001	2.75579	0	3.04151	6.19742	7.8282	5.23813	4.01582	6.71391	1.89952	2.54853	5.97389	6.02115	3.52034	2.7156	4.88998	4.68979	3.00154	14.42	4.1111
ENSG00000237950	RP11-7O11.3	0	0.167509	0	0	0	0	0	0	0	0	0	0	0.165779	0.44318	0	0.413369	0	0.72417	1.48738	0	0.232806	0	0.119891	0	0.221611	0.426706	0.347374	0	0.208892	0.454881	0.446647	0.111168	0	0.46717
ENSG00000117408	IPO13	28.5183	39.4205	26.0416	45.206	59.5624	25.7629	40.1323	34.777	45.1483	33.9414	48.9718	41.2587	26.4141	46.4706	37.1168	40.7857	54.605	55.9059	34.4577	42.045	37.1325	40.7488	43.1609	27.6064	33.3524	34.2432	45.7376	48.4046	50.343	25.3596	34.3918	70.3694	43.3745	38.4948
ENSG00000132768	DPH2	18.1672	30.7659	21.4203	18.5105	25.348	19.3994	19.8218	20.6392	61.5108	13.6623	21.495	17.3721	16.1911	39.9495	18.0476	23.8376	20.1065	18.9732	24.7897	22.0957	31.196	37.0873	18.4633	24.1873	17.3965	26.7758	32.769	26.9526	24.7537	29.681	23.114	18.5651	26.3223	39.2423
ENSG00000117410	ATP6V0B	225.964	142.327	195.031	161.243	182.876	172.741	137.558	155.052	211.924	269.203	227.703	164.208	149.588	158.785	150.34	84.3272	158.947	110.219	81.4341	143.307	159.123	111.971	113.777	227.31	129.642	112.33	127.023	122.222	92.957	148.746	116.463	98.8284	134.587	120.997
ENSG00000117411	B4GALT2	48.9388	46.3443	69.4442	60.6944	39.2731	50.1666	54.3062	56.3449	87.2666	39.0265	74.2137	59.458	46.6943	57.2336	57.094	35.5497	74.2882	38.0913	54.9091	38.0046	52.3813	47.9537	35.8475	32.6718	61.6078	45.1242	53.7272	39.8238	37.3917	31.5005	42.4314	29.0149	26.3223	53.7246
ENSG00000159214	CCDC24	7.53447	13.8474	11.9904	9.63303	15.7745	5.6839	8.36316	10.1132	4.48453	12.7433	6.50767	8.78945	12.9307	6.96426	3.40521	21.0818	3.17471	48.809	18.3444	15.7827	11.0583	10.1577	24.8175	3.29251	20.0558	12.5878	18.6424	30.4729	20.9937	8.87019	14.9627	53.6942	12.4745	14.2954
ENSG00000196517	SLC6A9	21.6176	35.3445	52.4579	78.8271	47.4324	12.2327	52.5141	21.0004	31.3311	27.7535	28.66	45.4466	26.0273	43.9382	83.3708	36.1009	53.5468	85.0175	14.1301	60.6054	35.1537	40.985	22.06	13.0434	20.0558	33.3898	43.0744	76.5673	55.4609	57.8837	53.0393	44.4672	100.711	39.3357
ENSG00000230615	RP5-1198O20.4	0.774572	0.725874	0.18735	0.377766	0	0	0.597369	0	0	0.367596	0	0	0	0	0	0.275579	0	0.289668	0.619742	0	0	0.47245	0.119891	0.25327	0.332416	0.106677	0.347374	0.770074	0.104446	0.341161	1.00496	0.444672	0.457779	0.280302
ENSG00000227163	RP5-1198O20.5	0	0	0	0	0	0	0	0	0	0	0	0	0	0	0	0	0	0	0	0	0	0	0	0	0	0	0	0	0	0	0	0	0	0
ENSG00000271647	KRT8P47	0	0	0	0	0	0	0	0	0	0	0	0	0	0	0	0	0	0	0	0	0	0	0	0	0	0	0	0	0	0	0	0	0	0
ENSG00000239560	RN7SL479P	0	0	0.0624499	0	0	0	0	0	0	0	0	0	0	0	0	0	0	0	0	0	0	0	0	0	0	0	0	0	0	0.227441	0	0	0	0
ENSG00000171872	KLF17	0	0	0	0	0	0.432471	0	0	0	0	0	0	0	0	0	0	0	0	0	0	0	0	0	0	0	0	0.115791	0	0	0	0	0	0	0
ENSG00000233514	RP11-570P14.1	0.140831	0.0558365	0.0624499	0.062961	0.0543949	0.123563	0.0543062	0	0.303009	0.367596	0.065734	0.155108	0.0552596	0	0.17026	0.275579	0	0.289668	0.495794	0	0.232806	0.118112	0	0	0.221611	0.106677	0	0	0	0.227441	0.111662	0	0.114445	0.280302
ENSG00000239275	RP4-675G8.2	0	0	0	0	0	0	0	0	0	0	0	0	0	0	0	0	0	0	0	0	0	0	0	0	0	0	0	0	0	0	0	0	0	0
ENSG00000226804	RP4-675G8.3	0	0	0	0	0	0	0	0	0	0	0	0	0	0	0	0	0	0	0	0	0	0	0	0	0	0	0	0	0	0	0	0	0	0
ENSG00000200171	Y_RNA	0	0	0	0	0	0	0	0	0	0	0	0	0	0	0	0	0	0	0	0	0	0	0	0	0	0	0	0	0	0	0	0	0	0
ENSG00000238037	OOSP1P1	0	0	0	0	0	0	0	0	0	0	0	0	0	0	0	0	0	0	0	0	0	0	0	0	0	0	0	0	0	0	0	0	0	0
ENSG00000227994	RP5-891H21.1	0	0	0	0	0	0	0	0	0	0	0	0	0	0	0	0	0	0	0	0	0	0	0	0	0	0	0	0	0	0	0	0	0	0
ENSG00000271329	RP5-891H21.5	0	0	0	0	0	0	0	0	0	0	0	0	0	0	0	0	0	0	0	0.252523	0	0.118112	0	0	0	0	0	0	0	0.568602	0	0	0	0
ENSG00000178028	DMAP1	14.8577	36.517	24.6052	19.4549	20.5069	21.8707	23.1345	22.2387	15.2111	19.2375	16.9594	26.3166	48.2969	25.3879	31.8387	45.6084	39.578	54.3127	61.9742	30.0502	32.4764	45.7095	68.0982	22.7943	45.4302	45.2309	54.0746	36.5235	51.5964	33.7749	60.1857	49.581	33.189	35.0378
ENSG00000117419	ERI3	40.2073	39.9231	20.2338	35.0063	28.0134	28.852	32.3665	36.5829	35.7551	26.8345	35.6278	27.2473	35.4766	23.8051	21.9068	30.1759	48.0439	37.6568	35.6971	31.3128	27.3547	34.9613	40.0437	13.0434	24.2664	22.0821	28.2531	27.9427	35.7206	18.6501	21.3274	44.2449	13.9623	19.9949
ENSG00000233602	ERI3-IT1	0	0	0	0	0	0	0	0	0	0	0	0	0	0	0.0567534	0	0	0.579336	0	0.378784	0.232806	0.118112	0.719348	0	0.221611	0	0	0.220021	0	0.227441	0	0	0	0.280302
ENSG00000252146	AL390776.1	0	0	0	0	0	0	0	0	0	0	0	0	0	0	0	0	0	0	0	0	0	0	0	0	0	0	0	0	0	0	0.446647	0	0	0
ENSG00000199385	RNU6-369P	0	0	0	0	0	0	0	0	0	0	0	0	0	0	0	0	0	0	0	0	0	0	0	0	0	0	0	0	0	0	0	0	0	0
ENSG00000187147	RNF220	26.4763	44.6133	35.4715	39.2876	34.2688	46.2743	43.2278	44.9418	55.4506	35.4118	46.6054	38.4668	46.6943	50.0161	34.0521	40.3724	54.605	35.4843	47.5962	46.4641	46.4448	48.6623	40.5232	27.6064	40.5548	45.0175	36.4743	43.7842	49.6119	59.0209	49.9128	35.4626	41.3145	40.4569
ENSG00000263381	MIR5584	0	0	0	0	0	0	0	0	0	0	0	0	0	0	0	0	0	0	0	0	0	0	0	0	0	0	0	0	0	0	0	0	0	0
ENSG00000126106	TMEM53	6.54865	17.0301	25.6669	25.3733	19.9085	14.148	13.5766	12.4867	16.4837	19.9115	24.8475	19.647	17.241	13.9918	28.8307	9.09411	8.67754	21.0009	9.42008	20.2018	13.6191	13.8192	12.7085	4.43222	17.1748	10.0276	9.49489	18.0417	17.3381	10.2348	14.181	15.0077	18.0823	14.1085
ENSG00000198520	C1orf228	1.40831	6.81205	1.06165	5.54056	4.51478	1.72988	1.46627	4.79861	0.66662	6.73927	1.24895	2.11981	7.34952	2.91233	1.24858	2.48021	1.48153	50.1125	5.20583	17.2978	1.97885	2.8347	11.8692	7.47146	14.1831	6.50727	5.21061	26.6225	15.8758	2.04697	5.69475	38.2418	3.77668	7.10098
ENSG00000199377	RNU5F-1	0	0	0	0	0	0	0	0	0	0	0	0	0	0	0	0	0	0.579336	0.123948	0	0	0	0	0	0	0.32003	0.115791	0.330032	0	0	0	0.111168	0.228889	0.373736
ENSG00000200169	RNU5D-1	0	0	0	0	0	0	0	0	0	0	0	0	0	0	0	0	0	0.144834	0	0	0	0	0	0	0	0	0	0	0	0	0	0	0	0
ENSG00000142945	KIF2C	5.77408	13.7358	3.06004	6.92571	1.90382	23.9094	9.50359	7.84289	4.66634	4.65622	6.04753	5.01516	8.34419	6.14121	3.17819	43.8171	12.2755	6.80719	69.4111	10.1009	20.2541	78.6629	27.3352	17.6023	38.8927	23.4689	72.9486	5.72055	3.23783	7.61926	22.8906	11.228	16.1367	20.9292
ENSG00000225721	RP11-269F19.2	0	0	0	0	0	0	0	0.103196	0	0	0	0	0.718374	0	0.227014	0.413369	0	0.144834	0.247897	0.126261	0.232806	0.354337	0	0.126635	0	0.213353	0.231583	0.110011	0.104446	0.227441	0.781632	0	0.343334	0
ENSG00000142937	RPS8	863.014	520.284	434.214	391.491	277.74	583.65	443.899	434.764	653.227	540.612	513.383	340.1	598.682	400.192	478.432	675.858	2491.09	335.87	719.521	447.091	633.465	667.808	659.042	362.429	560.232	404.304	565.873	343.563	656.548	579.86	667.849	530.383	536.746	416.809
ENSG00000264294	SNORD55	0	0	0	0	0	0	0	0	0	0	0	0	0	0	0	0	0	0	0	0	0	0	0	0	0	0	0	0	0	0	0	0	0	0
ENSG00000200913	SNORD46	0	0	0	0.692571	0	0	0.0543062	0	0	0	0	0.155108	0	0	0	0	0	0.144834	0.123948	0.126261	0.465612	0.354337	0	0.25327	0	0.213353	0.926331	0	0	0.341161	0.111662	0	0.572224	0.840906
ENSG00000202031	SNORD38A	0	0.502528	0	0	0	0	0	0	0	0	0	0	0	0	0	0.275579	0.634942	0.289668	0.123948	0	0	0.118112	0	0	0.110805	0.213353	0.463166	0.440042	0.104446	0.227441	0	0	0.572224	0.093434
ENSG00000207421	SNORD38B	0	0	0	0	0	0	0	0	0	0	0	0	0	0	0	0	0	0	0	0	0	0	0	0	0	0	0	0	0	0	0	0	0	0
ENSG00000234093	RPS15AP11	0.0704156	0.167509	0	0.062961	0.0543949	0	0.0543062	0.103196	0	0.673927	0	0.0517027	0.0552596	0	0	0	0	0	0	0	0.232806	0.354337	0.359674	0.126635	0	0.32003	0.115791	0	0.104446	0.341161	0.111662	0.667008	0	0.373736
ENSG00000142959	BEST4	0	2.9035	0	0	0	0.185345	1.24904	1.34155	0	0.0612661	1.64335	1.24086	0.386817	1.89934	0	2.48021	1.69318	93.7076	1.73528	8.4595	2.09525	0.708675	3.95641	0.633174	6.42672	0.533383	4.0527	17.3817	13.7869	3.75277	1.4516	32.2387	1.94556	2.24242
ENSG00000173846	PLK3	11.0552	17.4768	36.1585	6.2961	15.5569	66.6622	12.4904	13.3123	107.326	45.6432	31.0922	13.0291	14.1464	24.6282	15.3802	8.26738	121.697	90.0867	12.023	47.2217	38.5294	13.9373	7.67304	136.892	15.0695	53.125	31.1479	34.6533	19.9492	78.9219	20.2108	26.7915	82.7435	42.7928
ENSG00000188396	TCTEX1D4	4.92909	7.98461	1.3739	11.9626	13.8707	3.15086	10.8612	1.85753	0.545416	6.18787	10.8461	2.63684	6.96271	5.25485	0.794548	6.20053	0.846589	45.4779	3.09871	12.3736	2.67727	2.12602	4.31609	13.17	5.76188	4.05371	6.13694	27.7226	47.9408	10.6897	1.78659	55.584	11.4445	3.83079
ENSG00000222009	BTBD19	1.19707	1.61926	1.68615	0	5.60268	8.09338	1.90072	0.464381	11.0901	1.40912	0.32867	2.11981	2.5972	1.26623	0.567534	5.09821	14.392	11.5867	3.5945	19.1917	7.68259	3.89771	4.19619	56.7324	3.10255	22.8288	18.0635	16.6116	6.5801	43.8961	9.15626	6.44775	33.3034	17.0984
ENSG00000117425	PTCH2	1.97164	2.51264	0.624499	1.00738	1.25108	0.864941	1.24904	1.70273	0.727222	0.30633	0	1.49938	0.718374	0.759738	0	0.275579	2.11647	9.26937	2.97476	3.28279	0.116403	0.354337	3.83652	1.89952	2.77014	2.02686	3.47374	5.06048	2.61115	7.2781	1.78659	8.22644	2.97556	1.49494
ENSG00000202444	RNU5E-6P	0	0	0	0	0	0	0	0	0	0	0	0	0	0	0	0	0	0	0	0	0	0	0	0	0	0	0	0	0	0	0	0	0	0
ENSG00000226499	RP5-882O7.1	0	0	0	0	0	0	0	0.515979	0	0	0	0	0	0	0	0.13779	0	0	0	0.126261	0	0	0.119891	0.126635	0	0.106677	0	0	0.417784	0.227441	0	0	0	0.280302
ENSG00000070785	EIF2B3	18.4489	18.2027	12.2402	13.3477	18.1135	20.5115	13.9024	15.3246	26.4224	12.3757	27.4768	18.3544	12.2676	20.7662	14.8126	15.1569	25.821	20.2768	17.8486	19.5705	22.4658	29.41	16.545	17.8555	15.8452	15.8948	22.6951	16.7216	14.518	8.41531	14.2927	14.8965	11.33	20.9292
ENSG00000266294	AL136380.1	0	0	0	0	0	0	0	0	0	0	0	0	0	0	0	0	0	0	0	0	0	0	0	0	0	0.106677	0	0	0	0	0	0.111168	0.228889	0.093434
ENSG00000253039	RNA5SP47	0	0	0	0	0	0	0	0	0	0	0	0	0	0	0	0	0	0	0	0	0	0	0	0	0	0.106677	0	0	0	0	0	0	0	0
ENSG00000229815	CCNB1IP1P1	0	0	0	0	0	0	0	0	0	0	0	0	0	0	0	0	0	0	0	0	0	0	0	0	0	0	0	0	0	0.11372	0	0	0	0
ENSG00000232369	RP5-882O7.4	0	0	0	0	0	0	0	0	0	0	0	0	0	0	0	0	0	0	0	0	0.116403	0	0.119891	0	0	0.106677	0.115791	0.220021	0	0	0	0	0	0
ENSG00000268949	MRPS17P1	0	0	0	0	0	0	0	0	0	0	0	0	0	0	0	0	0	0.434502	0	0	0.116403	0.118112	0	0	0	0	0	0	0.104446	0.11372	0.111662	0	0	0
ENSG00000126107	HECTD3	24.1526	43.1057	42.8406	42.5616	47.5956	26.7514	38.829	46.1802	48.4208	33.2062	41.1495	50.2033	48.1311	33.2385	59.1938	59.8007	36.4033	39.1052	41.2748	26.3886	44.3495	40.8669	36.6867	39.1302	34.7929	52.6982	38.6743	48.0746	50.9697	43.3275	63.7588	27.0138	54.0179	41.3913
ENSG00000126088	UROD	29.7858	25.4056	26.2289	30.8509	26.6535	16.4339	33.0725	31.1136	13.0294	30.3267	29.3174	31.8488	32.3821	13.9285	28.8307	30.5893	28.9957	21.1458	46.4807	20.7068	28.5187	40.7488	32.3706	25.7069	30.2499	20.9086	31.3795	20.572	33.1094	21.4931	31.9352	24.2346	21.2867	20.0883
ENSG00000162415	ZSWIM5	6.19657	10.6648	5.55804	4.21838	5.3851	3.76867	3.96436	4.59222	3.2725	3.18584	2.49789	7.08326	8.34419	8.73698	7.94548	9.2319	6.56106	9.55904	7.06506	6.94437	2.79367	6.25996	9.35152	1.89952	7.53477	3.73368	5.3264	7.59072	11.4891	3.07045	9.93789	9.22695	8.12557	4.85857
ENSG00000264650	AL359473.1	0	0	0	0	0	0	0	0	0	0	0	0	0	0	0	0	0	0	0	0.126261	0	0	0	0	0	0	0	0	0	0	0	0	0	0
ENSG00000234315	OSTCP5	0	0	0	0.062961	0	0.0617815	0	0	0	0	0	0.0517027	0	0	0	0.13779	0	0	0	0	0.116403	0.118112	0	0	0	0	0.231583	0.220021	0	0.11372	0.446647	0.111168	0.228889	0
ENSG00000221707	AL592294.1	0	0	0	0	0	0	0.651675	0	0	0	0	0	0	0	0	0	0	0	0	0	0	0	0	0	0	0	0	0	0	0	0	0	0	0
ENSG00000186603	HPDL	2.95746	3.01517	1.6237	5.91833	6.473	3.39798	1.62919	3.50866	9.57508	2.08305	0.854542	1.13746	4.42077	0.316557	15.6639	9.50748	11.2173	3.33118	9.91587	2.90401	8.0318	8.38599	1.55859	5.82521	3.54577	4.69377	6.94748	3.08029	2.40226	4.77626	10.4962	2.33453	12.9323	4.20453
ENSG00000132781	MUTYH	6.83031	7.09123	6.36989	4.65911	6.63618	7.352	8.25455	9.28763	4.90875	2.14431	5.25872	7.29007	6.35485	4.4318	7.71847	13.6412	11.2173	9.26937	19.212	10.1009	8.96302	16.2995	17.3842	8.99108	11.8562	11.5211	12.5055	9.24088	9.60904	3.86649	10.4962	11.6726	12.8178	11.0252
ENSG00000132773	TOE1	12.1115	15.4109	9.55483	9.00342	9.19274	10.8735	8.90622	8.30727	13.696	4.65622	10.2545	9.09967	10.002	10.6996	8.85354	9.50748	11.6406	10.7177	13.8822	10.8585	11.2911	19.3704	10.3106	8.86444	10.8589	9.60089	15.4003	10.451	13.2647	11.4858	6.92302	10.1163	16.0223	11.7727
ENSG00000070759	TESK2	7.25281	6.86788	9.30503	12.4033	9.6279	9.26723	9.50359	5.93376	8.30245	12.437	3.4839	8.99626	16.9647	6.52108	10.4426	10.8854	25.821	14.6282	16.6091	16.414	8.84662	13.9373	21.3406	9.37098	13.7399	10.7743	10.537	12.7612	11.2802	13.3053	20.6574	13.5625	21.8589	7.28785
ENSG00000238945	snoU13	0	0	0	0	0	0	0	0	0	0	0	0	0	0	0	0.275579	0	0.289668	0	0	0	0	0	0	0	0.213353	0	0	0	0	0	0	0	0
ENSG00000236872	RP11-291L19.1	0	0	0	0	0	0.0617815	0	0	0	0	0	0	0	0	0	0.275579	0	0	0.123948	0	0	0	0	0	0	0.426706	0.231583	0	0	0.11372	0	0.222336	0.343334	0.280302
ENSG00000236624	CCDC163P	2.32371	1.00506	2.56044	2.95917	0.870319	0.926723	0.488756	1.23835	0.303009	0.796459	0.591606	0.672134	0.994672	3.60875	1.07832	0.964527	0	1.30351	6.94111	1.51514	1.04763	1.65357	1.4387	0.50654	3.21336	4.58709	4.74745	0.990095	0.731123	4.88998	4.46647	0.778177	3.09001	2.98989
ENSG00000132763	MMACHC	3.09829	3.68521	2.74779	2.39252	4.2428	5.25143	1.24904	3.30227	9.09027	4.47242	3.35243	2.43002	5.02862	2.91233	1.19182	4.96043	5.50283	7.53136	6.69321	2.77775	3.60849	6.37807	5.515	3.03924	4.0998	6.29392	5.4422	2.31022	3.02894	3.29789	3.46151	6.22541	4.00556	3.83079
ENSG00000117450	PRDX1	666.343	525.868	618.753	1018.33	618.253	515.011	639.13	477.126	447.544	385.792	636.962	607.765	444.011	387.34	961.971	1192.43	487.424	802.525	861.565	550.752	854.164	825.606	487.478	428.912	633.918	373.902	600.726	630.14	826.482	895.662	1465.22	690.91	1267.25	378.595
ENSG00000234379	HMGB1P48	0	0	0	0	0	0	0	0	0	0	0	0	0	0	0	0	0	0	0	0	0	0	0	0	0	0	0	0	0	0	0	0	0	0
ENSG00000117448	AKR1A1	275.043	167.621	259.292	295.161	263.761	132.83	235.798	221.613	89.5695	172.403	221.392	171.549	204.902	152.581	304.028	220.326	88.6802	245.059	235.13	161.741	178.795	202.563	200.578	96.2425	267.484	111.37	134.781	218.921	185.705	112.697	274.353	231.452	111.927	110.346
ENSG00000132780	NASP	49.2909	88.1658	43.7149	59.1203	46.5077	94.3404	76.4632	65.8906	49.6329	43.5602	46.8683	53.202	56.9174	51.9154	48.0134	112.023	87.8336	98.7767	225.71	103.029	122.456	193.586	122.529	91.6837	128.978	138.893	150.76	87.4583	87.3169	117.701	116.91	101.83	100.826	102.31
ENSG00000159588	CCDC17	20.9838	54.4405	3.18494	41.1765	55.2652	4.94252	33.0182	20.3296	0.484814	40.5581	30.3034	15.0455	28.5692	15.1948	2.15663	27.8335	6.13777	498.663	16.4851	111.994	19.6721	17.7169	59.3462	10.5107	60.389	20.6953	42.2639	226.842	179.23	24.5636	12.5061	433.889	28.039	25.1337
ENSG00000159592	GPBP1L1	129.706	106.145	121.965	96.708	111.673	103.113	91.6146	126.518	108.901	138.277	119.899	119.692	129.363	88.826	153.802	129.936	130.375	155.986	116.016	137.751	106.625	108.663	148.186	133.22	134.075	125.025	114.981	135.643	152.491	112.697	159.341	131.401	132.985	128.098
ENSG00000225447	RPS15AP10	0	0	0	0	0.815924	0	0	0	0	0	0	0.258513	0	0	0	0.275579	0.634942	0.289668	1.11554	0.126261	0.232806	0.354337	1.55859	0.126635	0.554027	1.06677	0.926331	0.770074	0.313338	1.02348	2.3449	1.11168	0.801113	0.654038
ENSG00000234329	RP11-767N6.2	0	0	1.93595	0	0	0	0.271531	0.154794	0	0	1.05174	0.672134	0	0	0.454028	2.618	0	3.47601	1.61133	1.51514	1.04763	1.53546	1.07902	1.39298	0.664833	1.06677	2.31583	0.990095	0.626677	2.04697	2.00991	0.778177	1.71667	1.68181
ENSG00000159596	TMEM69	20.4205	17.0301	15.4251	14.1662	17.8415	23.7241	15.423	12.8479	29.9373	16.6644	10.9118	16.8034	17.0752	16.7142	14.4154	31.2782	21.588	18.3939	34.0858	19.318	24.9102	36.733	27.8148	19.5018	26.3717	16.1082	31.1479	22.8822	18.9047	11.0309	28.5854	22.7895	23.4612	25.9747
ENSG00000197429	IPP	13.4494	14.7408	17.9856	15.7402	16.8624	5.93102	13.5223	12.4351	4.84814	9.68004	14.1985	12.0467	15.4174	6.90095	23.4959	24.3888	20.7414	25.7804	20.5754	11.111	13.8519	19.8429	26.496	9.75089	19.945	12.1611	18.5266	14.6314	29.3494	7.2781	19.4291	42.4662	13.5045	11.7727
ENSG00000230896	RP11-767N6.7	2.81662	2.4568	1.249	1.82587	2.1214	0.247126	1.46627	0.825567	0.606018	0.490128	2.36642	0.723837	2.3209	0.379869	1.7026	2.20463	0.211647	2.89668	2.60292	1.38887	0.931223	1.8898	3.11717	1.39298	2.1053	2.13353	2.6632	0.770074	2.7156	0.341161	2.79154	2.22336	1.25889	1.40151
ENSG00000236111	RP11-630I5.1	0	0	0	0	0	0	0	0.0515979	0	0	0	0	0.0552596	0	0	0.13779	0.423294	0.289668	0.123948	0.126261	0.116403	0.118112	0	0.126635	0	0	0	0	0	0	0	0	0.228889	0
ENSG00000086015	MAST2	42.2494	51.5929	94.9862	57.3574	68.9728	42.6292	53.1658	54.6938	28.2404	40.3131	48.5774	53.8225	54.3754	49.8261	67.4231	64.3477	10.1591	110.074	63.4616	81.691	49.5876	53.1506	100.829	30.2657	89.3092	45.4442	48.864	61.4959	104.446	60.4992	82.2947	103.053	66.3779	59.2372
ENSG00000232467	TMA16P2	0	0	0	0	0	0.0617815	0	0	0	0	0	0	0	0	0	0	0	0	0	0	0	0	0.239783	0	0.221611	0	0	0	0	0.454881	0	0.111168	0	0.093434
ENSG00000117461	PIK3R3	163.998	160.027	169.614	174.906	159.268	51.8965	158.303	200.148	61.632	134.663	175.247	145.957	174.233	78.1263	279.681	195.248	6.77271	227.824	141.549	182.195	151.44	115.868	186.791	56.0993	179.172	83.3144	106.297	120.241	231.244	72.5536	228.795	201.437	99.7958	88.2951
ENSG00000226957	RP4-533D7.4	0	0	0	0	0	0	0	0	0	0	0	0.258513	0	0	0	0.688948	0	0.72417	0.495794	0.252523	0.232806	0	0.119891	0	0.221611	0.32003	0.231583	0	0.208892	0.568602	1.56326	0	0.228889	0
ENSG00000233114	RP4-533D7.3	0	0	0	0	0	0	0	0	0	0	0	0	0	0	0	0	0	0.579336	0.495794	0	0.116403	0.354337	0	0	0	0.426706	0.81054	0	0.104446	0	0.558308	0	0.228889	0
ENSG00000227857	RP4-533D7.5	0	0.111673	0	0	0	0	0	0	0.242407	0	0	0	0	0	0	0.13779	0	0.579336	0	0	0	0	0.119891	0	0.110805	0	0	0	0	0.341161	0	0.111168	0	0
ENSG00000117472	TSPAN1	2317.59	967.534	2683.35	2430.92	2157.96	737.239	1416.9	1588.49	251.922	2189.59	2033.22	1341.53	1667.29	944.797	1509.47	931.32	2.32812	1795.65	399.734	1291.53	819.593	439.615	1245.19	234.528	1482.69	418.172	416.849	1299.11	1577.45	378.689	842.264	1593.59	513.285	579.478
ENSG00000250719	RP11-322N21.2	0	0	0	0	0	0	0	0	0	0	0	0	0	0	0	0	0	0	0	0	0	0	0	0	0	0	0	0	0	0	0	0	0	0
ENSG00000085998	POMGNT1	28.8	38.6388	13.3643	13.2848	21.214	41.1465	14.9342	26.0054	41.4516	16.7256	31.3551	31.125	36.8029	28.9333	14.3019	56.0804	39.3664	59.2371	68.5435	38.1309	38.995	62.954	60.665	28.3662	39.7792	48.8579	69.2433	33.2232	48.463	32.9789	50.4711	59.3638	32.159	45.8761
ENSG00000171357	LURAP1	0	1.11673	0	0	0.489554	1.42097	0.597369	0.877165	0.0606018	0.30633	0	0.155108	2.3209	0	0	1.92905	0	1.88284	0.867639	0.378784	0.349209	0.708675	0.95913	0.379905	0.332416	0.746736	1.27371	0.440042	1.46225	1.02348	2.12157	1.22285	1.25889	0.93434
ENSG00000085999	RAD54L	0.281662	5.75116	0	1.4481	2.93733	6.05459	3.63852	6.29495	1.63625	0	4.00977	1.29257	1.76831	5.00161	1.7026	13.6412	8.88918	7.2417	32.7224	7.8282	11.0583	24.6855	14.8665	7.47146	8.75363	9.17419	28.0215	6.93066	5.11786	8.98391	10.1612	6.89242	5.83668	9.0631
ENSG00000132128	LRRC41	57.0366	87.1049	85.9935	88.4602	104.493	66.5387	67.394	87.6649	143.384	71.8651	86.7031	89.549	96.2622	88.5727	74.347	97.8306	84.4472	85.1624	87.3836	86.1102	83.5773	84.3323	86.8013	51.7937	89.8632	77.3405	98.4227	91.3087	95.2548	90.6351	108.758	84.2654	84.2313	102.31
ENSG00000173660	UQCRH	97.8073	64.0444	68.8822	63.3387	44.6582	93.7225	60.8773	68.4705	59.9352	81.055	75.7913	43.999	78.1923	60.779	69.5797	102.791	180.958	40.988	106.844	58.8377	93.5879	99.3326	73.3735	62.431	76.899	56.3252	104.328	45.8744	57.7587	78.1259	95.1358	49.1363	66.8357	60.0781
ENSG00000117481	NSUN4	30.1379	22.9488	23.7934	23.4215	25.892	26.9985	25.0895	28.8948	39.4518	24.7515	25.5705	29.0569	21.6065	39.3164	20.7718	31.8294	21.7997	27.6633	26.7729	22.222	26.6563	32.1266	26.0164	25.327	24.5988	29.7628	28.8321	29.1528	22.3515	22.2892	28.8087	23.5676	33.0745	33.1691
ENSG00000225779	RP4-603I14.3	0	0	0	0	0	0	0	0	0	0	0	0	0	0	0	0.275579	0	0	0	0	0	0	0.119891	0	0	0.213353	0.115791	0	0.104446	0.11372	0	0	0	0.186868
ENSG00000117480	FAAH	20.4205	18.3702	25.2297	22.4771	16.9712	16.681	17.8668	19.0912	6.06018	10.9666	13.6727	14.2182	29.2323	17.1574	12.4858	21.9085	9.31248	32.7325	43.7538	21.4644	19.2065	21.3784	53.9511	8.23127	33.2416	21.6554	27.3268	24.0923	32.065	22.7441	21.439	31.7941	13.2756	22.7979
ENSG00000232022	RP5-1109J22.1	0.211247	0	0	0	0	0	0	0.25799	0	0	0	0	0.442077	0	0	0.413369	5.07953	0.289668	0.123948	0.505045	0	0	0.599456	0	0.110805	0	0.231583	0.110011	0	2.61557	0	0	0.686668	0.280302
ENSG00000224863	RP5-1109J22.2	0	0	0	0	0	0	0	0	0	0	0	0.310216	0	0	0	0	1.26988	0	0	0	0.116403	0	0.239783	0.379905	0	0	0	0	0	0	0	0	0	0
ENSG00000225667	LINC00505	0	0	0	0	0	0	0	0	0	0	0	0	0	0	0	0	0	0	0	0	0	0	0	0	0	0	0	0	0	0.227441	0	0	0	0
ENSG00000197587	DMBX1	0.422494	5.80699	0	0	0.0543949	0.432471	1.19474	0.980361	0	0.0612661	0.131468	1.29257	0.607855	0	0	1.24011	1.48153	0.434502	0.371845	0.252523	0.232806	0.47245	0.119891	0	0.775638	0.106677	1.3895	1.32013	0.208892	0.682322	0.111662	0.55584	1.03	0.373736
ENSG00000269956	MKNK1-AS1	0	0	0	0	0.598344	1.29741	0	0	0.303009	0.183798	0	0	0.221038	0	0	0.413369	1.26988	2.02768	0.495794	1.26261	1.39683	0.826787	0.239783	1.77289	0.221611	0.960089	1.27371	0.770074	0.731123	1.36464	0.893294	2.4457	1.25889	1.68181
ENSG00000162456	KNCN	1.54914	0.390855	0	0.566649	0.435159	0.123563	0.543062	0	0.909027	0.183798	0.591606	0.827242	1.10519	0	0	0.964527	0	2.75184	0	1.6414	0.349209	0	1.91826	0	0.664833	0	1.27371	2.75026	2.7156	0.341161	0	8.67111	0.228889	0
ENSG00000079277	MKNK1	24.5046	19.5986	17.6733	19.2031	20.4525	37.7485	25.0895	11.8675	37.3307	24.8128	26.3593	22.6975	21.3302	29.3765	25.1418	23.2864	27.3025	34.7601	36.5648	39.646	37.5981	34.607	28.5341	104.6	40.0008	50.8847	43.4218	41.474	26.7382	54.1309	38.4116	21.1219	31.5867	67.6462
ENSG00000142961	MOB3C	29.645	20.3803	32.7237	20.2105	20.3437	30.2112	24.4921	21.7227	54.6628	50.667	15.8419	34.7442	22.7117	36.1508	19.1827	17.7749	16.7201	23.8976	19.8317	40.4036	17.4604	14.1735	18.703	51.5404	15.402	34.8833	19.1056	32.7831	11.698	39.8021	25.7939	14.1183	26.8945	46.6236
ENSG00000123472	ATPAF1	34.5036	28.6441	22.9191	27.451	29.0469	28.7284	28.7823	33.0743	19.7562	26.9571	29.2516	29.212	26.5246	33.6817	24.9148	32.5183	30.4772	30.2703	53.0499	26.8936	30.9632	49.7254	38.1254	23.6807	41.3304	21.122	32.3058	28.6027	34.9894	17.8541	21.5507	39.4647	22.8889	21.8636
ENSG00000159658	EFCAB14	99.4972	118.987	177.92	174.402	184.453	137.402	155.587	142.256	156.777	161.252	149.939	165.087	123.616	128.459	194.891	185.051	158.312	173.801	141.301	165.402	143.059	160.161	162.213	145.503	190.807	151.161	116.37	167.106	189.465	132.598	157.443	170.087	176.13	160.52
ENSG00000233647	RP11-8J9.1	0	0	0	0	0	0	0	0	0	0	0	0	0	0	0	0	0	0	0	0.126261	0	0	0.239783	0	0	0.106677	0.115791	0	0	0.341161	0	0	0	0
ENSG00000186118	TEX38	0	0	0	0	0	0	0	0	0	0	0	0.206811	0	0	0	0.13779	0	0.579336	0.123948	0	0	0	0	0	0	0.106677	0	0.330032	0.104446	1.1372	0	0	0.114445	0.093434
ENSG00000228237	EFCAB14-AS1	0	0	0	0	0	0	0	0	0	0	0	0	0.221038	0	0	0.13779	0	0.289668	0.371845	0.252523	0	0.118112	0.119891	0.25327	0.110805	0.32003	0.231583	0.440042	0.52223	0.227441	0	0.444672	0.343334	0.560604
ENSG00000236476	RP11-8J9.5	0	0	0	0	0.652739	0	1.84641	0	0	0	0	0	0	0	0	0	0	1.15867	0	0	0	0	0.599456	0	0.332416	0	0	0.330032	0.417784	0	0	0.889345	0	0
ENSG00000142973	CYP4B1	349.966	206.372	843.573	469.689	432.603	232.854	180.731	423.155	86.903	148.203	252.156	281.728	325.976	113.454	625.366	308.235	60.1078	581.508	223.355	117.928	377.495	163.35	250.932	45.9685	340.173	96.329	85.8014	359.844	252.551	66.0715	239.514	606.644	21.4012	126.977
ENSG00000154198	CYP4Z2P	0	0.111673	0.437149	0.440727	0.870319	0.556034	0	0.309588	0	0.183798	0	0.103405	0.221038	0	0.681041	5.78716	0.211647	5.64852	5.45373	1.38887	1.28043	0.9449	2.15804	0	1.55128	4.48042	2.54741	3.63035	6.05787	0.796043	5.2481	1.55635	0.228889	1.40151
ENSG00000238145	RP11-346M5.1	0	0	0	0	0	0	0	0	0	0	0	0	0	0	0	0	0	0.289668	0	0.126261	0	0	0	0	0	0	0.115791	0.110011	0.835569	0.227441	0.223323	0	0	0
ENSG00000187048	CYP4A11	0	0	0	0	0	0	0	0	0	0	0	0	0.497336	0	0	0.826738	0	1.01384	0.247897	0.126261	0.931223	0.47245	0.239783	0	0.221611	0.32003	0.347374	0.660063	0.940015	1.1372	2.9032	0.333504	0.228889	0.280302
ENSG00000186377	CYP4X1	27.5325	15.1875	29.5388	35.447	38.566	11.8003	26.2842	10.1132	5.09055	24.3226	12.4237	13.8563	28.956	6.52108	22.4176	17.4993	21.3764	35.3395	34.7056	18.9392	13.2699	22.6776	28.654	11.3971	19.391	20.6953	22.5793	16.6116	24.4404	21.6069	17.8659	18.7874	9.27002	32.9822
ENSG00000259832	CYP4A26P	0	0	0	0	0	0	0	0	0	0	0	0	0	0	0	0.275579	0	0.434502	0	0	0	0	0	0	0	0.106677	0.347374	0.110011	0.104446	0	0.558308	0	0	0
ENSG00000261196	CYP4A43P	0	0	0	0	0	0	0	0	0	0	0	0	0	0	0	0	0	0	0	0	0	0	0	0	0	0.106677	0	0	0.104446	0	0.223323	0	0	0
ENSG00000261593	CYP4A27P	0	0	0	0	0	0	0	0	0	0	0	0	0	0	0	0	0	0	0	0	0	0	0	0	0	0	0	0	0.104446	0	0	0	0	0
ENSG00000261290	CYP4A44P	0	0	0	0	0	0	0	0	0	0	0	0	0	0	0	0	0	0	0	0	0	0.47245	0	0	0	0	0	0	0	0	0	0	0	0
ENSG00000186160	CYP4Z1	0	0	0	0.377766	0.870319	0.432471	0	0	0.181805	0.183798	0	1.03405	1.21571	0	0	1.51569	1.69318	2.75184	1.98317	1.6414	1.74604	0.354337	1.4387	0	2.32691	2.13353	1.62108	1.98019	4.0734	0.568602	1.4516	1.44518	1.14445	3.27019
ENSG00000225154	RP11-184J23.2	0	0	0	0	0	0	0	0	0	0	0	0	0	0	0	0.688948	0	0.289668	0	0	0	0.118112	0.119891	0	0.110805	0.213353	0.231583	0.330032	0.52223	0.11372	0.893294	0.222336	0	0
ENSG00000225506	CYP4A22-AS1	0	0.167509	0.0624499	1.07034	0	0	0	0	0	0.183798	0	0	0	0.253246	0.908055	0	0.423294	0.144834	0.371845	0.378784	0.232806	0.236225	0	0.126635	0.221611	0.106677	0.115791	0.770074	0	0	0.223323	0	0	0.373736
ENSG00000162365	CYP4A22	0	0	0	0	0	0	0	0	0	0	0	0	0	0	0	0	0	0.579336	0.371845	0.126261	0	0	0.359674	0	0.221611	1.06677	0.115791	0.550053	0.52223	0.909763	1.22828	0.111168	0	0.186868
ENSG00000225514	MTND1P34	0	0	0	0	0	0	0	0	0	0	0	0	0	0	0	0	0	0	0	0	0	0	0	0	0	0	0	0	0.104446	0	0	0	0	0.186868
ENSG00000224805	LINC00853	0	0	0.18735	0.566649	0	0	0	0	0	1.04152	0	0	0	0	0	0.13779	0	0.289668	0.619742	0	0.349209	0.236225	0	0	0.221611	0.213353	0.578957	0.330032	0.313338	0.682322	0.111662	0	0.228889	0.373736
ENSG00000162366	PDZK1IP1	227.442	36.0145	195.468	129.385	160.683	97.3677	310.143	67.4385	141.748	417.773	291.859	69.8503	100.793	81.102	72.5309	5.51158	272.813	71.6928	22.1868	97.8525	71.8206	34.2526	21.4605	60.7847	149.92	57.6054	86.7278	91.5287	23.2915	32.4103	25.5705	8.78228	15.9078	182.103
ENSG00000162367	TAL1	0	0	0	1.19626	0	0	0	0	0.606018	0	0	0	0.607855	0	0	0	0.634942	0.144834	0.371845	0.505045	0.582015	0.354337	0	0	0.664833	0.106677	1.15791	0.440042	0	0.227441	0	0	0.343334	0
ENSG00000226252	RP1-18D14.7	0	0	0	0	0	0	0	0	0	0	0	0	0	0	0	0	0	0	0	0	0.232806	0	0	0	0	0	0	0	0	0	0	0	0	0
ENSG00000123473	STIL	51.0513	27.6949	19.4844	39.9172	26.0552	19.6465	20.745	31.9391	6.18138	16.4806	14.6587	14.1148	26.9667	23.995	10.0454	58.285	8.25424	71.2583	61.9742	54.0398	23.979	45.5914	92.7958	23.934	38.3387	27.4159	65.4221	57.5355	53.4764	35.367	38.0766	82.9314	24.9489	35.8787
ENSG00000162368	CMPK1	330.32	177.895	409.109	265.506	258.593	186.704	230.801	195.298	185.138	258.91	260.767	219.478	341.725	188.542	265.266	237.411	277.47	360.781	241.575	269.442	253.642	248.627	297.21	140.691	355.464	165.349	222.898	277.997	296.314	214.818	293.67	307.38	181.509	230.782
ENSG00000225762	RP11-511I2.2	0	0	0	0.377766	0	0	0	0	0	0	0.65734	0	0.497336	0	0	0.688948	0.211647	0.289668	0.247897	0.505045	0.232806	0.354337	0.359674	0.126635	0.221611	0.533383	0.694748	1.21012	0.626677	0.909763	0.223323	0.667008	0.114445	0.46717
ENSG00000186790	FOXE3	0	0	0	0	0	0	0	0	0	0	0	0	0	0	0	0	0	0	0	0	0	0	0	0	0	0.533383	0.463166	0.330032	0.417784	0.454881	0	0.444672	0	0.093434
ENSG00000237424	FOXD2-AS1	0.704156	0.279182	1.4988	1.51106	0.870319	0.864941	0	0.0515979	0.727222	0.857725	1.44615	0.930648	0.221038	1.01298	0.283767	0.688948	0	1.15867	0.867639	1.01009	0.232806	1.41735	1.79837	0.25327	0.110805	0.213353	1.3895	1.43014	0.731123	3.41161	1.00496	2.66803	1.60223	0.280302
ENSG00000186564	FOXD2	0	0.893383	0.312249	2.07771	0.707134	0.556034	0	0	0.363611	1.22532	0	0	0	0	1.07832	1.24011	0	0.579336	0.123948	1.38887	0	0.47245	1.07902	0.25327	0.221611	0.533383	0.81054	0.220021	0.417784	1.47836	0.334985	1.55635	0.228889	0.373736
ENSG00000271355	RP4-666O22.3	0	0	0	0	0	0	0	0	0	0	0	0	0	0	0	0	0	0	0	0	0	0	0	0	0	0	0	0	0	0	0	0	0	0
ENSG00000229554	RPL21P24	0	0	0	0	0	0	0	0	0	0	0	0	0	0	0	0	0	0	0	0	0	0	0	0	0	0	0	0	0	0	0	0	0	0
ENSG00000221346	AL356458.1	0	0	0	0	0	0	0	0	0	0	0	0	0	0	0	0	0	0	0	0	0	0	0	0	0	0	0	0	0	0	0	0	0	0
ENSG00000227883	ATP6V0E1P4	0	0	0	0	0	0	0	0	0	0	0	0	0	0	0	0	0	0	0	0	0	0	0	0	0	0	0	0	0	0	0	0	0	0
ENSG00000221447	AL591415.1	0	0	0	0	0	0	0	0	0	0	0	0	0	0	0	0	0	0	0	0	0	0	0	0	0	0	0	0	0	0	0	0	0	0
ENSG00000227947	RP11-543D5.1	0	0	0	0	0	0	0	0	0	0	0	0	0	0	0	0	0	0	0	0	0	0	0	0	0	0	0	0	0	0	0	0	0	0
ENSG00000269113	TRABD2B	0	0.167509	0	0	0.652739	0.308908	2.28086	0.619175	2.42407	0.490128	0	0.103405	0.939413	0.126623	0	0	0	0	0	0.126261	0	0	1.3188	0.126635	0.664833	1.3868	0.926331	0.660063	1.46225	0.909763	0	0.222336	0.343334	2.80302
ENSG00000223814	RP11-543D5.2	0	0	0	0	0	0	0	0	0	0	0	0	0	0	0	0	0	0	0	0	0	0	0	0	0	0	0	0	0	0	0	0	0	0
ENSG00000273395	FLJ00388	0	0	0	0	0	0	0	0	0	0	0	0	0	0	0	0	0	0	0	0	0	0	0	0	0	0	0	0	0	0	0	0	0	0
ENSG00000225028	RP11-330M19.1	0	0	0	0	0	0	0	0	0	0	0	0	0	0	0	0	0	0	0	0	0	0	0	0	0	0	0	0	0	0	0	0	0.114445	0
ENSG00000226133	RP4-683M8.2	0	0	0	0	0	0	0	0	0	0	0	0.0517027	0	0	0	0	0	0	0	0	0	0	0	0	0	0	0	0	0	0	0	0	0	0
ENSG00000231413	RP11-193P11.3	0	0	0	0	0	0	0	0	0	0	0	0	0	0	0	0	0	0	0	0	0	0	0	0	0	0	0	0	0	0	0	0	0	0
ENSG00000237180	CYP46A4P	0	0	0	0	0	0	0	0	0	0	0	0	0	0	0	0	0	0	0	0	0	0	0	0	0	0	0	0	0	0	0	0.111168	0	0
ENSG00000242267	SKINTL	0	0	0	0	0	0	0	0	0	0	0	0	0	0	0	0.551158	0	0	0	0	0.698417	0	0.599456	0	0	0	0.347374	0.550053	0	0.11372	0	0	0	0.093434
ENSG00000269709	AL109659.1	0	0	0	0	0	0	0	0	0	0	0	0	0	0	0	0	0	0.434502	0	0	0	0	0	0	0	0	0	0	0	0	0	0	0	0
ENSG00000223720	RP5-1024N4.2	0	0	0	0	0	0	0	0	0	0	0	0	0	0	0	0	0	0.144834	0	0	0	0	0	0	0.110805	0	0	0	0	0	0	0	0	0
ENSG00000117834	SLC5A9	0.844987	0	0.312249	0	0	0	0	0	0.969629	0.30633	0	0	0	0.823049	0	0.413369	8.88918	4.48985	1.36343	0.126261	0	2.12602	3.71663	0.633174	1.77289	1.17344	0.81054	0.990095	1.25335	0.454881	1.00496	4.44672	0.686668	0.280302
ENSG00000272491	RP5-1024N4.4	0	0	0	0	0	0.185345	0	0	0	0	0	0	0	0	0	0.13779	0	0.289668	0	0	0	0	0	0.379905	0	0.213353	0.115791	0.440042	0.104446	0.341161	0.781632	0.222336	0	0.093434
ENSG00000132122	SPATA6	8.37946	18.5935	7.93113	15.7402	20.8877	2.71839	16.9979	14.241	1.69685	15.0102	10.8461	12.512	10.7204	7.59738	7.71847	17.9126	4.0213	58.2232	18.5923	23.9896	7.10058	10.8663	39.9238	5.4453	23.1583	5.12048	12.7371	39.4938	61.3099	10.3486	15.7443	94.604	5.83668	6.44695
ENSG00000224986	PPP1R8P1	0	0	0	0	0	0	0	0	0	0	0	0	0	0	0	0	0	0.144834	0	0	0.349209	0	0	0	0.443222	0	0.694748	0	0.104446	0	0.223323	0	0	0.186868
ENSG00000206700	RNU6-723P	0	0	0	0	0	0	0	0	0	0	0	0	0	0	0	0	0	0	0	0	0	0	0	0	0	0	0	0	0	0	0	0	0	0
ENSG00000235105	RP11-329A14.1	0	0.111673	0	0	0	0	0.325837	0.154794	0.303009	0.490128	0	0.0517027	0	0	0	0.13779	0	0.144834	0	0.126261	0	0.118112	0	0	0	0.106677	0.231583	0	0.208892	0	0.111662	0.111168	0.114445	0.280302
ENSG00000223175	RNU4-61P	0	0	0	0	0	0	0	0	0	0	0	0	0	0	0	0	0	0	0	0	0	0	0	0	0	0	0	0	0	0	0	0	0	0
ENSG00000232514	RP11-329A14.2	0	0	0	0	0	0	0	0	0	0	0	0	0	0	0	0	0	0.144834	0	0	0	0	0	0	0	0	0	0	0	0	0	0	0	0
ENSG00000186094	AGBL4	0.774572	0	0	0.755532	0.652739	0	0.271531	0	0	0.245064	0	5.22197	1.27097	0.949672	0	0	0	3.62085	0	1.01009	0	0.236225	1.07902	0.379905	1.55128	0.213353	0.926331	1.32013	1.25335	0	0	4.78023	0	0.46717
ENSG00000162373	BEND5	4.5066	1.34007	0.249799	0	0.21758	0	0.488756	2.83789	0	0.428862	1.70908	2.0164	4.53128	1.83603	0	1.92905	0	1.44834	2.47897	0.757568	1.04763	1.65357	3.47685	0.25327	1.77289	0.746736	1.96845	1.43014	2.61115	0.454881	1.56326	2.4457	0	0.93434
ENSG00000229846	RP11-141A19.1	0	0	0	0	0	0	0	0	0	0	0	0	0	0	0	0	0	0	0	0	0	0	0	0	0	0	0	0	0	0	0	0	0	0
ENSG00000239144	snoU13	0	0	0	0	0	0	0	0	0	0	0	0	0	0	0	0	0	0	0	0	0	0	0	0	0	0	0	0	0	0	0	0	0	0
ENSG00000230114	RP11-141A19.2	0	0	0	0	0	0	0	0	0	0	0	0	0	0	0	0	0	0.144834	0	0	0	0	0	0	0	0	0	0	0	0	0	0	0	0
ENSG00000225623	AGBL4-IT1	0	0	0	0	0.0543949	0	0	0	0	0	0	0	0	0	0	0	0	0	0	0	0	0	0	0	0	0	0.115791	0.110011	0	0	0	0.222336	0	0
ENSG00000237478	RP5-926E3.1	0	0	0	0	0	0	0	0	0	0	0	0	0	0	0	0	0	0	0	0	0.116403	0	0	0	0	0	0	0	0	0	0	0	0	0
ENSG00000215887	ZNF859P	0	0	0	0	0	0	0.977512	0	0	0	0	0	0	0	0	0	0	0.289668	0	0	0	0	0	0	0	0	0.231583	0	0	0	0	0.111168	0	0
ENSG00000221746	AL645730.1	0	0	0	0	0	0	0	0	0	0	0	0	0	0	0	0	0	0	0	0	0	0	0	0	0	0	0	0	0	0	0	0	0	0
ENSG00000227839	AL645730.2	0	0	0	0	0	0	0	0	0	0	0	0	0	0	0	0	0	0.289668	0	0	0.116403	0	0	0	0	0.213353	0	0	0	0	0	0	0	0
ENSG00000233595	MTND2P29	0	0	0	0	0	0	0	0	0	0	0	0	0	0	0	0	0	0	0	0	0	0	0.119891	0	0	0.106677	0	0	0.104446	0	0	0	0	0
ENSG00000162374	ELAVL4	6.40782	1.34007	0	0	0	0.926723	0.162919	0.773969	0	0	0.788808	12.4086	1.10519	1.51948	0.283767	0.275579	6.56106	0	0.495794	0.505045	0.698417	0	0.239783	0.379905	0.332416	0.533383	0.115791	0.440042	0.104446	0	0.223323	0	0.572224	0.186868
ENSG00000230828	RP11-492I2.1	0	0	0	0	0	0	0	0	0	0	0	0	0	0	0	0	0	0	0	0	0	0	0	0	0	0	0	0	0	0	0	0	0	0
ENSG00000237337	RP11-567C20.2	0	0	0	0	0	0	0	0	0	0	0	0	0	0	0	0	0	0	0	0	0	0	0	0	0	0	0	0	0	0	0	0	0	0.093434
ENSG00000233407	RP11-567C20.3	0	0	0	0	0	0	0	0	0	0	0	0	0	0	0	0	0	0	0	0	0	0	0	0	0	0	0	0	0	0	0	0	0	0
ENSG00000234080	RP11-183G22.1	0	0	0	0	0	0	0.0543062	0	0	0	0.065734	0	0.0552596	0	0	0	0.634942	0.144834	0.123948	0.126261	0	0	0	0	0	0	0	0	0.104446	0.454881	0	0	0.228889	0.093434
ENSG00000229316	HMGB1P45	0	0	0	0	0	0.679597	0	0	0	0	0	0	0	0	0	0	0	0.144834	0	0	0	0	0	0	0	0.106677	0.115791	0	0	0	0	0	0	0
ENSG00000225671	FCF1P6	0	0	0.0624499	0	0	0	0.0543062	0.0515979	0	0	0.065734	0	0	0	0	0	0	0	0	0	0.232806	0	0.239783	0	0	0	0	0	0	1.25092	0.446647	0	0	0
ENSG00000142700	DMRTA2	72.5985	77.4452	70.3185	73.6643	65.2739	50.043	77.9294	76.8293	56.7839	54.0979	78.2235	70.6775	85.5971	67.3634	67.5366	92.4568	8.0426	76.762	83.7891	57.1963	64.4872	74.8833	101.548	18.4887	94.6279	61.5524	87.5383	87.3483	81.5724	63.3422	115.57	71.5922	43.9468	54.3786
ENSG00000271782	RP5-850O15.4	0.492909	0	0	0	0	0	0	0	0	0	0	0	0	0	0.340521	0.964527	0	0	0.247897	0	0	0	0	0	0.221611	0	0	0	0.208892	0.341161	0	0	0	0
ENSG00000185104	FAF1	50.5584	39.1414	37.2826	40.358	33.5617	47.51	43.5536	42.4135	34.846	27.2021	32.9985	31.125	32.3268	39.3164	42.6786	42.8526	60.1078	36.9327	56.6444	32.1966	46.9104	58.7019	42.6813	28.3662	51.9678	32.643	43.0744	27.2826	48.5674	33.6612	44.1064	35.1291	27.3523	31.7676
ENSG00000225767	RP5-850O15.3	0	0	0	0	0	0	0	0	0	0	0	0	0	0	0	0.413369	0	1.01384	0	0.126261	0.582015	0	0.479565	0	0.110805	0.533383	0.347374	0	0	0.682322	0.223323	0	0	0.280302
ENSG00000202140	Y_RNA	0	0	0	0	0	0	0	0	0	0	0	0	0	0	0	0	0	0	0	0	0	0	0	0	0	0	0	0	0	0	0	0	0	0
ENSG00000207194	RNU6-1026P	0	0	0	0	0	0	0	0	0	0	0	0	0	0	0	0	0	0	0	0	0	0	0	0	0	0	0	0	0.104446	0	0	0	0	0
ENSG00000252825	RNU6-1253P	0	0	0	0	0	0	0	0	0	0	0	0	0	0	0	0	0	0	0	0	0	0	0	0	0	0	0.115791	0	0	0	0	0	0	0
ENSG00000230585	PHBP12	0	0	0	0	0.271975	0.123563	0	0	0	0.673927	0	0.155108	0	0	0	0	0	0	0	0.252523	0	0	0	0	0	0.533383	0	0	0.104446	0.454881	0	0	1.14445	0.373736
ENSG00000237130	MRPS6P2	0	0	0	0	0	0	0	0	0	0	0	0	0	0	0	0	0	0	0	0	0	0	0	0	0	0	0	0	0	0	0	0	0	0
ENSG00000123080	CDKN2C	18.6601	11.8373	10.4291	27.0103	6.79937	12.171	5.91938	13.4671	5.09055	8.27092	10.123	6.35943	17.2962	5.69803	16.2315	31.1404	14.1804	6.66236	43.258	6.94437	16.2964	36.1424	22.2998	8.10463	22.2719	9.81425	23.0425	3.52034	12.638	4.54881	18.8708	13.0067	10.3	7.94189
ENSG00000265538	MIR4421	0	0	0	0	0	0	0	0	0	0	0	0	0	0	0	0	0	0	0	0	0	0	0	0	0	0	0	0	0	0	0	0	0	0
ENSG00000204006	C1orf185	0	0	0	0	0	0	0	0	0	0	0	0	0	0	0	0	0.423294	0	0	0	0	0	0	0	0	0	0	0	0	0	0	0	0.343334	0
ENSG00000200262	Y_RNA	0	0	0	0	0	0	0	0	0	0	0	0	0	0	0	0	0	0	0	0	0	0	0	0	0	0	0	0	0	0	0	0	0	0
ENSG00000213478	CFL1P2	0.0704156	0	0	0	0.0543949	0.0617815	0.0543062	0	0.545416	0.0612661	0	0	0.0552596	0	0	0	0	0.144834	0	0	0	0	0	0	0	0.106677	0	0	0.208892	0.11372	0	0	0	0
ENSG00000239101	AL162430.2	0	0	0	0	0	0	0	0	0	0	0	0	0	0	0	0	0	0	0	0	0	0	0	0	0	0	0	0	0	0	0	0	0	0
ENSG00000221492	AL162430.1	0	0	0	0	0	0	0	0	0	0	0	0	0	0	0	0	0	0	0	0	0	0	0	0	0	0	0	0	0	0	0	0	0	0
ENSG00000203356	RP11-296A18.3	0	0	0	0	0	0	0	0	0	0	0	0	0	0	0	0	0	0	0.123948	0	0	0.354337	0	0.126635	0	0.213353	0	0.110011	0	0.11372	0	0.111168	0	0
ENSG00000238618	snoU13	0	0	0	0	0	0	0	0	0	0	0	0	0	0	0	0	0	0	0	0	0	0	0	0	0	0	0	0	0	0	0	0	0	0
ENSG00000123091	RNF11	116.467	80.237	115.907	80.2752	81.4292	81.9223	75.4314	77.5517	112.356	98.332	88.8066	105.525	75.4293	95.8535	156.639	91.2167	334.403	85.5969	64.0813	99.6201	107.905	105.12	94.3544	103.334	94.7387	66.9929	72.138	84.268	103.611	123.387	100.161	112.169	154.958	76.8028
ENSG00000233406	RP11-296A18.5	1.05623	0	0.312249	0	0	0	0.488756	0.103196	0.181805	0	0.197202	0	0	0	0.567534	0.13779	0	0.144834	0	0.757568	0	0.354337	0	0.126635	0.554027	0.533383	0	0	0.104446	0.227441	0.223323	0	0.343334	1.21464
ENSG00000236434	RP11-296A18.6	0	0	0.18735	0	0	0	0	0	0	0	0	0	0	0	0	0	0	0	0.123948	0	0	0	0	0.50654	0	0.533383	0.347374	0.220021	0.52223	0.454881	0.223323	0	0.114445	0.093434
ENSG00000085831	TTC39A	33.377	33.3902	69.132	55.1538	50.1521	17.9166	29.1624	38.2341	19.635	31.9809	74.4766	37.4327	41.2789	44.1914	72.8147	44.0927	83.6007	44.3192	23.1784	37.6259	41.7886	25.5123	44.9592	11.777	39.4467	21.122	41.3375	51.7049	39.794	39.461	43.9947	48.3581	44.9768	19.4343
ENSG00000261664	RP11-275F13.1	0	0.167509	1.43635	1.88883	0.979109	0.370689	0.380144	0.515979	0.363611	0.980257	0.525872	0.155108	0.165779	0	0.567534	2.34242	0.846589	1.73801	0.495794	0	0.698417	0.708675	1.3188	0.379905	0.775638	0.213353	1.62108	0.880084	0.731123	0.796043	0.66997	1.44518	0.801113	0
ENSG00000085832	EPS15	62.9515	52.0396	57.1416	52.5724	48.4115	42.2585	53.1115	56.087	60.5412	71.5588	49.6292	57.2865	52.7176	50.0794	59.4209	75.2331	104.765	67.4926	57.1402	66.0346	66.6989	58.3476	60.4252	87.3781	69.475	77.2339	54.8851	58.8556	65.9055	69.0283	60.6323	68.7019	61.1135	71.0098
ENSG00000232027	RP11-275F13.3	0	0	0	0	0	0	0	0	0	0	0	0	0	0	0	0	0	0.579336	0.123948	0	0	0.236225	0	0	0	0.426706	0	0.330032	0	0.11372	0.223323	0.111168	0.114445	0.373736
ENSG00000206595	RNU6-877P	0	0	0	0	0	0	0.0543062	0	0	0	0	0	0	0	0	0.275579	0	0	0.123948	0	0	0.354337	0	0	0.110805	0.106677	0	0	0	0.11372	0	0	0	0
ENSG00000238140	RP11-253A20.1	0	0	0	0	0	0	0	0	0	0	0	0	0	0	0	0	0.423294	0.434502	0.247897	0	0.116403	0	0	0	0	0.746736	0.115791	0	0	0.11372	0	0	0.114445	0.186868
ENSG00000227070	RP11-191G24.1	0	0	0	0	0	0	0.271531	0	0	0	0	0	0	0	0.397274	0	0	0	0.123948	0.505045	0.582015	0	0	0	0	0.32003	0	0.220021	0	0.227441	0	0	0	0
ENSG00000252032	RNU6-1281P	0	0	0	0	0	0	0	0	0	0	0	0	0	0	0	0	0	0	0	0	0	0	0	0	0	0	0	0	0	0	0	0	0	0.186868
ENSG00000227742	CALR4P	0	0	0	0	0	0	0	0	0	0	0	0	0	0	0.283767	0.275579	0	0	0	0	0	0	0.119891	0	0	0	0	0	0	0	0	0	0.343334	0
ENSG00000117859	OSBPL9	86.9633	57.9024	72.879	61.0721	62.4454	40.0962	63.5383	68.7801	31.4523	51.0959	62.6445	67.6788	79.1317	49.4462	64.1881	92.319	43.176	70.679	88.0034	67.171	57.6194	68.6234	86.0819	59.2651	88.5336	58.3521	74.917	75.6872	78.439	68.4597	97.5923	82.2644	71.1846	53.6311
ENSG00000236973	GAPDHP51	0	0	0	0	0	0	0	0	0	0	0	0	0	0	0	0	0	0	0	0	0	0	0	0	0	0	0	0.110011	0	0	0	0	0.228889	0
ENSG00000232846	SLC25A6P3	0	0	0	0	0	0	0	0	0	0	0	0	0	0	0	0.551158	0	0	0	0	0	0	0	0	0	0	0	0	0	0	0	0	0	0.186868
ENSG00000212624	SNORA26	0	0	0	0	0	0	0	0	0	0	0	0	0	0	0	0	0	0	0	0	0	0	0	0	0	0	0.115791	0	0.104446	0	0	0	0	0
ENSG00000078618	NRD1	66.4019	109.16	96.9222	119.437	125.924	125.664	115.129	90.5028	117.143	99.251	128.707	87.4809	96.7595	108.199	103.348	146.47	189.848	160.041	153.2	153.281	133.165	156.499	129.123	220.598	128.645	147.96	163.266	158.195	122.097	102.348	137.009	152.3	115.818	152.671
ENSG00000266993	RP4-657D16.3	0	0	0.499599	0	0	0.494252	0	0	0	0	0	0.310216	0	0.253246	0.510781	1.51569	0.634942	2.89668	2.10712	1.51514	1.28043	1.29924	0.839239	1.13971	1.32967	4.80045	2.54741	1.43014	2.19337	4.09393	2.56822	0.667008	3.89112	1.49494
ENSG00000272175	RP4-657D16.6	0	0	0	0	0	0	0	0	0	0	0	0	0	0	0	0	0	0	0	0	0	0.118112	0	0	0	0.106677	0	0	0	0	0.334985	0	0.114445	0.093434
ENSG00000212076	MIR761	0	0	0	0	0	0	0	0	0	0	0	0	0	0	0	0.13779	0	0.144834	0	0	0	0	0	0	0	0	0	0	0	0	0	0	0	0
ENSG00000230604	TSEN15P2	0	0	0	0	0	0	0	0	0	0	0	0	0	0	0	0	0	0	0	0.505045	0	0.118112	0.239783	0.379905	0	0	0.115791	0.110011	0	0.11372	0	0	0	0
ENSG00000212174	Y_RNA	0	0	0	0	0	0	0	0	0	0	0	0	0	0	0	0	0	0	0	0	0	0	0	0	0	0	0	0	0	0	0	0	0	0
ENSG00000265769	AL589663.1	0	0	0	0	0	0	0	0	0	0	0	0	0	0	0	0	0	0	0	0	0	0	0	0	0	0	0	0	0	0.11372	0	0	0	0
ENSG00000169213	RAB3B	9.50611	6.81205	3.62209	6.73682	7.66968	3.83045	8.52608	8.77165	1.69685	3.4309	2.10349	13.391	10.2783	1.89934	5.90236	19.4283	5.29118	103.122	19.4599	7.95446	3.37568	10.3939	32.8502	2.9126	22.9367	3.41365	11.116	22.7722	38.2273	7.73298	32.0469	33.4616	19.9134	7.47472
ENSG00000200839	RNA5SP48	0	0	0	0	0	0	0	0	0	0	0	0	0	0	0	0	0	0.144834	0	0	0	0	0	0	0	0	0.115791	0	0	0.11372	0	0	0	0
ENSG00000229032	RP11-91A18.1	0	0	0	0	0.21758	0	0	0	0.0606018	0	0	0	0	0	0.0567534	0	0	0	0	0	0	0	0	0	0	0	0	0	0	0	0	0	0	0
ENSG00000264613	RN7SL290P	0	0	0	0	0	0	0	0	0	0	0	0	0	0	0	0	0	0	0	0	0	0	0	0	0	0	0	0	0	0	0	0	0	0
ENSG00000117862	TXNDC12	88.6532	48.5777	56.5171	68.3126	64.3492	68.9482	59.1395	60.9372	55.087	69.9046	79.6039	53.9259	55.3148	56.9803	49.8295	58.1472	40.4246	48.6642	62.346	57.4489	50.9845	57.5208	63.7822	65.217	72.1343	45.5509	61.7168	50.7148	64.4432	40.5982	43.1014	76.039	40.6279	52.6033
ENSG00000198841	KTI12	3.02787	10.3856	7.18173	9.94783	5.00433	13.9626	5.75646	6.24335	16.1807	6.12661	10.0573	5.48048	7.7916	6.6477	7.15093	5.51158	8.46589	4.77952	6.94111	6.94437	4.30691	8.26787	3.83652	5.95184	4.87544	5.86721	7.75802	8.58082	5.74454	11.372	4.68979	6.00308	11.6734	6.26008
ENSG00000223390	RP11-91A18.4	0	0	0	0	0	0	0	0	0	0	0	0	0	0	0	0	0	0	0.123948	0	0.116403	0	0	0	0	0	0.81054	0	0	0	0	0	0	0
ENSG00000228369	TXNDC12-AS1	0	0	0	0	0	0	0	0	0	0	0	0	0	0	0	0	0	0.289668	0.123948	0	0	0.354337	0	0	0	0	0	0	0	0.11372	0.111662	0	0.343334	0.093434
ENSG00000134717	BTF3L4	57.1775	31.2126	37.7822	37.3358	43.4615	38.181	29.3254	37.0473	38.4215	46.5622	40.3607	37.6912	31.7743	38.0502	30.8171	36.3765	54.1817	37.0775	41.3988	43.0551	50.2861	40.3945	38.9647	39.6367	41.552	38.8303	35.8953	35.7534	44.7029	45.943	38.8583	40.7987	43.3745	33.3559
ENSG00000157077	ZFYVE9	17.111	14.7408	28.1024	31.4175	44.1687	13.3448	15.2057	21.2068	29.8767	12.9884	12.1608	24.9207	22.2696	16.6509	39.3869	37.4788	27.5141	43.8847	29.1279	17.0453	19.2065	22.6776	26.3761	9.24435	31.8012	14.6147	18.7582	28.7127	34.3628	32.2966	40.3099	39.5758	35.9356	22.2373
ENSG00000241745	RN7SL788P	0	0	0	0	0	0	0	0	0	0	0	0	0	0	0	0	0	0	0	0	0	0.236225	0	0	0	0	0	0	0	0	0	0	0	0.186868
ENSG00000228407	RP4-800M22.1	0	0	0.249799	0	0	1.11207	0	0	0.0606018	0	0	0.0517027	0.165779	0.0633115	0	0	0	0	0.495794	0.252523	0.116403	0.236225	0	0	0.332416	0.106677	0.347374	0	1.04446	1.1372	0.223323	0	1.25889	0
ENSG00000223429	RP4-800M22.2	0	0	0	0	0	0	0	0	0	0.30633	0	0.0517027	0	0	0	0.275579	0	0	0	0	0	0	0.239783	0	0	0.213353	0	0	0	0.227441	0	0	0.114445	0
ENSG00000224255	PDCL3P6	0	0	0	0	0	0	0	0	0	0	0	0.155108	0	0	0	0.826738	0	0.579336	0	0.252523	0.116403	0	0	0	0	0.106677	0.231583	0	0.208892	0	0.446647	0	0.343334	0.186868
ENSG00000236004	RP4-800M22.4	0	0	0	0	0	0	0	0	0	0	0	0	0	0	0	0	0	0	0	0	0	0	0	0	0	0	0	0	0	0.227441	0	0	0	0
ENSG00000237663	DNAJC19P7	0	0	0	0	0	0	0	0	0	0	0	0	0	0	0	0	0	0	0	0	0	0	0	0	0	0	0	0	0	0	0	0	0	0
ENSG00000213735	ANAPC10P1	0	0	0	0	0	0	0	0.0515979	0	0	0	0	0	0	0	0	0	0	0	0	0	0	0.359674	0	0	0.106677	0.115791	0.110011	0	0	0	0	0	0
ENSG00000154222	CC2D1B	16.6181	36.6287	24.855	31.1657	30.7875	38.4281	32.6924	29.772	25.4528	41.1095	28.1999	34.951	27.464	34.0616	23.6094	30.4515	25.821	46.202	36.5648	36.1107	33.9896	41.6937	32.2508	48.7544	45.541	61.9791	40.2954	44.9943	32.5872	39.9158	39.1933	36.7966	44.1757	41.8584
ENSG00000272100	RP11-155O18.6	0	0.335019	0.0624499	0	0	0	1.57488	0	0	0	0	0	0	0	0	0.275579	0	0.289668	0	0.126261	0	0.118112	0.239783	0	0.221611	0.64006	0.578957	0.110011	0.104446	0	0.111662	0.333504	0.114445	0
ENSG00000224680	PLA2G12AP1	0	0.0558365	0	0.062961	0	0.308908	0.43445	0	0.0606018	0.0612661	0	0.413621	0	0	0	0.413369	0	0.289668	0.991587	0.378784	0	0.354337	0.239783	0.126635	0.221611	0.106677	0.231583	0.660063	0.417784	0.682322	0.223323	0.55584	0.343334	0.186868
ENSG00000085840	ORC1	3.09829	12.8982	0.936748	5.03688	2.93733	9.32901	3.69282	8.56526	1.39384	0.980257	5.65312	2.43002	3.48135	2.7857	7.32119	14.8813	1.69318	4.34502	35.945	5.30297	15.598	33.8983	3.83652	13.8032	12.4102	14.828	23.7372	3.96038	2.19337	5.5723	11.9478	2.22336	6.98113	9.15653
ENSG00000134748	PRPF38A	57.8816	42.9941	39.9679	34.1878	44.6582	61.349	45.9431	39.7304	65.0863	41.1095	53.9676	34.951	37.466	51.6622	32.69	66.139	51.4303	54.6024	62.0982	67.9286	46.0955	66.7336	47.1173	65.3436	43.4357	60.9123	65.6537	54.0152	48.0452	69.3694	55.7192	58.8079	86.2913	54.7523
ENSG00000134744	ZCCHC11	22.2513	30.0959	30.6004	12.6552	30.9507	27.431	24.4378	27.0373	17.4533	16.358	9.53143	21.3532	25.4747	20.323	12.3155	50.0176	23.9161	52.5747	50.6949	30.8077	31.8944	44.5284	58.5069	31.7854	38.7819	46.831	34.8532	42.134	37.9139	35.8219	33.8335	55.0282	37.9956	38.3079
ENSG00000239063	snoU13	0	0	0	0	0	0	0	0	0	0	0	0	0	0	0	0	0	0	0	0	0.232806	0	0.119891	0	0	0.426706	0	0	0	0	0.334985	0	0.343334	0
ENSG00000272371	RP11-25O10.2	0	0	0	0	0	0	0	0	0	0	0	0	0	0	0	0	0	0	0	0	0	0	0	0	0	0.106677	0	0.220021	0	0	0	0	0	0.093434
ENSG00000236290	EEF1GP7	0	0	0	0	0	0	0	0	0	0	0	0	0	0	0	0	0	0	0	0	0	0	0	0	0	0	0	0	0	0	0	0	0.114445	0
ENSG00000116157	GPX7	24.2934	7.2029	2.74779	3.27397	5.22191	12.9123	4.45311	6.14015	7.69643	10.7828	3.22097	8.32413	10.4993	3.2922	1.92962	5.78716	8.0426	6.66236	5.70163	4.16662	7.10058	9.449	8.15261	3.29251	12.6318	9.49422	12.2739	7.26069	4.80452	1.47836	4.35481	9.78279	2.97556	4.57827
ENSG00000182183	FAM159A	3.52078	0.390855	0	0.440727	0.380764	0	1.14043	0.25799	0	0.367596	0	0.258513	0	0	0	0	0	0.579336	0	0.757568	0.582015	0	1.4387	1.51962	0.443222	0.960089	0.231583	0.660063	1.3578	0	0.334985	2.00103	0.915558	0.280302
ENSG00000162377	COA7	13.379	11.6698	11.3659	16.4328	16.9168	12.727	6.73397	10.4228	39.876	11.4568	9.13703	8.01391	8.28894	10.4464	12.2587	14.1923	13.3338	9.41421	12.1469	7.19689	11.5239	22.087	7.79293	14.1831	6.20511	11.4144	12.7371	11.0011	11.5935	10.1211	8.70961	10.561	20.4856	15.0429
ENSG00000233664	NDUFS5P3	0	0	0	0	0	0	0	0	0	0	0	0	0	0	0	0	0	0	0	0	0	0	0	0	0	0	0	0	0	0	0	0	0	0
ENSG00000239640	RN7SL62P	0	0	0	0	0	0	0	0	0	0	0	0	0	0	0	0	0	0	0	0	0	0	0	0	0	0	0	0	0	0	0	0	0	0
ENSG00000162378	ZYG11B	37.8836	19.7661	41.0296	28.2065	35.0303	17.9166	36.0593	32.7131	23.2105	16.358	30.1062	42.2411	22.0486	16.0178	52.1564	55.667	36.615	47.94	55.157	29.0401	35.7357	43.7016	42.9211	38.2437	41.9953	33.2831	39.3691	36.5235	51.5964	41.8491	58.1757	38.4642	49.3257	40.8307
ENSG00000252018	RNU2-30P	0	0	0	0	0	0	0	0	0	0	0	0	0	0	0.794548	0.13779	0	0	0	0	0	0	0	0.126635	0	0	0	0.220021	0	0.11372	0	0	0	0
ENSG00000228929	RP11-159C21.4	3.45036	0.614201	0.562049	0.377766	0.21758	1.05029	0.705981	0.619175	2.24227	0.551395	0.591606	0.568729	1.54727	0.949672	1.07832	0.826738	5.71448	1.44834	1.36343	0.378784	1.62964	1.65357	0.599456	0.886444	1.44047	1.06677	1.27371	0.660063	2.29781	2.61557	2.23323	0.778177	0.915558	0.46717
ENSG00000206627	RNU6-969P	0	0	0	0	0	0	0	0	0	0	0	0	0	0	0	0	0	0	0.123948	0	0.465612	0	0.239783	0	0.110805	0	0	0.110011	0	0.11372	0	0	0	0
ENSG00000203995	ZYG11A	0.281662	0.837547	0.999198	1.51106	0	0.0617815	0.814594	0.515979	0.848425	0.918991	0	2.22321	1.16045	0.949672	1.02156	4.82264	1.05824	2.46218	1.85923	1.26261	1.28043	0.9449	2.7575	0.633174	0.443222	0.960089	2.31583	3.52034	4.59563	4.54881	5.02478	1.66752	17.1667	1.30808
ENSG00000242391	RP4-631H13.2	0	0	0	0	0	0	0	0	0	0	0	0	0	0	0	0	0	0	0	0	0	0	0	0	0	0	0	0.220021	0.313338	0	0	0	0.228889	0
ENSG00000121310	ECHDC2	24.7159	18.5377	19.4219	15.1736	11.9125	16.9281	19.6589	21.4647	8.72666	18.1348	12.5552	20.0606	34.5372	12.2824	22.4176	89.701	52.7002	119.633	90.3584	57.1963	49.0056	71.2218	115.216	15.956	89.1984	74.5669	105.602	53.5751	80.5279	50.6056	110.322	70.8141	58.939	59.7043
ENSG00000230953	RP4-631H13.6	0	0	0.0624499	0	0	0.617815	0	0	0	0	0.065734	0	0.442077	0.0633115	0	0.826738	1.26988	2.89668	1.85923	0.757568	0.698417	0.826787	1.3188	0.25327	0.221611	1.28012	1.50529	0.770074	1.04446	1.02348	1.11662	0.889345	1.03	1.21464
ENSG00000231866	RP4-631H13.4	0	0	0	0	0	0	0	0	0	0	0.525872	0	0	0	0	0	0	0	0	0	0	0	0	0	0.221611	0	0	0	0	0	0.111662	0	0	0
ENSG00000116171	SCP2	162.66	97.0438	177.295	124.096	130.874	91.8691	134.408	88.2325	51.0873	100.905	128.379	115.142	115.216	91.2318	195.856	162.73	175.879	132.668	149.482	95.9586	110.583	128.27	161.134	80.4132	160.225	85.5546	96.1069	110.671	172.754	103.827	161.798	194.989	96.4769	77.3634
ENSG00000264834	MIR1273F	0	0	0	0	0	0	0	0	0	0	0	0	0	0	0	0	0	0	0	0	0	0	0	0	0	0	0	0	0	0	0	0	0	0
ENSG00000266188	MIR5095	0	0	0	0	0	0	0	0	0	0	0.065734	0.0517027	0	0	0	0	0	0	0	0	0	0	0	0	0	0	0	0	0	0	0	0	0	0
ENSG00000265815	MIR1273G	0	0	0	0	0	0	0	0	0	0	0	0	0	0	0	0	0	0	0	0	0	0	0	0	0	0	0	0	0	0	0	0	0	0
ENSG00000237279	RP4-631H13.5	0	0	0	0	0	0	0	0	0	0	0	0	0	0	0	0	0	0	0	0	0	0	0	0	0	0	0.115791	0	0	0	0	0	0	0
ENSG00000236360	RP11-334A14.2	0	0	0	0	0	0	0.0543062	0	0	0	0	0	0	0	0	0	0	0	0	0	0	0	0	0	0	0	0	0	0	0	0	0	0	0.093434
ENSG00000226147	TUBBP10	0	0	0	0	0	0	0	0	0	0	0	0	0	0	0	0	0	0	0	0	0	0	0	0	0	0	0	0	0	0	0	0	0	0
ENSG00000174348	PODN	0.281662	0	0	0	0	0	0.651675	0	0	0	0	0	0	0	0	0.688948	0	0.144834	0	0.883829	0	0.354337	0	0	0	0.106677	0	0	0	0.682322	0	0.111168	0	0.186868
ENSG00000232993	RP11-334A14.5	0	0	0	0	0	0	0	0	0	0	0	0	0	0	0	0	0	0	0	0	0	0	0	0	0	0	0	0	0	0	0	0	0	0
ENSG00000227644	HIGD1AP11	0	0	0	0	0	0	0	0	0	0	0	0	0	0	0	0	0	0	0	0	0	0	0	0	0	0	0	0	0	0	0	0	0	0
ENSG00000162383	SLC1A7	0	0	0	0	0	0	0	0	0	0	0	0.103405	0	0	0	0	0	0	0.123948	0	0	0	0	0	0.110805	0	0	0	0.208892	0	0	0	0.228889	0
ENSG00000235563	RP11-334A14.8	0	0	0	0	0	0	0	0	0	0	0	0	0	0	0	0	0	0	0	0	0	0	0	0	0	0	0	0	0	0.11372	0	0	0.228889	0
ENSG00000157184	CPT2	20.0684	27.0807	23.8558	25.9399	26.0552	16.5574	21.6682	18.1109	22.3015	15.1327	19.1286	24.0417	18.4567	13.9918	23.6662	27.1446	13.9687	21.4354	27.3926	19.6968	20.7197	23.8587	29.733	15.8294	26.5933	12.5878	24.2004	22.5522	32.1694	18.0815	28.2504	26.0133	24.9489	15.4166
ENSG00000236723	RP5-1024G6.2	0	0	0	0	0	0	0	0	0	0	0	0	0	0	0	0	0	0	0	0	0	0	0	0	0	0	0	0	0	0	0	0	0	0
ENSG00000162384	C1orf123	18.0264	18.2585	16.4868	20.7142	17.5696	20.7586	21.1251	16.6661	15.1504	19.2375	15.4475	14.9421	25.3089	20.133	20.6015	23.6998	14.8153	20.7113	24.9136	15.7827	16.8784	19.4886	26.1363	15.4495	21.2746	17.3883	25.5899	18.0417	18.2781	8.98391	15.7443	18.7874	14.1911	13.2676
ENSG00000259818	RP5-1024G6.7	0	0	0	0	0	0	0	0	0	0	0	0	0	0	0	0	0	0.289668	0	0.631306	0	0	0.119891	0	0	0	0.115791	0.440042	0.104446	0.11372	0	0.222336	0.114445	0
ENSG00000162385	MAGOH	21.7584	38.583	30.1633	30.662	28.8837	47.7571	44.5854	29.2044	56.6021	33.0837	31.0922	25.0758	22.8222	35.8343	28.1497	24.9399	35.7684	29.8358	37.1845	38.6359	34.106	39.3315	26.3761	39.1302	26.4825	34.8833	43.8849	26.7326	33.4228	44.1235	35.3968	28.2367	32.2734	38.8685
ENSG00000226754	RP5-1024G6.5	0	0.725874	0	0	0	0	0.380144	0.154794	0.242407	0	1.77482	0.310216	0.828894	0.696426	0.510781	0.551158	0	0	1.11554	0.631306	0.582015	0.118112	1.79837	0.126635	0.554027	0	0.347374	0.660063	1.46225	0.341161	0	2.4457	1.60223	0.186868
ENSG00000270172	RP5-1024G6.8	2.11247	1.89844	1.249	2.83324	1.68624	3.89223	2.98684	0.154794	4.42393	0.673927	2.82656	5.53218	0	1.96266	1.81611	5.37379	6.77271	5.21402	8.30454	3.40905	7.33338	5.78751	1.4387	7.34482	2.54853	12.5878	7.75802	5.39051	4.49118	11.2583	5.47142	4.78023	5.3789	17.2853
ENSG00000157193	LRP8	4.57701	15.5225	5.74539	13.7885	9.6823	13.4066	5.2677	4.59222	46.1786	5.08508	20.2461	11.3746	6.35485	5.69803	10.8967	14.6057	9.10083	22.4493	27.7644	23.7371	26.7727	32.599	4.55587	23.4275	14.6263	41.4972	38.0954	28.0527	15.458	26.4968	15.4093	18.8986	25.1778	68.02
ENSG00000234578	RP4-784A16.1	0	0	0	0	0	0	0	0	0	0	0	0	0	0	0	0	0	0	0	0	0	0	0	0	0	0	0	0	0	0	0	0	0	0
ENSG00000228838	RP4-784A16.2	0	0	0	0	0	0	0	0	0	0	0	0	0	0	0	0	0	0	0	0	0	0.236225	0	0.126635	0	0	0	0	0.104446	0	0.111662	0	0.114445	0.093434
ENSG00000225030	RP4-784A16.3	0	0	0	0	0	0	0	0	0	0	0	0	0	0	0	0	0	0.579336	0	0	0	0	0	0.126635	0	0.32003	0.115791	0.110011	0	0.568602	0	0	0.114445	0.280302
ENSG00000232762	RP4-784A16.4	0	0	0.1249	0	0	0	0	0	0	0	0	0	0	0	0	0	0.423294	0.144834	0.371845	0	0	0.118112	0	0.25327	0	0.32003	0.231583	0.110011	0	0.11372	0.111662	0	0.572224	0
ENSG00000225675	RP4-784A16.5	0	0	0	0	0	0	0	0	0	0	0	0	0	0	0	0	0	0	0	0	0	0	0	0	0	0	0	0	0	0	0	0	0.114445	0
ENSG00000226938	RP11-117D22.1	0	0	0	0	0	0	0	0	0	0	0	0	0	0	0	0	0	0	0	0	0	0	0	0	0	0	0	0	0	0	0	0	0	0
ENSG00000230138	RP11-117D22.2	0	0.111673	0	0	0	0	0.543062	0.206392	0	0.673927	0	0.103405	0.552596	0	0	0	0	0	0	0	0	0	0	0	0	0	0	0	0	0	0	0	0	0.093434
ENSG00000236253	SLC25A3P1	0	0	0	0	0	0	0	0	0	0	0	0	0	0	0	0	0	0	0	0	0	0	0	0	0	0	0	0	0	0	0	0	0	0
ENSG00000143006	DMRTB1	0	0	0	0	0	0	0	0	0	0	0	0	0	0	0	0	0	0	0	0	0	0	0	0	0	0	0	0	0	0	0	0	0	0
ENSG00000174332	GLIS1	0	0	0	0	0	0	0	0	0	0	0	0.0517027	0	0	0	0.13779	1.69318	0.434502	0	0	0	0	0	0.126635	0	0	0.463166	0	0	0	0.223323	0	0.228889	0
ENSG00000239007	RNU7-95P	0	0	0	0	0	0	0	0	0	0	0	0	0	0	0	0	0	0	0	0	0	0	0	0	0	0	0	0	0	0	0	0	0	0
ENSG00000058804	NDC1	34.0107	30.375	15.0504	31.8582	18.4399	37.2542	26.1756	26.4697	31.1493	12.9271	18.9314	14.787	18.1251	22.6022	29.1713	72.4773	30.9005	30.9945	112.793	26.0098	51.4501	98.1515	55.9892	42.1694	53.8515	42.4573	92.17	30.3629	45.3296	27.634	47.5679	53.1383	35.9356	56.8079
ENSG00000201003	SNORA58	0	0	0	0	0	0	0	0	0	0.30633	0	0	0	0	0	0	0	0.144834	0	0	0	0	0	0	0	0	0	0	0	0	0	0	0	0
ENSG00000264454	AL049745.1	0	0	0	0	0	0	0	0	0	0	0	0	0	0	0	0	0	0	0.123948	0	0	0	0	0	0	0	0	0	0	0	0	0	0	0
ENSG00000229687	RP4-654H19.2	0	0	0	0	0	0	0	0	0	0	0	0	0	0	0	0	0	0	0	0	0	0	0	0	0	0	0	0	0	0	0	0	0	0
ENSG00000058799	YIPF1	58.7266	46.8468	63.3242	77.8197	74.1947	53.5646	67.8828	47.4185	60.2988	88.7133	52.5872	49.8931	52.7729	55.5875	61.8613	38.0299	35.1334	44.7537	29.6237	50.757	52.8469	34.607	37.8856	50.0208	65.3752	43.5241	37.5164	59.2957	46.583	36.9591	36.4017	33.5728	37.1945	53.7246
ENSG00000211452	DIO1	0	0.167509	0	0	0.489554	0	0	0.412784	0	0	0	0.155108	0	0.633115	0	0.13779	0	2.46218	0.123948	0.126261	0.232806	0.826787	0.479565	0.126635	0	0.32003	1.04212	0.440042	0.731123	0.227441	0	2.55687	0.114445	0.373736
ENSG00000081870	HSPB11	39.2919	26.8573	13.5516	29.5917	25.4568	17.6077	29.7055	20.536	6.48439	27.1409	22.0866	23.2145	35.4214	20.0064	8.68328	30.5893	19.4715	51.8505	36.069	32.0704	27.4711	19.2523	34.7685	16.3359	29.4743	18.5617	26.2846	36.9635	41.1518	12.8504	22.6673	80.8192	15.2211	18.4065
ENSG00000116212	LRRC42	48.4459	25.964	39.9679	31.9842	36.9885	39.9726	29.9227	34.3642	33.8764	25.2416	41.8726	43.637	36.8581	35.0112	29.8523	35.2741	27.3025	29.5461	38.1761	33.5855	32.1272	41.1031	30.6922	18.8686	34.5713	33.8165	28.2531	31.133	30.2894	41.1668	32.8285	31.5717	33.6467	25.5075
ENSG00000219102	HNRNPA3P12	0	0	0	0	0	0.556034	0.43445	0	0	0.490128	0	0.0517027	0	0.633115	0.340521	0.275579	0	0.144834	0.867639	0	0	0.118112	0.119891	0	0.110805	0	0	0.220021	0.52223	0.11372	0	0.111168	0.228889	0.186868
ENSG00000203985	LDLRAD1	10.2103	19.6544	4.68374	41.1765	33.7792	1.11207	11.8931	12.6931	0.848425	18.6249	6.63913	3.9294	8.28894	12.1558	2.5539	3.03137	0	96.4594	3.71845	11.111	2.79367	1.65357	12.3488	2.78597	9.19685	1.70683	5.09482	50.6048	38.1228	0.568602	0.334985	128.066	2.86112	1.49494
ENSG00000197015	AL353898.1	0	0.111673	0	0	0.163185	0	0	0	0	0.367596	0	0	0	0	0	0.13779	0	3.76568	0.123948	0.126261	0	0	0.599456	0	0.332416	0.213353	1.27371	0.660063	1.56669	0.227441	0.334985	3.66855	0	0
ENSG00000272091	RP4-758J24.5	4.5066	2.62431	5.18334	8.37381	8.64879	6.23993	4.3988	9.08124	1.33324	4.41116	1.18321	6.10091	4.31025	1.89934	10.2724	8.26738	11.6406	6.51753	5.57768	5.17671	4.1905	5.6694	11.1499	2.65933	5.76188	3.94703	6.13694	12.3212	12.7424	9.55251	13.6227	7.78177	8.92669	2.42928
ENSG00000116209	TMEM59	597.617	233.173	510.59	386.328	379.078	234.77	294.123	328.214	157.019	454.227	326.369	342.116	448.708	215.132	418.557	273.237	256.093	342.822	200.177	258.331	185.779	198.075	370.104	136.133	311.696	145.187	169.519	284.157	397	254.734	271.115	459.124	220.649	172.479
ENSG00000203276	AL353898.2	0	0	0	0	0	0	0	0.25799	0	0	0	0.310216	0.386817	0	0	0.826738	2.32812	1.15867	0.371845	0.252523	1.39683	0.708675	1.19891	0.126635	0.221611	0.853413	1.27371	0.110011	0.626677	1.25092	0.781632	0.667008	0.228889	0.280302
ENSG00000116205	TCEANC2	14.224	13.1774	11.9279	14.6069	11.4229	8.0316	9.01483	8.82325	5.15115	12.1307	10.1888	10.9093	5.08388	11.3328	10.3859	18.326	14.1804	20.5664	10.4117	13.1312	10.2435	11.4569	22.06	9.37098	11.5238	11.6278	16.095	21.232	24.5448	7.05066	8.1513	31.5717	5.95112	8.68936
ENSG00000264208	MIR4781	0	0	0	0	0	0	0	0	0	0	0	0	0	0	0	0	0	0	0	0	0	0	0	0	0	0	0	0	0	0	0	0	0	0
ENSG00000225183	RP4-758J24.4	0	0	0.249799	0	0	0	0	0	0	0	0	0.0517027	0	0	0	0	0	0	0	0	0	0	0	0.126635	0	0	0	0	0	0	0	0	0	0
ENSG00000237611	AL353898.3	0	1.50758	0.374699	0	0.10879	0.247126	0.488756	0.103196	0.242407	0.122532	0	0.206811	0	0	0.681041	0.826738	1.90483	1.44834	0.74369	0.631306	0.698417	1.06301	0.239783	0.126635	1.10805	0.32003	0.347374	0.990095	1.77558	1.25092	0.558308	2.33453	0	0.186868
ENSG00000212670	AL161915.1	2.2533	0.335019	1.43635	0	1.0879	1.85345	0	0.722371	0.909027	2.45064	2.10349	0.413621	0.607855	1.01298	0.283767	2.06684	1.48153	2.60701	0.247897	1.89392	1.51324	0.354337	2.87739	2.02616	0.997249	0.960089	1.62108	1.21012	0.731123	0.909763	0	5.66957	1.03	1.21464
ENSG00000157211	CDCP2	0	0.167509	0	0	0	0	0	0	0	0	0	0.517026	0	0.316557	0	0	0	0.144834	0.247897	0.126261	0	0	0.359674	0	0.221611	0.533383	0	0.110011	0.104446	0	0	0.444672	0	0.093434
ENSG00000256407	RP11-446E24.4	0	0	0	0	0	0	0	0	0	0	0	0.672134	0	0	0	0	0	0	0	0	0	0	0	0	0.664833	0	0	0	0	0	0	0	0	0
ENSG00000248835	AL357673.1	3.09829	4.46692	2.2482	1.88883	5.43949	3.15086	3.85574	5.77897	1.51504	0.183798	2.30069	2.74024	0.110519	3.10226	0.851302	4.27148	0	5.21402	3.47056	3.66158	1.86245	4.60639	2.39783	2.9126	5.20786	2.77359	5.4422	2.64025	3.55117	0.568602	2.9032	3.66855	1.71667	3.08332
ENSG00000215883	CYB5RL	2.11247	1.28424	2.43554	6.04425	4.56917	1.35919	0.8689	3.76665	3.2119	0.612661	2.10349	2.58513	0.442077	1.39285	3.23495	3.16916	1.26988	5.79336	6.07347	1.89392	1.51324	5.90562	3.23706	2.9126	6.20511	5.12048	6.36853	1.87018	3.65561	0.227441	3.57317	3.55738	1.48778	4.01766
ENSG00000116221	MRPL37	73.4435	64.0444	55.4555	59.4981	48.5203	56.6536	56.75	54.5906	87.6302	44.3566	76.5801	47.6181	62.3328	48.9398	66.288	67.6547	73.8649	47.7952	105.108	48.3581	70.1909	99.4507	67.9783	41.9162	73.464	52.1649	87.0751	45.1043	58.9076	45.147	66.662	44.8007	52.5301	57.3685
ENSG00000157216	SSBP3	56.755	44.1666	53.7693	42.4986	36.3358	29.6551	42.1416	63.8267	25.3922	34.1865	26.0964	49.1692	39.0685	47.0404	53.8023	60.903	73.8649	35.774	39.5395	39.3935	33.7568	30.7092	65.8203	28.6195	66.9265	27.0959	31.2637	60.6158	61.5188	37.3003	40.1982	58.2521	46.8079	26.7221
ENSG00000198711	SSBP3-AS1	0	0	0	0	0	0	0	0	0	0	0	0	0	0	0	0.551158	0	0	0	0	0.232806	0.590562	0.599456	0	0.664833	1.3868	0.578957	0.330032	0.104446	0.909763	0.446647	0.667008	0.114445	0.186868
ENSG00000225632	RP5-997D24.3	0	0	0	0	0	0	0	0	0	0	0	0	0	0	0	0.688948	0	0	0	0	0	0.118112	0	0	0	0	0	0	0	0.11372	0	0	0	0
ENSG00000232245	RP4-705F19.1	0	0	0	0	0	0	0	0	0	0	0	0	0	0	0	0	0	0	0	0	0	0	0	0	0	0	0	0	0	0	0	0	0	0
ENSG00000265404	AC099796.1	0	0	0	0	0	0	0	0	0	0	0	0	0	0	0	0	0	0	0	0	0	0	0	0	0	0	0	0	0	0	0	0	0	0.280302
ENSG00000235741	RP5-866L20.1	1.61956	0.837547	0	0	0	0	0	0	0.484814	0	0	0.206811	0	0	0	0.275579	0.846589	0	0.619742	0	0	0	0.719348	0	0.664833	0.213353	0	0	0.104446	0	0.334985	0.111168	0	0
ENSG00000237173	RP5-866L20.2	0	0	0	0	0.0543949	0	0	0	0	0	0	0	0	0	0.0567534	0	0	0	0	0	0	0	0	0	0	0	0	0	0	0	0	0	0	0
ENSG00000252646	SNORD112	0	0	0	0.377766	0	0	0	0	0	0	0	0	0	0	0	0	0	0	0	0	0	0	0	0	0	0	0	0	0	0	0	0	0	0
ENSG00000227453	HNRNPA1P63	0	0	0	0	0	0	0	0	0	0	0	0	0	0	0	0	0	0	0.123948	0	0	0	0	0	0	0	0.115791	0	0.104446	0	0	0	0	0
ENSG00000162390	ACOT11	5.56283	7.31458	8.24338	8.24789	13.2724	4.57183	4.83325	4.9534	11.0901	1.96051	2.76083	4.60154	5.85751	7.28082	7.94548	15.1569	12.2755	7.6762	22.5586	6.69185	15.2488	15.5908	19.5423	5.19203	17.064	10.881	22.2319	11.9911	12.638	11.8269	15.2977	19.0097	15.7934	16.9116
ENSG00000162391	FAM151A	0	0.279182	0	0	0.979109	0	0.705981	0	0.363611	0	0	0	0.221038	0	1.13507	0.13779	0.634942	0.144834	0.619742	0.252523	0.349209	0.354337	0.599456	0.126635	0.775638	0.213353	0.694748	0.770074	0.208892	0.568602	0	0.667008	0.686668	0.747472
ENSG00000230728	RP11-240D10.4	0	0	0	0	0	0	0	0	0	0	0	0	0	0	0	0.13779	0	0	0.371845	0	0	0	0	0	0	0	0	0	0.208892	0.341161	0	0	0	0
ENSG00000271723	MROH7-TTC4	0	0	0	0	0	0	0	0	0	0	0	0	0	0	0	0.13779	0	0	0.123948	0	0	0	0.239783	0	0	0.32003	0	0.110011	0	0	0.334985	0.333504	0	0.093434
ENSG00000184313	MROH7	0	0	0	0	0	0	0	0	0	0.980257	0	0	0	0	0.340521	0.826738	0	1.59317	1.23948	1.26261	0.81482	0.47245	2.7575	0.25327	2.43772	1.49347	0.926331	1.54015	0.626677	0.454881	1.4516	1.22285	0.686668	0.840906
ENSG00000243725	TTC4	1.76039	1.67509	1.68615	0.944414	0.32637	0.494252	0.597369	0.980361	1.21204	1.40912	2.62936	0.98235	1.38149	0.696426	2.15663	1.10232	0	1.15867	1.61133	0.631306	0.232806	1.06301	2.7575	1.13971	0.443222	0.746736	1.73687	1.65016	1.67114	0.568602	1.89825	1.22285	2.28889	1.49494
ENSG00000162396	PARS2	10.7032	7.48209	6.12009	5.1628	4.07962	6.3635	4.77895	5.98536	5.69657	5.88154	5.19299	5.27367	8.95205	4.30518	9.0238	4.82264	1.90483	5.35886	6.44532	4.79793	7.9154	6.14185	5.27522	3.54578	5.20786	3.84036	4.74745	5.72055	4.38674	3.07045	4.80145	7.33709	8.92669	4.57827
ENSG00000006555	TTC22	43.2352	33.5577	84.8694	24.177	22.6827	37.1307	33.0725	48.7601	28.4222	67.8215	28.0027	40.0696	26.8009	30.7694	165.436	49.4665	60.1078	35.6291	31.8547	29.5451	42.6035	40.2764	30.2126	12.4102	41.7737	29.4427	33.0005	23.4322	38.7495	22.0617	46.7862	25.6798	46.0068	21.8636
ENSG00000237453	RP11-67L3.2	0	0	0.18735	0	0	0	0	0	0	0	0	0	0	0	0	0.688948	0	0.434502	0.867639	0.252523	0.116403	0.236225	0.239783	0	0	0.64006	0.578957	0	0.104446	0	0.446647	0	0.114445	0
ENSG00000162398	C1orf177	0	0.725874	2.37309	0	0	0	0	0	0.0606018	3.2471	0	0.206811	0	0	2.09988	0.275579	0	1.30351	0	0.252523	0.582015	0.354337	0.119891	0.886444	1.10805	0	0.578957	0	0	0.11372	0.66997	0.889345	1.03	0
ENSG00000116133	DHCR24	645.148	546.974	927.193	811.504	579.415	364.573	439.392	577.536	304.039	491.844	1015.06	603.887	494.352	540.743	1078.77	643.064	903.945	775.441	1052.07	673.604	538.247	734.66	557.494	220.851	630.594	280.453	502.998	511.659	650.908	323.193	736.521	853.548	411.429	509.215
ENSG00000242396	RP11-67L3.5	0	0.111673	0	0	0	0.370689	0	0.206392	0	0	0	0	0	0	0	0	0	0	0	0	0	0.236225	0	0.126635	0.110805	0	0	0	0	0	0	0	0	0
ENSG00000233203	RP11-67L3.4	0	0	0	0.314805	0	0.370689	0.217225	0.309588	0	0	0	0	0	0	0.227014	0	1.05824	0	0.247897	0.378784	0	0.236225	0.239783	0	0.443222	0.106677	0.347374	0.110011	0.208892	0.11372	0.223323	0	0	0
ENSG00000143001	TMEM61	2.18288	4.46692	1.68615	2.83324	5.05873	0.80316	2.06364	1.44474	1.45444	2.51191	1.51188	2.68854	1.93408	3.16557	0	0.964527	0	3.18635	1.11554	3.15653	1.16403	0.826787	2.87739	0.759809	1.77289	0.426706	1.04212	1.87018	3.13338	1.02348	0.781632	3.77971	1.37334	0.093434
ENSG00000233271	RP11-12C17.2	0	0	0	0	0	0	0	0	0	0	0	0	0	0	0	0	0	0	0	0	0	0	0	0	0	0	0	0	0	0	0	0	0	0
ENSG00000162399	BSND	0.422494	11.3348	0.562049	3.52581	2.23019	0.432471	3.85574	4.23103	0	0	1.05174	2.84365	3.48135	2.53246	0	3.03137	0	4.05535	1.73528	2.65149	0.81482	2.24414	5.63489	2.9126	1.55128	0.746736	1.27371	3.52034	7.52012	0.11372	1.00496	8.22644	0.343334	0.46717
ENSG00000169174	PCSK9	1.97164	6.14201	5.49559	3.39989	0.598344	0	2.49809	3.81825	0.121204	6.92306	3.94404	1.39597	0.276298	2.65908	11.1237	6.47611	16.7201	10.5729	21.1952	11.9948	0.931223	5.78751	2.03815	0.759809	1.32967	0.106677	2.54741	3.96038	4.17784	1.02348	6.6997	8.78228	4.23445	5.79291
ENSG00000162402	USP24	55.3467	58.7958	58.4531	42.0579	73.8139	44.668	48.8213	61.7627	51.8145	34.2477	36.4166	60.9574	45.9207	42.482	56.5832	97.1417	58.6263	121.516	101.266	82.4486	70.0745	80.9071	105.265	92.8234	100.168	97.3957	102.244	102.42	98.9105	119.293	90.781	95.8269	99.5669	111.186
ENSG00000231090	RP11-101C11.1	0	0	0	0	0	0	0	0	0	0	0	0	0	0	0	0	0	0	0	0	0	0	0	0.379905	0	0	0	0	0	0	0	0	0	0
ENSG00000231095	GYG1P3	0	0	0	0	0	0.0617815	0	0	0.0606018	0	0.065734	0	0.331557	0	0	0	0	0.144834	0	0	0	0.118112	0	0	0	0	0	0	0	0	0	0	0.228889	0
ENSG00000265822	MIR4422	0	0	0	0	0	0	0	0	0	0	0	0	0	0	0	0	0	0	0	0	0	0	0	0	0	0	0	0	0	0	0	0	0	0
ENSG00000231900	GOT2P1	0	0	0	0	0	0	0	0.0515979	0	0	0	0	0	0	0	0	0	0	0	0	0	0.118112	0	0	0	0	0	0	0	0	0	0	0	0
ENSG00000232198	RP4-633H17.2	0	0	0	0	0	0	0	0	0	0	0	0	0	0	0	0	0	0	0	0	0	0	0	0	0	0	0	0	0	0	0	0	0	0
ENSG00000199831	RN7SKP291	0	0	0	0	0	0	0	0	0	0	0	0	0	0	0	0	0	0	0	0	0	0	0	0	0	0	0	0	0	0	0	0	0	0
ENSG00000252162	RNU6-830P	0	0	0	0	0	0	0	0	0	0	0	0	0	0	0	0	0	0	0	0	0	0	0	0	0	0	0	0	0	0	0	0	0	0
ENSG00000272051	Y_RNA	0	0	0	0	0	0	0	0	0	0	0	0	0	0	0	0	0	0	0	0	0	0	0	0	0	0	0	0	0	0	0	0	0	0
ENSG00000234810	RP11-466L17.1	0	0	0	0	0	0	0	0.154794	0	0	0	0	0	0	0	0	0	0	0	0	0	0	0	0	0	0	0	0	0	0	0	0	0	0
ENSG00000233147	RP11-90C4.1	0	0	0	0	0	0	0	0	0	0	0	0	0	0	0	0	0	0	0	0	0	0	0	0	0	0.213353	0	0	0	0	0	0	0	0
ENSG00000230250	RP11-90C4.2	0	0	0	0	0	0	0	0	0	0	0	0	0	0	0	0	0	0	0	0	0	0	0	0	0	0	0	0	0	0	0	0	0	0
ENSG00000227104	PIGQP1	0	0	0	0	0	0	0	0	0	0	0	0	0	0	0	0	0	0	0	0	0.116403	0	0	0	0	0	0	0	0	0	0	0	0	0
ENSG00000233079	RP11-90C4.3	0	0	0	0	0	0	0	0	0	0	0	0	0	0	0	0	0	0	0	0	0	0	0	0	0	0	0	0.110011	0	0	0	0	0.228889	0
ENSG00000235612	RP1-158P9.1	0	0	0	0	0	0	0	0	0	0	0	0	0	0	0	0	0	0	0	0	0	0	0	0	0	0	0	0	0	0.11372	0	0	0	0
ENSG00000229871	RP4-710M16.1	0	0	0	0	0	0	0	0	0	0	0	0	0	0	0	0	0	0	0	0	0	0	0	0	0	0	0	0.110011	0	0	0	0	0	0
ENSG00000260971	RP11-504A18.1	0	0	0.249799	0	0.271975	0.247126	0	0.361186	0	0	0	0	0.276298	0	0	0.551158	0	0	0.123948	0	0.116403	0	0	0.126635	0	0.213353	0.115791	0	0.208892	0.682322	0	0	0.801113	0
ENSG00000223307	AC119674.1	0	0	0	0	0	0	0	0	0	0	0	0	0	0	0	0	0	0	0	0	0	0	0	0	0	0.106677	0.115791	0	0	0	0	0	0	0
ENSG00000223956	RP4-710M16.2	0	0.390855	0.312249	0	0	0	0	0	0	0	0	0	0	0	0	0.275579	0	0.289668	0	0.252523	0.349209	0	1.19891	0.126635	0	0	0	0	0	0.454881	0.223323	0.333504	1.03	0
ENSG00000162407	PPAP2B	48.5163	25.4614	30.6629	36.5174	46.4533	35.5861	50.6677	37.5117	38.6639	39.0265	39.4404	30.2978	55.6464	32.4155	21.1123	19.7039	6.34942	36.643	35.2013	36.742	21.1853	32.9534	27.6949	59.7717	34.4605	28.9094	21.7688	38.1736	41.8829	59.7032	29.8137	26.458	40.9712	40.9241
ENSG00000236776	RPL21P23	0	0	0	0	0	0.926723	0	0	0	0	0	0	0	0	0	0	0	0	0	0	0	0	0	0.126635	0.110805	0.106677	0.231583	0.110011	0	0.11372	0	0	0	0
ENSG00000224980	RP11-377K22.3	0	0	0	0	0	0	0	0	0	0	0	0	0	0	0	0	0	0	0.495794	0	0	0	0	0	0	0	0.115791	0	0.208892	0	0	0	0	0
ENSG00000225475	RP11-377K22.2	0	0.0558365	0	0.251844	0	0.0617815	0.0543062	0	0	0.183798	0	0	0	0	0	0	0	0	0	0	0	0	0	0	0	0	0	0	0	0.227441	0	0	0	0
ENSG00000162409	PRKAA2	33.5178	15.2992	75.5643	50.3688	109.878	20.8821	37.1455	41.3299	23.7559	16.0517	44.6334	27.0922	22.9327	37.7336	31.5549	45.195	2.11647	65.6098	35.3253	52.0196	30.8468	30.8274	53.3516	17.6023	45.7627	21.5487	38.5585	65.0162	58.8032	57.3151	37.4067	60.8089	61.2279	32.3282
ENSG00000187889	C1orf168	0.844987	3.18268	0.249799	0.755532	4.84115	1.97701	2.44378	2.11552	0	1.34785	1.11748	2.84365	7.84686	0.316557	0.0567534	4.40927	0	9.26937	2.60292	2.14644	1.97885	2.59847	8.63217	0.379905	4.0998	0.853413	5.67378	7.15068	7.31123	4.88998	1.67493	7.78177	0.915558	1.02777
ENSG00000229913	RP11-378I13.1	0	0	0	0	0	0	0	0	0	0	0	0	0	0	0	0.551158	0	0.144834	0	0	0	0	0	0	0	0	0	0.110011	0.208892	0.11372	0	0	0	0
ENSG00000157131	C8A	0.563325	0	0	0	0	0	0	0	0.242407	0	0	0	0	0	0	0	0	0.579336	0	0	0	0.236225	0	0	0	0	0	0.110011	0	0.11372	0	0	0	0.93434
ENSG00000021852	C8B	1.05623	0	0	0	0.870319	0	0	0	2.96949	0	0	0	0.165779	0	0.283767	0	0	0	0	0.883829	1.04763	0	0	0	0.886444	0	0	0.440042	0.313338	1.1372	0.111662	0	0	1.21464
ENSG00000236341	RP5-1103B4.3	0	0	0	0	0	0	0	0	0	0	0	0	0	0	0	0	0	0	0	0	0	0	0	0	0	0	0	0	0	0	0	0	0	0
ENSG00000221591	AL161740.1	0	0	0	0	0	0	0	0	0	0	0	0	0	0	0	0	0	0	0	0	0	0	0	0	0	0	0	0	0	0	0	0	0	0
ENSG00000173406	DAB1	0	0.223346	0	0.440727	0	0	0	0.25799	0.606018	0	0	0	0	1.13961	0	0	0	0.144834	0	0	0	0.236225	0.839239	0.126635	0.554027	0.32003	0	0	1.14891	0	0	1.11168	0	0.373736
ENSG00000227935	RP6-102O10.1	0	0	0	0	0	0	0	0	0	0	0	0	0	0	0	0	0	0	0	0	0	0	0.239783	0	0	0	0	0	0	0	0	0	0	0
ENSG00000236888	RPS20P5	0	0	0	0	0	0	0	0	0	0	0	0	0	0	0	0	0	0	0	0	0	0	0	0	0	0	0	0	0	0	0	0	0	0
ENSG00000238773	AL137855.1	0	0	0	0	0	0	0	0	0	0	0	0	0	0	0	0	0	0	0	0	0	0	0	0	0	0	0	0	0	0	0	0	0	0
ENSG00000226759	DAB1-AS1	0	0	0	0	0	0	0	0	0	0	0	0	0	0	0	0.13779	0	0	0	0	0	0	0	0	0	0	0	0	0.104446	0	0.223323	0	0	0
ENSG00000229887	HNRNPA1P6	0	0	0	0	0	0	0	0	0	0	0	0	0	0	0	0	0	0	0	0	0	0	0	0	0	0	0	0	0	0	0	0	0	0
ENSG00000223416	RPS26P15	0	0	0	0	0	0.185345	0	0	0	0	0	0.0517027	0	0	0	0	0	0	0	0	0	0	0	0	0	0	0	0	0	0	0	0	0	0
ENSG00000235038	RP11-393I23.4	0	0	0	0	0	0	0	0	0	0	0	0	0	0	0	0	0	0	0	0	0	0	0	0	0	0	0	0	0	0	0	0	0	0
ENSG00000230546	RP11-393I23.3	0	0	0	0	0	0	0	0	0	0	0	0	0	0	0	0	0	0	0	0	0	0	0	0	0	0	0	0	0	0	0	0	0	0
ENSG00000233216	RP11-414C16.1	0	0	0	0	0	0	0	0	0	0	0	0	0	0	0	0	0	0.144834	0	0	0	0	0	0	0	0.32003	0	0	0	0	0	0	0	0
ENSG00000162600	OMA1	21.2655	13.2332	11.1785	16.5587	15.7745	8.64941	13.8481	15.7374	7.27222	12.3145	5.12725	13.908	17.6831	12.599	14.9262	18.4638	11.2173	30.1255	19.7078	13.2574	14.2012	14.6459	30.2126	11.777	24.7096	7.46736	17.7161	13.5313	17.7558	4.43509	14.516	32.6834	6.86668	10.4646
ENSG00000270209	RP4-592A1.4	0	0	0	0	0	0	0	0	0	0	0	0	0	0	0	0	0	0	0	0	0	0	0	0	0	0	0	0	0	0	0	0	0	0
ENSG00000264128	RN7SL713P	0	0	0	0	0	0	0	0	0	0	0	0	0	0	0	0	0	0	0	0	0	0	0	0	0	0	0	0	0	0	0	0	0.343334	0
ENSG00000184292	TACSTD2	1208.75	1276.53	2660.8	2198.66	1533.94	1476.52	1520.52	1708.1	4145.1	1690.02	1775.02	1582.46	1099.33	1519.48	2156.97	1168.32	1056.97	968.649	845.948	1674.1	1622.42	1182.42	1016.92	427.519	1330.33	697.772	786.918	1325.96	1753.02	2188.43	1728.97	815.195	3331.37	1392.26
ENSG00000185839	RP4-592A1.2	0.281662	0.335019	0.374699	0.314805	0.32637	1.29741	0.0543062	0.154794	0.66662	0.30633	0.131468	0.413621	0.221038	0.189934	0.397274	0.688948	0	0.289668	0.495794	0.252523	0.698417	0	0.239783	0.379905	0.443222	0	0.231583	0.220021	0	0.227441	0.111662	0.111168	0	0.560604
ENSG00000162601	MYSM1	17.1814	21.9996	23.8558	21.1549	17.624	19.3994	11.6758	18.1109	14.3626	16.9094	7.88808	20.0089	33.9294	20.7662	22.3041	78.1267	41.4829	83.5692	94.5726	51.3883	38.8786	59.4106	79.1282	42.8026	71.8019	96.4357	87.5383	64.6862	73.6345	91.6586	95.6941	56.6957	97.7358	55.6867
ENSG00000222168	Y_RNA	0	0	0	0	0	0	0	0	0	0	0	0	0	0	0	0	0	0	0	0	0	0	0	0	0	0	0	0	0	0	0	0	0	0
ENSG00000264081	AL136985.1	0	0	0	0	0	0	0	0	0	0	0	0	0	0	0	0	0	0.434502	0	0	0	0	0	0.126635	0	0	0	0.110011	0.104446	0	0	0	0	0.093434
ENSG00000177606	JUN	104.778	144.951	179.356	110.937	85.7808	304.397	150.537	238.589	170.412	146.426	130.219	210.223	161.137	273.759	132.86	46.2973	111.115	131.944	48.8357	449.616	142.012	63.6626	79.7277	199.45	92.0793	86.6214	40.4112	152.035	146.329	483.312	70.9052	301.932	1316.8	152.391
ENSG00000234807	LINC01135	0	0	0.1249	0	0	0	0	0.103196	0.606018	0.735193	0.591606	0.258513	0	0.759738	1.02156	0.688948	0	0.144834	0	0	0.349209	0.354337	0.719348	0	0	0.106677	0	0.220021	0.417784	0	0.446647	0.111168	1.14445	0.46717
ENSG00000272226	RP11-63G10.3	0	0	0	0	0	0	0	0	0.121204	0	0	0	0	0	0	0	0	0	0	0.378784	0.116403	0	0.719348	0	0	0.106677	0.694748	0.330032	0.417784	0	0	0.111168	0.228889	0.093434
ENSG00000231740	RP11-63G10.2	0	0	0	0	0	0	0	0	0	0	0	0	0	0	0	0.13779	0	0	0	0	0	0	0	0	0	0.213353	0.115791	0	0	0	0	0.111168	0	0
ENSG00000232453	RP4-794H19.1	0	0	0.249799	0	0	0	0	0	0	0.30633	0	0.568729	0.773634	0	0.340521	0	0.846589	1.30351	0.867639	0.252523	1.51324	0.118112	0.119891	0.25327	0.110805	0.426706	0.347374	0.220021	1.56669	0.568602	0	1.00051	0.457779	0.093434
ENSG00000228121	PHBP3	0	0	0	0	0	0	0	0	0	0	0	0	0	0	0	0	0	0	0	0	0	0	0	0	0	0	0	0	0	0	0	0	0	0
ENSG00000230812	RP4-794H19.4	0	0.446692	0.249799	0	0	0.494252	0.43445	0	0	0	0	0	0.165779	0	0.340521	0.13779	0	0.289668	0.123948	0	0.116403	0	0	0.50654	0	0	0	0.330032	0.208892	0	0	0	0	0
ENSG00000241042	RP11-145M4.1	0	0	0	0	0	0	0	0	0	0	0	0	0	0	0	0	0	0	0	0	0	0	0	0	0.221611	0	0	0	0	0	0	0	0	0
ENSG00000235215	RP11-145M4.2	0	0	0	0	0	0	0	0	0	0	0	0	0	0	0	0	0	0	0	0	0	0	0	0	0	0	0.115791	0	0	0	0	0	0	0
ENSG00000237352	RP11-145M4.3	0	0	0	0	0	0	0	0	0	0	0	0	0	0	0	0	0	0	0	0	0.116403	0	0	0	0	0	0	0	0	0	0	0	0	0
ENSG00000224609	RP11-470E16.1	0	0	0	0	0	0	0	0	0	0	0	0	0	0	0	0	0	0	0	0	0	0	0	0	0	0	0	0.110011	0	0.227441	0	0.111168	0	0
ENSG00000270457	RP11-467C18.1	0.774572	0	0	0	0	0	0.977512	0	0	0	0	0	0	0	0	0	0	0	0	0	0	0	0	0	0	0	0	0	0.313338	0.11372	0	0	0	0
ENSG00000172456	FGGY	5.06992	9.21302	9.55483	6.42202	7.18013	7.66091	8.63469	9.64881	3.75731	9.12864	6.50767	9.6684	6.85219	6.39446	3.91599	8.54295	2.32812	10.2832	12.8906	6.56559	4.88892	8.26787	15.7058	5.57194	8.86444	3.84036	5.4422	8.03077	11.2802	2.16069	4.01982	17.6757	2.51778	4.1111
ENSG00000266150	MIR4711	0	0	0	0	0	0	0	0	0	0	0	0	0	0	0	0	0	0	0	0	0	0	0	0	0	0	0	0	0	0	0	0	0	0.186868
ENSG00000226883	RP4-782L23.2	0.492909	0	0	0	0	0	0	0	0	0	0	0	0	0	0	0	0	0.144834	0.123948	0	0.232806	0	0	0	0	0	0.115791	0	0	0	0	0	0	0
ENSG00000231816	RP4-782L23.1	0	0	0.0624499	0	0	0	0	0	1.27264	0	0	0	0.0552596	0	0	0.551158	0	0.579336	0.123948	0	0	0	1.07902	0.379905	0	0	0	0.440042	0.104446	0	0.558308	0.111168	0.343334	0.280302
ENSG00000134709	HOOK1	39.3623	34.0044	59.9519	39.9802	33.9424	32.0028	36.168	48.6053	41.3304	26.0381	48.9061	39.3974	48.3521	31.1492	58.7966	91.0789	128.893	88.3487	97.4234	46.0854	62.8576	75.3558	109.82	33.9382	82.1068	42.6706	69.8222	44.0042	100.79	63.456	71.7985	125.286	83.7735	57.275
ENSG00000134716	CYP2J2	55.3467	58.0141	55.393	117.926	132.18	46.4597	66.0907	64.1878	29.0889	54.0979	83.022	76.158	114.387	77.9364	42.7353	34.1718	46.5624	55.4714	46.1088	61.4892	39.2278	37.796	77.9293	19.6284	74.018	36.27	36.4743	73.047	79.7968	12.8504	35.5084	92.603	12.8178	41.765
ENSG00000265535	RN7SL475P	0	0	0	0	0	0	0	0	0	0	0	0	0	0	0	0	0	0.289668	0	0	0	0	0	0	0	0	0	0.550053	0	0	0	0.444672	0	0
ENSG00000162598	C1orf87	7.95696	14.4616	1.249	14.0403	15.9921	2.40948	20.1476	6.19175	0	10.8441	3.87831	6.77305	11.273	10.0032	0	1.3779	0	55.6162	2.72686	10.4797	2.56086	2.36225	13.3079	1.39298	6.53752	1.28012	2.6632	20.1319	16.1891	0.454881	0	73.5933	2.74667	2.05555
ENSG00000229332	PGBD4P8	0	0	0	0	0	0	0	0	0	0	0	0	0	0	0	0	0	0	0	0	0	0	0	0	0	0	0	0	0	0	0	0	0	0
ENSG00000238242	RP11-575B7.3	0	0	0	0	0	0	0	0	0	0	0	0	0	0	0	0	0	0	0	0	0	0	0	0	0	0	0	0.330032	0	0	0	0	0	0
ENSG00000226476	RP11-776H12.1	0	0	0	0	0	0	0	0	0	0	0	0	0	0	0.510781	0	0	0	0	0.126261	0	0	0.239783	0	0	0	0	0	0	0	0	0	0	0
ENSG00000231252	RP11-436K8.1	0	0	0	0	0	0	0	0	0	0	0	0	0	0	0	0	1.90483	0	0.123948	0	0	0	0	0	0	0	0	0	0	0.227441	0	0	0	0
ENSG00000162599	NFIA	59.5716	42.0449	35.5964	64.0943	68.9184	40.9611	58.868	65.0134	22.4833	28.2437	46.3425	70.936	53.7123	48.2433	49.6025	86.2563	33.6519	63.2924	94.4487	72.3477	54.593	79.0173	127.924	26.5933	103.049	46.511	59.6326	76.3473	99.5371	40.8256	72.6918	91.3802	32.8456	51.1084
ENSG00000237928	RP4-668G5.1	0	0	0	0	0	0.123563	0	0	0	0	0	0	0.386817	0	0	0	0	0	0	0	0	0	0	0	0	0	0	0	0	0	0	0	0	0
ENSG00000263380	AC096534.1	0	0	0	0	0	0	0	0	0	0	0	0	0	0	0	0	0	0	0	0	0	0	0	0	0	0	0	0	0.208892	0	0	0	0	0
ENSG00000270742	RP4-802A10.1	0	0	0	0	0	0	0	0	0	0	0	0	0	0	0	0	0	0.72417	0.495794	0	0	0.236225	0.239783	0	0.332416	0.64006	0.347374	0	0	0	0.223323	0	0.114445	0.186868
ENSG00000237853	RP5-833A20.1	0	0	0	0	0	0	0	0	0	0	0	0	0	0	0	0.275579	0	0.144834	0	0	0.232806	0.47245	0.239783	0	0	0.106677	0	0.110011	0.208892	0.11372	0.223323	0	0.228889	0.373736
ENSG00000264551	AC099791.1	0	0	0	0	0	0	0	0	0	0	0	0	0	0	0	0	0	0	0	0	0	0	0	0	0	0	0	0	0	0	0	0	0	0
ENSG00000223920	RP11-430G17.1	0	0	0	0	0	0	0	0	0	0	0	0	0	0	0	0.13779	0	0	0	0	0	0	0.359674	0.126635	0	0	0	0	0.104446	0	0	0.444672	0	0
ENSG00000162604	TM2D1	19.7164	16.3601	19.7342	21.7845	17.6784	13.7155	15.6402	13.8282	13.09	14.2137	13.8699	16.1312	24.1484	13.0422	11.6912	23.2864	19.2599	21.8699	20.2036	26.0098	21.0689	18.7799	29.2535	19.3751	30.2499	20.2686	25.4741	19.2518	25.7982	26.3831	26.7988	27.792	19.9134	23.4519
ENSG00000271200	RP11-430G17.3	0	0	0	0.062961	0	0	0.760287	0.0515979	0	0.183798	0	0	0	0	0	0	0	0	0	0.126261	0	0.236225	0.119891	0	0	0	0.115791	0	0.104446	0.11372	0	0.444672	0.114445	0.093434
ENSG00000132849	INADL	57.0366	66.0545	67.5707	57.6722	71.7469	44.668	52.1883	64.6522	50.7843	33.8189	50.5494	62.1466	45.4234	55.2076	73.7795	119.877	83.8123	124.268	102.629	68.1811	77.9899	91.7734	153.101	33.9382	103.271	84.9146	92.4015	64.2461	111.966	84.8354	87.2078	111.613	79.8824	82.9694
ENSG00000200575	RNU6-414P	0	0	0	0	0	0	0	0	0	0	0	0	0	0	0	0	0	0	0	0	0	0	0	0	0	0	0.115791	0	0	0	0	0	0	0
ENSG00000212360	RNU6-1177P	0	0	0	0	0	0	0	0	0	0	0	0	0	0	0	0	0	0	0.247897	0	0	0	0	0	0	0	0	0	0	0.227441	0	0	0	0
ENSG00000236646	LAMTOR5P1	0	0	0	0	0.0543949	0	0.0543062	0	0	0	0	0.0517027	0	0	0.0567534	0	0	0	0	0.126261	0	0	0	0	0	0	0.115791	0	0	0.11372	0	0	0	0
ENSG00000242860	RN7SL180P	0	0	0	0	0	0	0.597369	0.619175	0	0	0	0	0	0	0	0	0	0	0	0	0.116403	0	0	0	0	0	0.115791	0	0	0	0	0	0.457779	0
ENSG00000263908	MIR3116-2	0	0	0	0	0	0	0	0	0	0	0	0	0	0	0	0	0	0	0	0	0	0	0	0	0	0	0	0	0	0	0	0	0	0
ENSG00000234204	PIGPP2	0	0	0	0	0	0	0	0	0	0	0	0	0	0	0	0	0	0	0	0	0	0	0	0	0	0	0	0	0	0	0	0	0	0
ENSG00000234088	RPS15AP7	0	0	0	0	0	0	0	0	0	0	0	0	0	0	0	0	0	0	0	0	0	0	0	0	0	0	0	0	0	0	0	0	0	0
ENSG00000240563	L1TD1	0	0	0	0	0	0.988504	1.95502	0.361186	0	0	0	0.258513	0	0	0	0	1.48153	1.44834	0	0	0	0	0.239783	0.25327	0.443222	0.32003	0.463166	0.110011	0.208892	0.454881	0	0	1.71667	0.280302
ENSG00000237227	RP5-1155K23.4	0	0	0	0	0	0	0	0	0	0	0	0	0	0	0	0	0	0	0	0	0	0	0	0	0	0.213353	0	0	0	0	0	0	0	0
ENSG00000200174	Y_RNA	0	0	0	0	0	0	0	0	0	0	0	0	0	0	0	0	0	0	0	0	0	0	0	0	0	0	0	0	0	0	0	0	0	0
ENSG00000132854	KANK4	0.563325	0.446692	0	0	0.761529	0	0.923206	2.4251	0	0	0	0.672134	1.32623	0	1.19182	0	0	0	1.48738	0	0.698417	0.590562	0.359674	0	0	0.32003	1.15791	0	0	0.341161	0	1.22285	0.114445	0.186868
ENSG00000201153	RNU6-371P	0	0	0	0	0	0	0	0	0	0	0	0	0	0	0	0	0	0	0	0	0	0	0	0	0	0	0	0	0	0	0	0	0	0
ENSG00000162607	USP1	58.2337	64.2678	41.1545	57.9241	37.7501	59.8045	57.0759	47.8829	57.4505	37.6174	64.0249	47.7732	46.4733	42.0388	40.8625	76.3354	59.8962	63.7269	109.322	60.8579	66.3497	121.538	65.8203	66.1034	67.2589	71.3667	80.8224	72.1669	60.9965	68.4597	62.1956	70.8141	67.5224	65.9644
ENSG00000116641	DOCK7	33.0249	31.0451	24.6052	29.2768	27.4694	28.1106	38.0687	28.998	26.483	25.6092	32.0125	29.5222	23.7064	27.6671	25.7093	57.4583	18.4133	61.1199	49.0836	38.0046	29.5663	43.5835	57.7876	33.9382	64.0456	29.9761	45.506	39.1637	49.5075	38.0963	34.8384	53.3607	25.1778	58.6766
ENSG00000270549	RP11-293K19.1	0	0	0	0	0	0	0	0	0	0	0	0.103405	0	0	0	0.413369	0	0	0	0	0	0	0.119891	0	0	0	0	0	0	0	0.334985	0	0	0
ENSG00000132855	ANGPTL3	0	0	0	0	0	0	0	0	0	0	0	0	0	0	0	0.551158	0	0.434502	0	0	0	0	0.119891	0.126635	0	0.746736	0	0	0	0	0	0.333504	0.228889	0
ENSG00000269624	AL138847.1	0	0	0	0	0	0	0	0	0	0	0	0	0	0	0	0	0	0	0	0	0	0	0.839239	0.126635	0.332416	0.32003	0	0	0	0.11372	0	0.111168	0	0
ENSG00000213703	RP5-849H19.2	0	0	0	0	0	0	0	0	0	0	0	0	0	0	0.0567534	0.413369	0	0	0	0	0	0	0	0	0.221611	0.213353	0	0.440042	0	0.11372	0	0	0.228889	0
ENSG00000235545	RP11-230B22.1	0	0.558365	0	0	0	0.494252	0	0	0	0	0	0	0.165779	0	0	1.3779	0	0	0.619742	0.126261	0.232806	0.47245	0.359674	0	0.221611	0.32003	0.694748	0.220021	0.52223	0.909763	0.334985	0.222336	0.343334	0.280302
ENSG00000125703	ATG4C	4.0841	7.48209	7.49398	12.0255	11.8037	5.37499	5.10479	10.8872	3.3331	13.4785	5.98179	8.37583	7.90212	9.30678	5.90236	13.9167	3.598	8.69004	8.42849	9.09081	5.82015	9.33089	11.8692	6.20511	8.53202	8.74748	9.84227	8.3608	8.1468	2.04697	7.36967	8.44877	4.46334	7.19442
ENSG00000234318	RP4-771M4.3	0	0	0	0	0	0	0	0	0.242407	0	0	0	0	0	0	0	0	0	0	0	0	0	0	0.126635	0	0	0	0	0	0	0	0	0	0
ENSG00000237163	RP4-771M4.2	0	0	0	0	0	0	0	0	0	0	0	0	0	0	0	0	0	0	0	0	0	0	0	0	0	0	0	0	0	0	0	0	0	0
ENSG00000229537	RP11-5P4.1	0	0	0	0	0	0	0	0	0	0	0	0	0	0	0	0	0	0	0	0	0	0	0	0	0	0	0	0	0	0	0	0	0	0
ENSG00000227485	RP11-5P4.2	0	0	0	0	0	0	0	0	0	0	0	0	0	0	0	0	0	0	0	0	0	0	0	0	0	0	0	0	0	0	0	0	0	0
ENSG00000229225	RP11-5P4.3	0	0	0	0	0	0	0	0	0	0	0	0	0	0	0	0	0	0	0	0	0	0	0	0	0	0	0	0	0	0	0	0	0	0
ENSG00000203605	RP11-335E6.2	0	0	0	0	0	0	0	0	0	0	0	0	0	0	0	0	0	0	0	0	0	0	0	0	0	0	0	0	0	0	0	0	0	0
ENSG00000271593	RP11-335E6.4	0	0	0	0	0	0	0	0	0	0	0	0	0	0	0	0	0	0	0	0	0	0	0	0	0	0	0	0	0	0	0	0	0	0
ENSG00000252259	RNA5SP49	0	0	0	0	0	0	0	0	0	0	0	0	0	0	0	0	0	0	0	0	0	0	0	0	0	0	0	0	0	0	0	0	0	0
ENSG00000224209	LINC00466	0	0	0	0	0	0	0	0	0	0	0	0	0	0	0	0	0	0	0	0.252523	0	0	0.479565	0	0	0	0	0	0	0	0	0.111168	0	0.280302
ENSG00000228734	RP11-335E6.3	0	0	0	0	0	0	0	0	0	0	0	0	0	0	0	0	0	0	0	0	0	0	0	0	0	0	0	0	0	0	0	0	0	0
ENSG00000223683	AL138935.1	0	0	0	0	0	0	0	0	0	0	0	0	0	0	0	0	0	0	0	0	0	0	0	0	0	0	0	0	0	0	0	0	0	0
ENSG00000230798	RP4-792G4.2	0	0	0	0	0	0.988504	0	0	0	0	0	0	0	0	0	0	1.90483	0	0	0	0	0	0	0.126635	0	0	0	0.110011	0	0.11372	0	0	0.343334	0
ENSG00000187140	FOXD3	0	0	0	0	0	0	0	0	0.242407	0	0	0	0	0	0	0	0	0	0	0.126261	0	0	0.119891	0	0	0.213353	0	0	0	0.11372	0	0	1.83112	0
ENSG00000252784	Y_RNA	0	0	0	0	0	0	0	0	0	0	0	0	0	0	0	0	0	0	0	0	0	0	0	0	0	0	0	0	0	0	0	0	0	0
ENSG00000236674	RP4-792G4.3	0	0	0	0.125922	0	0	0	0	0	0	0	0.0517027	0	0.0633115	0	0	0	0	0	0.126261	0	0.47245	0	0	0	0	0	0	0	0	0	0	0	0
ENSG00000088035	ALG6	19.3643	11.2231	14.6133	20.0845	13.0004	15.7543	16.3462	15.6858	10.9083	12.4983	9.20276	13.5461	10.2783	8.67367	12.0317	26.7312	17.99	22.3044	22.0628	18.4341	18.5081	17.7169	24.0981	17.4756	16.9532	13.5479	25.9373	9.35089	15.9803	10.3486	20.8807	20.5661	9.15558	16.351
ENSG00000142856	ITGB3BP	18.7306	7.03539	1.1241	1.19626	2.44777	5.80746	9.50359	11.4547	2.96949	10.6603	10.5174	11.5297	15.4727	9.3701	5.22132	16.8103	12.9105	19.5526	17.3528	13.6362	9.42863	21.8508	12.5886	7.72473	13.075	12.5878	24.432	8.47081	13.8913	7.2781	11.8361	21.1219	7.09557	10.9318
ENSG00000203965	EFCAB7	13.379	10.3856	1.06165	9.69599	9.57351	5.0043	7.38565	5.15979	1.21204	4.96255	3.61537	9.51329	11.273	5.25485	1.92962	8.40517	5.29118	28.5323	7.31296	8.4595	5.00532	5.43317	12.2289	1.51962	7.75638	7.04066	6.83169	18.2617	12.3246	3.41161	8.82127	33.0169	5.72224	6.72725
ENSG00000264271	RN7SL488P	0	0	0	0	0	0	0	0	0	0	0	0	0	0	0	0	0	0	0	0	0	0	0	0	0	0	0	0	0	0	0	0	0.228889	0
ENSG00000251720	RNU7-123P	0	0	0	0	0	0	0	0	0	0	0	0	0	0	0	0.275579	0	0	0	0	0	0.236225	0.239783	0	0	0.213353	0	0	0.208892	0	0	0	0	0
ENSG00000116652	DLEU2L	0	0	0	0	0	0	0	0	0	0	0	0	0	0	0	0	0	1.01384	0.123948	0	0	0.236225	0.359674	0.126635	0.664833	0.32003	0.694748	0.110011	0.313338	0.341161	0.223323	0.111168	1.14445	0.280302
ENSG00000079739	PGM1	50.7696	41.319	49.835	41.3654	59.4537	28.7284	38.5574	42.5683	35.7551	35.0442	75.1997	36.0884	42.5499	43.0518	40.1814	45.3328	74.0765	39.3948	68.4195	32.3229	41.323	40.1582	50.1145	33.4316	63.8239	28.8027	42.4954	45.9844	61.2054	40.3707	45.893	37.5748	35.0201	37.8408
ENSG00000244256	RN7SL130P	0	0	0	0	0	0.0617815	0	0	0	0	0	0.310216	0	0	0.397274	0	0	0.144834	0.247897	0	0	0.118112	0	0	0	0	0.347374	0	0.313338	0.796043	0.446647	0.111168	0.114445	0.093434
ENSG00000185483	ROR1	0.352078	0.725874	0.312249	0.755532	0.924714	0.123563	0.814594	1.08356	0.606018	0	0	2.48173	2.76298	0.823049	3.00793	2.20463	16.0852	1.30351	1.36343	0.505045	1.86245	0.708675	0.599456	1.64625	0.332416	1.70683	1.04212	3.1903	1.04446	2.16069	1.67493	2.00103	0.457779	0.46717
ENSG00000177452	RP4-597J3.1	0	0	0	0	0	0	0	0	0	0	0	0	0	0	0	0	0.211647	0	0	0	0	0	0	0	0	0	0	0	0.208892	0	0	0	0.114445	0
ENSG00000228056	CFL1P3	0	0	0	0	0.0543949	0	0	0	0	0	0	0	0	0	0	0	0	0	0	0	0	0	0	0	0	0	0	0	0	0	0	0	0	0
ENSG00000207190	RNU6-809P	0	0	0	0	0	0	0	0	0	0	0	0	0	0	0	0	0	0	0	0	0	0	0	0	0	0	0	0	0	0	0	0	0	0
ENSG00000200508	Y_RNA	0	0	0	0	0	0	0	0	0	0	0	0	0	0	0	0	0	0	0	0	0	0	0	0	0	0	0	0	0	0	0	0	0	0
ENSG00000223949	RP11-24J23.2	0	0	0	0	0	0	0.325837	0	0.787823	0	0	0	0	0	0	0	0	0	0	0.883829	0	0	0	0.379905	0	0	0	0.550053	0.104446	0.341161	0	0	0	0.840906
ENSG00000177414	UBE2U	0	0	0	0	0	0	0	0	0	0	0	0	0	0	0	0	0	0	0	0	0.465612	0	0	0	0	0	0	0	0	0	0	0	0	0
ENSG00000238653	RNU7-62P	0	0	0	0	0	0	0	0	0	0	0	0	0	0	0	0	0	0	0	0	0	0	0	0	0	0	0	0	0	0	0	0	0	0
ENSG00000158966	CACHD1	22.7442	25.1822	22.5444	20.4623	36.771	17.7313	29.2711	26.6761	19.0896	12.9884	22.8754	22.0253	37.9633	21.5259	29.6253	38.5811	19.2599	57.2094	63.7095	35.1006	30.4976	49.7254	54.3107	19.1219	36.7874	29.3361	33.9269	38.9437	46.8963	90.5214	69.7886	65.7003	86.978	35.5984
ENSG00000264470	MIR4794	0	0	0	0	0	0	0	0	0	0	0	0	0	0	0	0	0	0	0	0	0	0	0	0	0	0	0	0	0	0	0	0	0	0
ENSG00000162437	RAVER2	23.4484	22.8929	24.855	19.392	19.691	22.6738	15.0428	21.3099	11.878	11.3342	16.7622	19.5436	25.8615	15.2581	25.5958	44.2305	32.8053	39.6845	51.8104	26.3886	21.5345	43.1111	46.9974	12.1569	32.0228	21.3353	28.2531	29.2628	30.6027	30.0222	46.6746	42.0215	19.2267	26.6287
ENSG00000162434	JAK1	119.354	151.149	199.777	166.28	192.939	193.438	211.197	126.105	229.984	186.861	216.331	159.503	156.164	226.908	164.074	151.844	106.67	217.541	116.635	173.862	157.26	139.963	173.722	375.093	193.91	243.969	124.128	241.033	190.092	210.61	146.5	178.202	165.144	238.817
ENSG00000234784	RP11-182I10.1	0	0	0	0	0	0	0	0	0	0	0	0	0	0	0	0	0	0	0	0	0	0	0.359674	0.25327	0	0	0.115791	0	0	0.227441	0	0	0	0.186868
ENSG00000233877	RP11-182I10.2	0	0	0	0	0	0	0	0	0	0	0	0	0	0	0	0	0	0	0	0.631306	0.232806	0	0.239783	0	0	0.533383	0	0	0	0.341161	0	0	0.228889	0.093434
ENSG00000226891	RP11-182I10.3	0	0	0	0	0.598344	0	0	0	0	0	0	0	0.276298	0	0	0.275579	0	0.869004	0.247897	0.505045	0	0.354337	0.479565	0.886444	0.554027	0.746736	1.04212	0.220021	0.208892	0.568602	0	0.222336	0.343334	0.46717
ENSG00000185031	SLC2A3P2	0	0	0	0	0	0.0617815	0	0	0	0	0	0.568729	0	0	0	0	0	0.144834	0	0	0	0	0	0.25327	0.443222	0.106677	0.231583	0.550053	0	0	0	0	0	0.093434
ENSG00000272506	RP4-535B20.4	0	0	0	0	0	0	0	0	0	0	0	0	0	0	0.227014	0	0	0	0	0	0.116403	0	0	0	0	0	0	0	0	0	0	0	0	0.280302
ENSG00000212257	RNU6-1176P	0	0	0	0	0	0	0	0	0	0	0	0	0	0	0	0	0	0	0	0.126261	0	0	0	0	0	0	0	0	0.104446	0	0	0	0	0
ENSG00000265996	MIR3671	0	0	0.1249	0	0	0	0	0	0	0	0	0	0	0	0.397274	0.413369	0	0	0	0	0	0	0.359674	0	0	0.213353	0	0	0	0.227441	0	0.222336	0	0.186868
ENSG00000199135	MIR101-1	0	0	0	0	0	0	0	0	0	0	0	0	0	0	0	0	0	0	0	0	0	0	0.119891	0	0	0	0	0	0	0	0	0	0.343334	0
ENSG00000231485	RP4-535B20.1	0	0	0	0	0	0	0	0.154794	0	0	0	0	0	0	0	0	0	0	0	0	0	0	0	0	0	0	0	0	0	0	0	0	0	0
ENSG00000235804	RP4-535B20.2	0	0	0	0	0	0	0	0	0	0	0	0	0	0	0	0	0	0	0	0	0	0	0	0	0	0	0	0	0	0	0	0	0	0
ENSG00000234496	MRPS21P1	0.0704156	0	0	0	0	0	0	0	0	0	0	0	0	0	0	0	0	0	0	0	0	0	0	0.126635	0	0	0	0	0	0	0	0	0	0
ENSG00000162433	AK4	10.4919	15.355	7.68133	1.4481	2.50217	16.4339	5.2677	10.5776	24.3619	23.3424	25.8335	7.8588	9.11783	7.21751	3.80248	9.92085	79.1561	4.92435	20.5754	7.95446	12.5715	30.1187	21.9401	29.7592	52.3002	12.9079	18.874	4.51043	11.0713	14.1013	9.71457	8.0041	6.52335	33.1691
ENSG00000231622	RP4-700A9.1	0	0	0	0	0	0	0	0	0	0	0	0	0	0	0	0	0	0	0	0	0	0	0	0	0	0	0	0	0	0	0	0	0	0.093434
ENSG00000116675	DNAJC6	0.281662	1.78677	0.562049	0.62961	0.21758	0.123563	0.380144	1.49634	0	0.673927	0	5.37708	0.718374	1.45616	0.340521	0.275579	0	2.75184	0.867639	0.631306	0.465612	1.65357	2.03815	4.43222	0.775638	0.533383	0.115791	0.990095	1.14891	1.02348	0.111662	1.77869	5.26446	2.24242
ENSG00000229294	RP5-1044H5.1	0	0	0	0	0	0	0	0	0	0	0	0	0	0	0	0	0.211647	0	0	0	0	0	0	0	0	0	0	0	0	0	0	0	0	0
ENSG00000234144	COX6CP13	0	0	0	0	0	0	0	0	0	0	0	0	0	0	0	0	0	0	0	0	0	0	0	0	0	0	0	0	0	0	0	0	0	0
ENSG00000222624	RNU2-15P	0	0	0	0	0	0	0	0	0	0	0	0	0	0	0	0	0	0	0	0	0	0	0	0	0	0	0	0	0	0	0	0	0	0
ENSG00000116678	LEPR	1.40831	0.670037	2.31064	2.32956	0.815924	0.556034	0.488756	1.18675	1.57565	2.26684	0.262936	1.13746	1.10519	2.7857	0	5.92495	0.211647	1.15867	5.57768	1.01009	3.60849	2.71659	2.7575	4.43222	3.54577	2.56024	2.54741	0.440042	0.940015	0.227441	1.11662	1.77869	0.572224	5.51261
ENSG00000213625	LEPROT	90.0616	68.9022	79.6236	67.3053	76.1529	51.0933	75.3771	83.1243	49.4511	112.117	77.6319	96.3737	88.6916	69.6426	90.919	88.1853	88.2569	77.7758	74.369	89.7718	87.7678	79.1354	95.1937	107.64	102.052	78.3006	58.7062	89.5485	98.7016	78.3533	84.6396	78.5958	80.4546	75.6815
ENSG00000237852	RP4-630A11.3	0	0	0.374699	0	0	0	0	0	0	0.428862	0	0	0	0	0	0	0	0	0	0	0	0.590562	0	0	0	0	0	0	0	0.341161	0.111662	0	0.114445	0
ENSG00000238931	snoU13	0	0	0	0	0	0	0	0	0	0	0	0	0	0	0	0	0	0	0	0	0	0	0	0	0	0	0	0	0	0	0	0	0	0
ENSG00000224570	RP11-430H12.2	0	0	0	0	0	0	0	0	0	0	0	0	0	0	0	0	0	0	0	0	0	0	0	0	0	0	0	0	0	0	0	0	0	0.093434
ENSG00000239319	RN7SL854P	0	0	0	0	0	0	0	0	0	0	0	0	0	0	0	0	0	0	0	0	0	0	0	0	0	0	0	0	0	0	0	0	0	0
ENSG00000184588	PDE4B	15.2098	11.2231	14.9255	7.68124	15.285	149.944	34.8103	5.67577	108.659	102.559	24.3873	10.0303	23.3748	34.0616	3.46196	1.79126	17.1434	7.82103	6.69321	33.5855	51.2173	8.03165	3.35696	209.707	3.21336	104.97	27.5584	19.9119	3.65561	33.0926	2.56822	2.33453	9.7278	34.4771
ENSG00000227466	RP11-397C12.1	0	0	0	0	0	0	0	0	0	0	0	0	0	0	0	0	0	0	0	0	0	0	0	0	0	0	0	0	0	0.11372	0	0	0	0
ENSG00000223152	RNU4-88P	0	0	0	0	0	0	0	0	0	0	0	0	0	0	0	0	0	0	0	0	0	0	0	0	0	0	0	0	0	0	0	0	0	0
ENSG00000118473	SGIP1	0.844987	0	0.1249	0	0	0	0	0	0	0	0.065734	0.206811	1.04993	0	0	0	0.211647	0	0	0.252523	0.232806	0.236225	0	0.379905	0	0.106677	0.231583	0.440042	0	0.454881	0.223323	0	0.343334	0.093434
ENSG00000264720	MIR3117	0	0	0	0	0	0	0	0	0	0	0	0	0	0	0	0	0	0	0	0	0	0	0	0	0	0	0	0	0	0	0	0	0	0
ENSG00000248458	AL139147.1	0	0	0	0	0	0	0	0	0	0	0	0	0	0	0	0	0	0	0	0	0	0	0	0	0	0	0	0	0	0	0	0	0	0
ENSG00000221655	AL354978.1	0	0	0	0	0	0	0	0	0	0	0	0	0	0	0	0	0	0	0	0	0	0	0	0	0	0	0	0	0	0	0	0	0	0
ENSG00000152760	TCTEX1D1	3.09829	6.5887	0	5.54056	6.4186	2.28592	2.71531	0.928763	0	5.20762	0.065734	1.60278	4.19973	3.48213	0	1.65348	0	61.9889	1.23948	9.72212	1.04763	2.00791	5.87467	1.89952	7.75638	2.34689	3.24216	25.6324	18.2781	0.341161	0	56.3622	2.97556	4.48483
ENSG00000172410	INSL5	0	0	0.562049	0	0	0	0.162919	0	0	0	0	0	0	0	0	0	0	0.869004	0	0	0	0	0	0	0	0	0	0.550053	0	0	0	0.444672	0	0
ENSG00000152763	WDR78	30.9124	30.7659	2.99759	31.7323	45.8549	5.93102	31.9321	11.0936	1.57565	21.0755	14.8559	17.217	25.2536	19.1834	0.851302	10.1964	0	137.447	7.06506	35.8582	5.23813	5.90562	38.2453	4.30559	18.2829	3.30697	12.5055	55.4453	57.0276	1.59209	0.893294	206.55	6.18001	6.63381
ENSG00000231080	RP11-342H21.2	0	0	0	0	0	0	0	0	0	0	0	0	0	0	0	0	0	0.289668	0	0	0	0	0	0	0	0	0	0.330032	0	0	0	0	0	0
ENSG00000198160	MIER1	60.3462	45.6184	53.8942	44.3245	48.3571	78.1536	48.9842	42.8263	86.4182	107.216	41.2152	48.7039	57.1384	62.3618	38.3653	54.0135	36.8266	56.3404	55.6528	72.474	51.1009	47.1269	46.5178	120.556	60.943	73.3935	53.3798	69.4166	55.7742	79.3768	62.8655	49.0251	80.3402	75.0275
ENSG00000116704	SLC35D1	15.4914	19.7103	14.0512	17.3143	15.285	16.3721	10.6983	12.7447	20.4228	6.80053	13.0153	20.0606	19.3961	20.0064	13.4506	38.1677	22.0113	21.8699	36.4408	20.7068	30.4976	38.3866	32.2508	25.327	24.7096	25.1757	43.4218	21.012	33.3183	25.2459	29.1437	30.2377	30.5567	25.6009
ENSG00000203963	C1orf141	2.2533	0.335019	0.18735	1.51106	0	0	0.162919	0	0	2.14431	0	0.465324	2.21038	2.2159	0	1.3779	0	6.95203	1.11554	3.53532	0	0.590562	1.79837	0.25327	2.21611	0.213353	0.578957	12.1012	3.65561	0.341161	0.446647	14.563	0.228889	0
ENSG00000252433	SNORA31	0	0	0	0	0	0	0	0	0	0	0	0	0	0	0	0	0	0	0	0	0	0	0	0	0	0	0	0	0	0	0	0	0	0
ENSG00000162594	IL23R	0	0.0558365	0	0	0.380764	0	0.488756	0	0	0	1.51188	0	0	0	0	0	0	0.289668	0	0	1.04763	0.118112	0	1.51962	0.332416	0.32003	0.347374	0.110011	0	0	0	0.222336	0.572224	0
ENSG00000253074	RNU6-586P	0	0	0	0	0	0	0	0	0	0	0	0	0	0	0	0	0	0	0	0	0	0	0	0	0	0	0	0	0	0	0	0.111168	0	0
ENSG00000221733	AL109843.1	0	0	0	0	0	0	0	0	0	0	0	0	0	0	0	0	0	0	0	0	0	0	0	0.126635	0	0	0	0	0	0	0	0	0	0
ENSG00000252116	RNU4ATAC4P	0	0	0	0	0	0	0	0	0	0	0	0	0	0	0	0	0	0	0	0	0	0	0	0	0	0	0	0	0	0	0	0	0	0
ENSG00000228523	RP4-763G1.1	0	0	0	0	0	0	0	0	0	0	0	0	0	0	0	0	0	0	0	0	0	0	0	0	0	0	0.115791	0	0	0.11372	0	0	0	0
ENSG00000081985	IL12RB2	3.52078	5.52781	0.562049	2.77028	1.25108	11.3678	6.0823	1.70273	8.96907	10.8441	9.00556	5.27367	2.98402	7.78731	4.93755	2.48021	8.88918	3.18635	5.45373	4.04036	6.28576	6.49619	1.55859	9.24435	1.88369	23.7889	2.31583	5.94057	0.52223	5.91346	1.4516	0.778177	3.09001	4.6717
ENSG00000142864	SERBP1	232.864	272.203	247.739	233.585	217.308	266.278	257.412	219.807	576.505	172.586	267.34	212.343	219.823	216.082	326.162	364.453	534.409	245.494	352.633	245.073	358.637	420.244	293.374	266.06	280.892	273.625	329.542	247.194	288.898	297.265	316.226	332.393	331.432	331.13
ENSG00000223263	RNU6-387P	0	0	0	0	0	0	0	0	0	0	0	0	0	0	0	0	0	0	0	0.378784	0	0	0	0.126635	0.221611	0.106677	0.578957	0	0	0.11372	0	0	0.114445	0
ENSG00000235200	RP4-763G1.2	0	0	0	0	0	0	0	0	0	0	0	0	0	0	0	0	0	0.289668	0	0	0	0	0	0	0	0	0	0	0	0	0	0	0	0
ENSG00000207504	RNU6-1031P	0	0	0	0	0	0	0	0	0	0	0	0	0	0	0	0	0	0	0	0	0	0	0	0	0	0	0	0	0	0	0	0	0	0
ENSG00000238139	RP11-393N21.1	0	0	0	0	0	0	0	0	0	0	0	0	0	0	0	0	0	0	0	0	0	0	0	0	0	0	0	0	0	0	0	0	0	0
ENSG00000242482	RN7SL392P	0	0	0	0	0	0	0	0	0	0	0	0	0	0	0	0	0	0	0	0	0	0	0	0	0	0	0	0	0	0	0	0	0	0
ENSG00000232048	HNRNPCP9	0	0	0	0	0	0	0	0	0	0	0	0	0	0.379869	0	0	0	0	0	0	0	0	0	0	0	0	0	0	0.52223	0	0	0	0	0
ENSG00000116717	GADD45A	23.6596	36.0704	20.1713	12.97	14.741	51.4022	31.7148	26.6245	105.932	32.9611	31.5523	32.3659	29.8402	146.06	27.5254	29.2114	106.035	28.6771	17.7246	125.882	68.2121	39.922	14.8665	36.9774	20.7206	34.7766	33.8111	44.3342	46.3741	134.645	24.2306	16.0082	243.996	70.2624
ENSG00000172380	GNG12	155.266	81.4096	136.078	104.515	76.2617	72.4079	71.9558	101.39	127.446	115.548	111.551	92.7546	95.2675	65.5907	158.91	128.558	299.058	141.503	111.554	115.277	112.329	112.916	124.327	44.7021	152.136	56.6453	102.128	96.4792	146.747	107.352	122.605	158.303	160.566	95.8633
ENSG00000238778	RNU7-80P	0	0	0.874298	0	0	0	0	0	0	0	0	0	0	0	0	0	0	0	0	0	0	0	0	0	0	0	0	0	0	0	0	0	0	0
ENSG00000232284	GNG12-AS1	0	0.446692	0.749398	0	0	0	0.325837	0	0	0	0	0.206811	0.442077	0	0	0.826738	0	1.01384	0.991587	0.505045	0.81482	0.118112	0.359674	0.25327	1.32967	0.64006	1.50529	0.660063	0.52223	1.1372	0.781632	1.33402	1.25889	0.093434
ENSG00000235055	RP4-609E1.2	0	0	0	0	0	0	0	0	0	0	0	0	0	0	0	0	0	0	0	0	0	0	0	0	0	0	0	0	0	0	0	0	0	0
ENSG00000162595	DIRAS3	3.02787	0.446692	0	1.57402	0.598344	1.11207	0.543062	0.722371	1.09083	0	0	3.51578	0.165779	2.65908	0	2.48021	1.05824	2.31734	0.247897	0.378784	0.349209	0.590562	0.599456	0.25327	2.1053	1.60015	0.231583	1.32013	1.04446	3.86649	0.558308	0.667008	1.48778	0.840906
ENSG00000228431	ARL5AP3	0	0	0	0	0	0	0	0	0	0	0	0	0	0	0	0	0	0	0.619742	0	0.116403	0	0	0	0	0	0	0	0	0	0.111662	0	0.114445	0
ENSG00000263542	AL157407.1	0	0	0	0	0	0	0	0	0	0	0	0	0	0	0	0	0	0	0	0	0	0	0	0	0	0	0	0	0	0	0	0	0	0
ENSG00000116729	WLS	119.002	114.409	100.981	89.3416	78.2743	44.2356	76.4089	83.5887	29.0889	57.2838	108.921	123.363	83.9945	67.2368	92.7919	83.3627	25.821	80.3828	80.3186	49.8732	57.9686	78.5448	115.216	31.4055	69.5858	32.2163	63.5695	57.4255	91.2859	64.8206	87.3194	146.853	87.4358	49.2397
ENSG00000234383	CTBP2P8	0	0	0.18735	0	0	0	0	0.619175	0.606018	0	0	0	1.32623	0	0.0567534	0.964527	0.846589	1.15867	0.123948	0.631306	0.116403	0.9449	0.359674	0.379905	0.775638	0.213353	0.578957	0.440042	0.104446	1.02348	0.893294	0.889345	1.60223	0.840906
ENSG00000221203	MIR1262	0	0	0	0	0	0	0	0	0	0	0	0	0	0	0	0	0	0	0	0	0	0	0	0	0	0	0	0	0	0	0	0	0	0
ENSG00000229133	RPS7P4	0	0	0	0	0	0	0.705981	0	0	0.183798	0	0.0517027	0	0	0	0	0	0	0	0	0	0	0	0	0	0	0	0	0	0	0	0	0.114445	0
ENSG00000225242	COX6B1P7	0	0	0	0	0	0	0	0	0	0	0	0	0	0	0	0	0	0	0	0	0	0	0	0	0	0	0	0	0	0	0	0	0	0
ENSG00000237622	TCEB1P18	0	0	0	0	0	0	0	0	0	0	0	0	0	0	0	0	0	0	0	0	0	0	0	0	0	0	0.115791	0	0	0	0	0	0	0
ENSG00000229440	RP5-1033K19.2	0	0	0	0	0	0	0	0	0	0	0	0	0	0	0	0	0	0	0	0	0	0	0	0	0	0	0	0	0	0	0	0	0	0
ENSG00000116745	RPE65	0	0	0	0	0	0	0.325837	0.361186	0.242407	0	0	0.672134	0	0	0	2.20463	0.211647	0.579336	0.495794	1.26261	1.62964	0	0.719348	1.13971	0	1.60015	10.8844	0.660063	1.46225	1.59209	0.893294	5.66957	8.01113	0.373736
ENSG00000024526	DEPDC1	15.2802	5.63948	0.624499	3.84062	0.924714	5.6839	3.42129	7.63649	1.75745	1.10279	3.74684	3.20556	3.64713	1.6461	2.38364	31.416	8.0426	5.93819	43.7538	10.2272	8.26461	30.9455	38.9647	5.19203	27.5906	13.868	48.4008	5.06048	8.46013	3.86649	17.6425	17.1199	10.1856	16.0706
ENSG00000233589	RP4-694A7.2	0	0	0	0	0	0	0	0	0	0	0	0	0	0	1.24858	3.9959	0	0.434502	0.867639	0.631306	0.81482	2.12602	0.359674	1.01308	0	2.24021	5.09482	0	0.52223	1.1372	0.66997	0.222336	2.74667	0.280302
ENSG00000234264	RP4-694A7.4	0	0	0	0	0	0	0	0.567577	0	0.245064	0	0	0	0	0	0.551158	0	0	0	0.631306	0.232806	0	0	0	0	0	0.231583	0	0	0.796043	0.334985	0	0.686668	0.093434
ENSG00000225167	TXNP2	0	0	0	0	0	0	0	0	0	0	0	0	0	0	0	0	0	0	0	0	0	0	0	0	0	0	0	0	0	0	0	0	0	0
ENSG00000223883	RP11-424D14.1	0	0	0	0	0	0	0	0	0	0	0	0	0	0	0	0	0	0	0	0	0	0	0	0	0	0	0	0	0	0.341161	0	0	0	0
ENSG00000235446	RP11-74K19.1	0	0	0	0	0	0	0	0	0	0	0	0	0	0	0	0	0	0	0	0	0	0	0	0	0	0	0	0	0	0	0	0	0	0
ENSG00000229639	RP3-380B4.1	0	0	0	0	0	0	0	0	0	0	0	0	0	0	0	0	0	0	0	0	0	0	0	0	0	0	0	0	0	0	0	0	0	0
ENSG00000033122	LRRC7	0	0.446692	0	0	0.489554	0	0.325837	0	0.121204	0	0	0.0517027	1.04993	0	0.510781	1.24011	0.211647	0.434502	1.73528	0	0.349209	0	0.839239	1.39298	0.775638	1.06677	1.62108	0.220021	0.313338	0.568602	1.00496	0.111168	0.228889	0.46717
ENSG00000270615	RP11-379C1.1	0	0	0	0	0	0	0	0	0	0	0	0	0	0	0	0	0	0	0	0	0	0	0	0	0	0	0	0	0	0	0	0.111168	0	0
ENSG00000240692	RN7SL538P	0	0	0	0	0	0	0	0	0	0	0	0	0	0	0	0	0	0	0	0	0	0	0	0	0	0	0	0	0	0.11372	0	0	0	0
ENSG00000229359	PIN1P1	0	0	0	0	0.0543949	0.0617815	0	0.0515979	0.0606018	0	0	0	0	0	0	0.13779	0	0	0	0	0	0	0	0	0	0.426706	0	0	0	0	0	0	0	0
ENSG00000237919	RP11-181B18.1	0	0	0	0	0	0	0	0	0	0	0	0	0	0	0	0	0	0	0	0	0	0	0	0	0	0	0	0	0	0	0	0	0	0
ENSG00000066557	LRRC40	14.0127	18.1468	9.67973	11.6478	9.08395	13.3448	13.3593	9.44242	9.63569	10.4152	15.8419	14.4767	18.4567	12.7256	7.77522	21.9085	18.8366	11.0074	31.8547	15.4039	19.0901	23.9768	15.5859	18.1088	21.4963	21.6554	20.9582	12.6512	15.5625	15.9209	16.1909	11.5615	14.9923	16.5378
ENSG00000244389	RN7SL242P	0	0	0	0	0	0	0	0	0	0	0	0	0	0	0	0	0	0	0	0	0	0	0	0	0	0	0	0	0	0	0	0	0	0
ENSG00000116754	SRSF11	82.3158	112.287	77.2505	53.202	80.2869	94.0315	88.845	98.5521	97.9931	81.1163	66.72	78.071	110.519	86.4201	79.9656	238.1	188.578	255.197	279.132	187.245	181.472	224.768	266.398	153.355	251.528	270.212	277.436	209.46	230.826	306.476	268.211	222.558	224.998	227.792
ENSG00000228988	RP4-677H15.4	0	0	0	0	0	0	0	0	0	0	0	0	0	0	0	0	0	0	0	0	0	0.354337	0	0	0	0.746736	0.578957	0	0	0.11372	0	0	0	0
ENSG00000118454	ANKRD13C	28.7296	33.5577	31.787	33.1175	27.0887	24.2184	29.8141	23.5803	23.8771	28.1211	26.4251	33.9169	22.6012	24.9447	32.8602	42.0258	63.7058	49.9677	37.8043	38.5097	31.5452	34.607	35.7276	23.8074	37.1198	32.2163	38.6743	34.9833	32.4827	33.6612	32.7169	40.5763	46.6934	29.5251
ENSG00000197568	HHLA3	5.56283	2.95933	3.30984	2.14067	2.33898	2.6566	2.22656	4.48902	4.18152	3.18584	0.98601	7.08326	1.71305	3.73538	3.17819	1.10232	3.17471	3.62085	6.32137	3.15653	3.02648	3.07092	5.63489	0.886444	5.20786	1.17344	1.85266	2.31022	1.04446	0.682322	0.558308	5.33607	2.28889	1.77525
ENSG00000226088	RP11-180O5.2	0	0	0	0	0	0	0	0	0	0	0	0	0	0	0	0.551158	0	0	0.247897	0.252523	0	0	0.239783	0	0	0	0.231583	0.330032	0	0	0	0	0.114445	0
ENSG00000116761	CTH	0.774572	4.52275	3.62209	2.64436	3.75325	2.28592	2.71531	1.23835	3.87851	1.89925	0.854542	1.55108	2.21038	5.95128	2.66741	1.92905	0.634942	3.76568	5.32978	7.95446	3.25928	2.71659	2.03815	3.03924	2.99175	1.06677	3.82112	3.1903	4.59563	2.04697	4.01982	3.33504	7.78224	2.14898
ENSG00000271992	RP11-42O15.3	0	0	0.0624499	0	0	0	0	0	0	0	0	0.206811	0	0.253246	0	0	0	0	0	0	0.116403	0	0	0	0	0	0	0.110011	0.104446	0.341161	0	0.222336	0.457779	0
ENSG00000233020	RP11-42O15.2	0	0	0	0	0	0	0.0543062	0	0	0	0	0	0	0	0	0	0	0	0	0	0	0	0	0	0	0	0	0	0	0	0	0	0	0
ENSG00000237033	CASP3P1	0	0	0	0	0	0	0	0	0	0	0	0	0	0	0	0	0	0	0	0	0	0	0	0	0	0	0	0	0	0	0	0	0	0
ENSG00000229051	RP5-952N6.1	0	0	0	0	0	0	0	0	0	0	0	0	0	0	0	0	0	0	0	0	0	0	0	0	0	0	0	0	0	0	0	0	0	0
ENSG00000226208	RP11-99H8.1	0	0	0	0	0	0	0	0	0	0	0	0	0	0	0	0	0	0	0	0	0	0	0	0	0	0	0	0	0	0.11372	0	0	0	0
ENSG00000050628	PTGER3	1.3379	4.1319	0.499599	2.26659	3.69885	0	3.91005	2.11552	2.54528	1.40912	2.76083	5.8424	6.35485	3.862	0	1.24011	157.466	1.15867	1.11554	10.2272	0.698417	2.59847	2.99728	2.27943	1.77289	1.06677	1.96845	6.82065	4.0734	2.04697	1.00496	3.89088	8.58335	4.57827
ENSG00000235782	RP3-333A15.1	0	0	0	0	0	0	0	0	0	0	0	0	0	0	0	0	0	0	0	0	0	0	0	0	0	0	0	0	0	0	0	0	0	0
ENSG00000269933	RP3-333A15.2	0	0	0	0	0	0	0	0	0	0	0	0	0	0	0	0	0	0	0	0.252523	0	0	0	0	0	0	0	0.110011	0	0	0	0	0	0
ENSG00000235079	ZRANB2-AS1	0	0	0	0	0	0	0	0	0.242407	0.551395	0	0	0	0	0	0.13779	0	0.289668	0.495794	0.505045	0.931223	0.236225	0	0.25327	0.110805	0.853413	0.578957	0.440042	0.940015	0.568602	1.22828	0.333504	0.343334	0.747472
ENSG00000132485	ZRANB2	55.8396	51.8721	38.5316	25.751	33.6161	51.0315	33.7785	55.055	44.2999	53.3627	32.6041	47.7215	59.7356	50.9024	42.4516	112.987	102.226	109.639	104.86	107.575	74.2651	111.38	127.444	66.7366	118.783	143.48	136.981	77.9974	84.0791	79.4905	98.039	96.1604	106.434	96.7976
ENSG00000207721	MIR186	0	0.223346	0.1249	0	0	0	0	0	0	0	0	0	0.994672	0	0	0.275579	0	0.579336	0.371845	0.757568	0.232806	0	1.4387	0.25327	0.886444	1.49347	0.231583	0.550053	0.52223	0.341161	1.56326	1.55635	1.14445	1.12121
ENSG00000229956	ZRANB2-AS2	0.563325	0	0	1.19626	0	0	0	0	0	0	0	0	1.65779	0	0.681041	0	0	1.01384	0.495794	0.631306	0	1.29924	0.239783	0	0.332416	0	0.231583	0.220021	0.104446	0	0.111662	0	0	0.186868
ENSG00000264239	AL360297.1	0	0	0	0	0	0	0	0	0	0	0	0	0	0	0	0	0	0	0	0	0	0	0	0	0	0	0	0	0	0	0	0	0	0
ENSG00000237726	RP11-386O9.2	0	0	0	0	0	0	0	0	0	0	0	0	0	0	0	0	0	0	0	0	0	0	0	0	0	0	0	0	0	0	0	0.111168	0	0
ENSG00000226324	RP11-115M14.1	0	0	0	0	0	0	0	0	0	0	0	0	0	0	0	0	0	0	0	0	0	0	0	0	0	0	0	0	0	0	0	0	0	0
ENSG00000172260	NEGR1	0	0.78171	0.249799	0.125922	0.0543949	0.556034	0.43445	0.464381	0.484814	0	0	1.24086	0	0.633115	0	0.826738	0.634942	1.30351	0.247897	0.378784	0	0.236225	0.119891	0.25327	0.554027	0.106677	0.926331	0.990095	0	0	0	1.11168	0.457779	0.280302
ENSG00000231985	RP11-82L20.1	0	0	0	0	0	0	0	0	0	0	0	0	0	0	0	0	0	0	0	0	0	0	0	0	0	0	0	0	0	0	0	0	0	0
ENSG00000271618	RP11-175G14.2	0	0	0	0	0	0	0	0	0	0	0	0	0	0	0	0	0	0	0	0	0	0	0	0	0	0	0	0	0	0	0	0	0	0
ENSG00000228853	NEGR1-IT1	0	0	0	0	0	0	0	0	0	0	0	0	0	0	0	0	0	0	0	0	0	0	0	0	0	0	0	0	0	0	0	0	0	0
ENSG00000233994	GDI2P2	0.0704156	0.502528	0.249799	0	0.271975	0.123563	0.217225	0.412784	0.0606018	0.980257	0.197202	0.568729	0.0552596	0	0	0.413369	0.211647	0.434502	0.371845	0.126261	0.232806	0.236225	0.119891	0	0.221611	0.213353	0.231583	0.330032	0.104446	0.227441	0.223323	0	0.114445	0.747472
ENSG00000227207	RPL31P12	0	0	0	0	0	0	0	0	0	0	0	0	0	0	0	0	0	0	0	0	0	0	0	0	0	0	0	0	0	0	0	0	0	0
ENSG00000212366	RNU6-1246P	0	0	0	0	0	0	0	0	0	0	0	0	0	0	0	0	0	0	0	0	0	0	0	0	0	0	0	0	0	0	0	0	0	0
ENSG00000225087	RP4-660H19.1	0	0	0	0	0	0	0	0	0	0	0	0	0.331557	0	0	0	0	0.289668	0	0	0	0	0	0	0	0	0	0	0	0	0	0	0	0
ENSG00000227016	RP11-262K1.1	0	0	0	0	0	0	0	0	0	0	0	0	0	0	0	0	0	0	0	0	0	0	0	0	0	0	0	0	0	0	0	0	0	0
ENSG00000229636	KRT8P21	0	0	0	0	0	0	0	0	0	0	0	0.0517027	0	0	0	0	0	0	0	0	0	0.118112	0	0	0	0	0	0	0	0	0	0	0	0
ENSG00000251825	RN7SKP19	0	0	0	0	0	0	0	0	0	0	0	0	0	0	0	0	0	0	0	0	0	0	0	0	0	0	0	0	0	0	0	0	0	0
ENSG00000233973	RP4-598G3.1	0	0	0	0	0	0	0	0	0	0	0	0	0	0	0	0	0	0	0	0.505045	0	0	0	0	0	0	0.463166	0	0	0	0	0	0	0.186868
ENSG00000223479	RP4-788P17.1	0	0	0	0	0	0	0	0	0	0	0	0	0	0	0	0	0	0	0	0	0	0	0	0	0.332416	0	0	0	0	0	0	0	0	0
ENSG00000200601	RNA5SP50	0	0	0	0	0	0	0	0	0	0	0	0	0	0	0	0	0	0	0	0	0	0	0	0	0	0	0	0	0	0	0	0	0	0
ENSG00000252005	RNU4ATAC8P	0	0	0	0	0	0	0	0	0	0	0	0	0	0	0	0	0	0	0	0	0	0	0	0	0	0	0	0	0	0	0	0	0	0
ENSG00000162620	LRRIQ3	2.04205	3.12684	0	3.58877	4.18841	0.370689	1.79211	0.980361	0	0.367596	0	1.08576	2.15512	2.72239	0.227014	2.75579	0	7.53136	0.991587	2.14644	1.16403	2.12602	4.43598	1.51962	1.21886	1.17344	2.20004	3.1903	4.17784	0.227441	0.111662	13.7848	0.915558	0.186868
ENSG00000254685	FPGT	15.8435	12.619	10.0544	16.9995	11.4229	8.21694	15.5316	9.85521	6.18138	15.8066	18.7342	16.7517	16.6331	18.5503	13.5641	29.6248	19.4715	23.1734	18.4683	13.0049	14.7832	15.2365	20.2616	18.9952	16.9532	12.9079	17.4845	12.2112	16.398	4.77626	16.0793	24.3458	11.33	11.6793
ENSG00000259030	FPGT-TNNI3K	0	0	0	0	0	0	0	0	0	0	0	0	0	0	0	0.964527	0	1.01384	2.10712	0.505045	0	0.708675	1.67848	0	0.110805	0.32003	1.04212	1.54015	0.835569	0.227441	1.67493	0.778177	0	0.186868
ENSG00000116783	TNNI3K	0	0	0	0	0	0	0	0	0	0	0	0.310216	0	0	0	0	0	0	0	0	0	0	0	0	0	0.32003	0.694748	0	0.104446	0	0	0	0	0
ENSG00000237324	RP11-439H8.4	0	0	0	0	0	0	0	0	0	0	0	0	0	0	0	0	0	0	0	0	0	0	0.119891	0	0	0	0	0	0	0.227441	0	0	0	0
ENSG00000233894	RP4-650F12.2	0	0	0	0	0	0	0	0	0	0	0	0	0	0	0	0	0	0	0	0	0	0	0	0	0	0	0	0	0	0.11372	0	0	0	0
ENSG00000162621	LRRC53	0	0	0	0	0	0	0	0	0	0	0	0	0	0.823049	0	0	0	0	0	0	0.232806	0	0	0	0	0	0	0	0	0	0	0	0	0
ENSG00000178965	C1orf173	30.842	42.9941	2.99759	76.0568	60.9223	6.6724	59.1395	15.7374	0.848425	30.8168	37.2712	26.9888	21.9933	27.4139	0	5.92495	0	293.289	14.0062	56.8176	5.58734	7.79542	29.8529	5.57194	33.6849	6.08057	17.1371	137.293	96.6126	3.52533	1.22828	220.002	10.6434	12.8939
ENSG00000234497	RP4-612J11.1	0	0	0	0	0	0	0	0	0	0	0	0	0	0	0	0	0	0.434502	0	0	0	0	0	0	0.110805	0	0	0	0.208892	0	0	0.222336	0	0
ENSG00000272864	RP11-17E13.2	0	0	0	0	0	0	0	0	0	0	0	0.155108	0	0	0.397274	0.275579	0	0	0.495794	0	0	0	0.239783	0.25327	0	0.32003	0	0	0	0	0	0.333504	0.457779	0
ENSG00000116791	CRYZ	29.9266	14.9642	9.92953	7.61828	8.54	8.09338	10.8069	10.0616	9.02967	15.0715	12.6209	13.8046	12.8755	5.19154	6.01586	13.6412	24.5511	9.84871	25.7813	10.6059	20.1377	40.5126	47.7167	24.8204	14.6263	15.2548	20.1477	10.341	13.3691	9.21135	15.4093	17.6757	15.3356	7.94189
ENSG00000162623	TYW3	18.3785	16.6393	14.6757	13.0959	18.4399	11.5531	15.2601	9.18443	25.2709	9.00611	9.8601	13.7529	12.3229	25.4512	10.7832	25.6289	23.7045	18.8284	20.9473	13.7625	19.6721	28.4651	22.2998	19.6284	14.2939	16.6416	21.4214	14.6314	18.6959	19.7873	25.9055	22.5671	20.3712	20.2752
ENSG00000229943	RP11-93N20.1	0	0	0	0	0	0	0	0	0	0	0	0	0	0	0	0	0	0	0	0	0	0	0	0	0	0	0	0	0	0	0	0	0	0
ENSG00000261213	RP11-510C10.4	0	0	0	0	0	0	0	0	0	0	0	0	0	0	0	0	0	0	0	0	0	0	0	0	0	0	0	0	0	0	0	0	0	0
ENSG00000224127	RP11-510C10.2	0	0	0	0	0	0	0	0	0	0	0	0	0	0	0	0	0	0	0	0	0	0	0	0	0	0	0	0	0	0	0	0	0	0
ENSG00000162624	LHX8	0	0	0	0	0	0	0	0	0	0	0	0	0	0	0	0	0	0	0	0	0	0	0	0	0	0	0	0	0	0	0	0	0	0
ENSG00000224149	RP11-510C10.3	0	0	0	0	0	0	0	0	0	0	0	0	0	0	0	0	0	0	0	0	0	0	0	0	0	0	0	0	0	0	0	0	0	0
ENSG00000206999	RNU6-622P	0	0	0	0	0	0	0	0	0	0	0	0	0	0	0	0	0	0	0	0	0	0	0	0	0	0	0	0	0	0	0	0	0	0
ENSG00000137968	SLC44A5	5.70366	0	7.36908	10.4515	0.598344	0.556034	0.977512	1.23835	0	1.47039	0	1.03405	1.49201	0	1.7026	0	17.1434	4.92435	0.991587	0.252523	1.51324	2.59847	0.719348	0.50654	0	4.69377	0.347374	0	1.04446	3.75277	10.4962	2.7792	2.63223	0
ENSG00000224493	RP11-87O11.1	0	0	0	0	0	0	0	0	0	0	0	0	0	0	0	0	0	0	0	0	0	0	0	0	0	0	0	0	0	0	0	0	0	0
ENSG00000252338	RNU6-503P	0	0	0	0	0	0	0	0	0	0	0	0	0	0	0	0	0	0	0	0	0	0	0	0	0	0	0	0	0	0	0	0	0	0
ENSG00000213579	RP4-595K12.1	0	0	0	0	0	0	0	0	0	0	0	0	0	0	0	0	0	0	0	0	0	0	0	0	0	0	0	0	0	0.11372	0	0	0	0
ENSG00000230863	RP4-595K12.2	0	0	0.249799	0.062961	0	0.0617815	0.0543062	0.0515979	0	0	0	0	0	0	0	0	0	0	0	0	0.232806	0	0	0	0	0	0	0	0	0	0	0.222336	0	0
ENSG00000178193	RP4-682C21.5	0	0	0	0	0	0	0	0	0	0	0	0	0	0	0	0	0	0	0	0	0	0	0	0	0	0	0	0	0	0	0	0.111168	0	0
ENSG00000117054	ACADM	52.1075	39.3647	56.4547	39.4136	43.0264	41.7025	42.3046	36.5313	27.089	29.1014	35.6278	35.8816	39.9527	29.1866	35.5277	51.5333	27.7258	55.7611	48.4638	40.4036	29.5663	47.245	45.9184	27.9863	37.1198	29.016	41.8007	35.0933	48.7763	30.3633	49.1311	77.1506	16.9378	31.3938
ENSG00000181227	RP4-682C21.2	0.0704156	0.0558365	0.0624499	0.125922	0	0.0617815	0	0.154794	0	0.0612661	0.065734	0.103405	0	0.44318	0.283767	0.826738	0	0.289668	0.371845	0	0.116403	0.826787	0.599456	0	0.221611	1.17344	1.04212	0.440042	0.313338	0.11372	0.223323	0.55584	0.228889	0.654038
ENSG00000137955	RABGGTB	44.3618	41.4865	41.2794	35.0693	39.8715	48.6838	32.3122	38.4405	41.7546	33.6351	39.5719	33.9169	40.7263	38.2401	33.5413	47.9508	70.4785	66.7684	75.8564	66.9185	71.5878	79.0173	55.6295	49.8941	65.486	85.8747	101.433	68.4265	64.0255	121.795	83.2996	48.0246	102.542	93.6209
ENSG00000206620	SNORD45C	0	0	0	0	0	0	0	0	0	0	0	0	0	0	0	0	0	0	0	0	0	0	0	0	0	0	0	0	0	0	0	0	0	0
ENSG00000207241	SNORD45A	0	0	0	0	0	0	0	0	0	0	0	0	0	0	0	0	0	0	0	0	0	0	0	0	0	0	0	0	0	0	0	0	0	0
ENSG00000201487	SNORD45B	0	0	0	0	0	0	0	0	0	0	0	0	0	0	0	0	0	0	0	0	0	0	0	0	0	0	0	0	0	0	0	0	0	0
ENSG00000057468	MSH4	0	0	0.437149	0	0	0	0	0	0	0	0	0.0517027	0	0	0	0.413369	0	0.869004	0	0	0.116403	0.708675	0.359674	0.25327	0.332416	0.106677	0.347374	0	0.208892	0.454881	0	0.667008	0.801113	0.280302
ENSG00000266832	AL445464.1	0	0	0	0	0	0	0	0	0	0	0	0	0	0	0	0	0	0	0	0	0	0	0	0	0	0	0	0	0	0	0	0	0	0
ENSG00000154007	ASB17	0	0	0	0	0	0	0	0	0	0	0	0	0	0	0	0	0	0	0	0	0	0	0	0	0	0	0	0	0	0	0	0	0	0
ENSG00000225605	RP11-550H2.1	0	0	0	0	0	0	0	0	0	0	0	0	0	0	0	0	0	0.144834	0	0	0	0	0	0	0	0	0	0	0	0	0	0	0	0
ENSG00000230027	RP11-550H2.2	0	0	0	0	0	0	0	0	0	0	0	0	0	0	0	0	0	0	0	0	0	0	0	0	0	0	0	0	0	0	0	0	0	0
ENSG00000184005	ST6GALNAC3	0.422494	1.34007	0.0624499	0	3.04612	0.370689	1.90072	0.515979	6.18138	4.47242	0	0.310216	3.09454	0.569803	0	0	0	0.289668	0.619742	1.13635	0.582015	0.354337	0.839239	9.37098	0	0.213353	0.694748	0.330032	0	0.682322	0	0.222336	0.572224	4.1111
ENSG00000223905	RP11-335E14.1	0	0	0	0	0	0	0	0	0	0	0	0	0	0	0	0	0	0	0	0	0	0	0	0	0	0	0	0	0	0	0	0	0	0.093434
ENSG00000272855	RP5-1102E8.3	0	0	0	0	0	0	0	0	0	0	0	0	0	0	0	0	0	0	0	0	0	0	0	0	0	0	0	0	0	0	0	0	0	0
ENSG00000226415	TPI1P1	4.0841	2.06595	1.3739	2.95917	2.1758	1.05029	0.977512	1.59954	4.54513	2.94077	5.32445	0.672134	2.5972	1.45616	2.32689	2.48021	3.17471	2.60701	2.23107	1.76766	1.74604	2.8347	2.27793	1.13971	2.65933	1.92018	2.89478	1.21012	2.29781	2.72929	2.79154	2.55687	2.28889	0.93434
ENSG00000264686	AC104458.1	0	0	0	0	0	0	0	0	0	0	0	0	0	0	0	0	0	0	0	0	0	0	0	0	0	0	0	0	0	0	0	0	0	0
ENSG00000199921	RNU6-161P	0	0	0	0	0	0	0	0	0	0	0	0	0	0	0	0	0	0	0	0	0	0	0	0	0	0	0	0	0	0	0	0	0	0
ENSG00000237552	RP11-415A20.1	0	0	0	0	0	0	0	0	0	0	0	0	0	0	0	0	0	0.289668	0	0	0	0	0	0	0	0	0	0	0	0	0	0	0	0
[truncated: 55,906 more rows]
