# Supplementary material for: Cilia-related gene signature in the nasal mucosa correlates with disease severity and outcomes in critical respiratory syncytial virus bronchiolitis
Source: Front Immunol. 2022 Sep 23;13:924792. doi: 10.3389/fimmu.2022.924792 (PMC9540395; doi:10.3389/fimmu.2022.924792)
Supplement: Supplementary file 3 [file DataSheet_2.xlsx]

## Sheet: Module 1 (37)
GO Term	Description	P-value	FDR q-value	Enrichment	N	B	n	b	Genes
GO:0030198	extracellular matrix organization	1.46e-06	0.0121	18.55	1870	72	7	5	[COL6A3 - collagen, type vi, alpha 3, LUM - lumican, DCN - decorin, COL4A1 - collagen, type iv, alpha 1, COL15A1 - collagen, type xv, alpha 1]
GO:0043062	extracellular structure organization	1.92e-06	0.00798	17.58	1870	76	7	5	[COL6A3 - collagen, type vi, alpha 3, LUM - lumican, DCN - decorin, COL4A1 - collagen, type iv, alpha 1, COL15A1 - collagen, type xv, alpha 1]
GO:0006024	glycosaminoglycan biosynthetic process	9.05e-06	0.0251	61.65	1870	13	7	3	[LUM - lumican, DCN - decorin, PDGFRB - platelet-derived growth factor receptor, beta polypeptide]
GO:0006023	aminoglycan biosynthetic process	1.76e-05	0.0367	50.09	1870	16	7	3	[LUM - lumican, DCN - decorin, PDGFRB - platelet-derived growth factor receptor, beta polypeptide]
GO:0030203	glycosaminoglycan metabolic process	2.14e-05	0.0356	47.14	1870	17	7	3	[LUM - lumican, DCN - decorin, PDGFRB - platelet-derived growth factor receptor, beta polypeptide]
GO:0048513	animal organ development	4.69e-05	0.065	9.28	1870	144	7	5	[LUM - lumican, COL6A3 - collagen, type vi, alpha 3, DCN - decorin, COL4A1 - collagen, type iv, alpha 1, PDGFRB - platelet-derived growth factor receptor, beta polypeptide]
GO:0006022	aminoglycan metabolic process	4.8e-05	0.0571	36.43	1870	22	7	3	[LUM - lumican, DCN - decorin, PDGFRB - platelet-derived growth factor receptor, beta polypeptide]
GO:0006027	glycosaminoglycan catabolic process	0.000179	0.186	89.05	1870	6	7	2	[LUM - lumican, DCN - decorin]
GO:0071840	cellular component organization or biogenesis	0.000232	0.215	3.29	1870	568	7	7	[IGJ - immunoglobulin j polypeptide, linker protein for immunoglobulin alpha and mu polypeptides, LUM - lumican, COL6A3 - collagen, type vi, alpha 3, DCN - decorin, COL4A1 - collagen, type iv, alpha 1, PDGFRB - platelet-derived growth factor receptor, beta polypeptide, COL15A1 - collagen, type xv, alpha 1]
GO:0016043	cellular component organization	0.000232	0.193	3.29	1870	568	7	7	[IGJ - immunoglobulin j polypeptide, linker protein for immunoglobulin alpha and mu polypeptides, LUM - lumican, COL6A3 - collagen, type vi, alpha 3, DCN - decorin, COL4A1 - collagen, type iv, alpha 1, PDGFRB - platelet-derived growth factor receptor, beta polypeptide, COL15A1 - collagen, type xv, alpha 1]
GO:1901137	carbohydrate derivative biosynthetic process	0.000277	0.21	20.55	1870	39	7	3	[LUM - lumican, DCN - decorin, PDGFRB - platelet-derived growth factor receptor, beta polypeptide]
GO:0006026	aminoglycan catabolic process	0.000333	0.231	66.79	1870	8	7	2	[LUM - lumican, DCN - decorin]
GO:0048514	blood vessel morphogenesis	0.000427	0.273	59.37	1870	9	7	2	[COL4A1 - collagen, type iv, alpha 1, PDGFRB - platelet-derived growth factor receptor, beta polypeptide]
GO:0044273	sulfur compound catabolic process	0.000427	0.254	59.37	1870	9	7	2	[LUM - lumican, DCN - decorin]
GO:1903510	mucopolysaccharide metabolic process	0.000919	0.509	41.1	1870	13	7	2	[LUM - lumican, DCN - decorin]

## Sheet: Module 2 (580)
GO Term	Description	P-value	FDR q-value	Enrichment	N	B	n	b	Genes
GO:0003341	cilium movement	3.54e-29	2.94e-25	4.36	1870	46	420	45	[CCDC114 - coiled-coil domain containing 114, TTC29 - tetratricopeptide repeat domain 29, SPAG17 - sperm associated antigen 17, RSPH9 - radial spoke head 9 homolog (chlamydomonas), TEKT3 - tektin 3, RFX3 - regulatory factor x, 3 (influences hla class ii expression), WDR78 - wd repeat domain 78, CCDC40 - coiled-coil domain containing 40, DNAI2 - dynein, axonemal, intermediate chain 2, ZBBX - zinc …
GO:0044782	cilium organization	1.75e-28	7.29e-25	3.7	1870	71	420	59	[CC2D2A - coiled-coil and c2 domain containing 2a, MAK - male germ cell-associated kinase, TTC29 - tetratricopeptide repeat domain 29, TTC26 - tetratricopeptide repeat domain 26, DNAAF3 - dynein, axonemal, assembly factor 3, WDR19 - wd repeat domain 19, RFX2 - regulatory factor x, 2 (influences hla class ii expression), RFX3 - regulatory factor x, 3 (influences hla class ii expression), KIF24 - k…
GO:0007017	microtubule-based process	1.31e-27	3.62e-24	2.68	1870	161	420	97	[GOLGA2P5 - golgin a2 pseudogene 5, CCDC78 - coiled-coil domain containing 78, TTC29 - tetratricopeptide repeat domain 29, TTC26 - tetratricopeptide repeat domain 26, WDR19 - wd repeat domain 19, RFX3 - regulatory factor x, 3 (influences hla class ii expression), CCDC67 - coiled-coil domain containing 67, KIF24 - kinesin family member 24, DNAH3 - dynein, axonemal, heavy chain 3, DYNC2H1 - dynein,…
GO:0007018	microtubule-based movement	8.36e-26	1.74e-22	3.31	1870	86	420	64	[MAK - male germ cell-associated kinase, TTC29 - tetratricopeptide repeat domain 29, TTC26 - tetratricopeptide repeat domain 26, WDR19 - wd repeat domain 19, WDR78 - wd repeat domain 78, RFX3 - regulatory factor x, 3 (influences hla class ii expression), LCA5L - leber congenital amaurosis 5-like, KIF24 - kinesin family member 24, CCDC40 - coiled-coil domain containing 40, DNAH3 - dynein, axonemal…
GO:0060271	cilium assembly	4.98e-23	8.28e-20	3.64	1870	60	420	49	[CC2D2A - coiled-coil and c2 domain containing 2a, MAK - male germ cell-associated kinase, TTC26 - tetratricopeptide repeat domain 26, DNAAF3 - dynein, axonemal, assembly factor 3, WDR19 - wd repeat domain 19, RFX2 - regulatory factor x, 2 (influences hla class ii expression), RFX3 - regulatory factor x, 3 (influences hla class ii expression), KIF24 - kinesin family member 24, KIAA1377 - kiaa1377…
GO:0120031	plasma membrane bounded cell projection assembly	2.24e-21	3.1e-18	3.39	1870	67	420	51	[CC2D2A - coiled-coil and c2 domain containing 2a, MAK - male germ cell-associated kinase, TTC26 - tetratricopeptide repeat domain 26, DNAAF3 - dynein, axonemal, assembly factor 3, WDR19 - wd repeat domain 19, RFX2 - regulatory factor x, 2 (influences hla class ii expression), RFX3 - regulatory factor x, 3 (influences hla class ii expression), KIF24 - kinesin family member 24, IQUB - iq motif and…
GO:0030030	cell projection organization	2.91e-21	3.46e-18	2.58	1870	140	420	81	[CC2D2A - coiled-coil and c2 domain containing 2a, MAK - male germ cell-associated kinase, CCDC78 - coiled-coil domain containing 78, TTC29 - tetratricopeptide repeat domain 29, TTC26 - tetratricopeptide repeat domain 26, DNAAF3 - dynein, axonemal, assembly factor 3, WDR19 - wd repeat domain 19, RFX2 - regulatory factor x, 2 (influences hla class ii expression), RFX3 - regulatory factor x, 3 (inf…
GO:0120036	plasma membrane bounded cell projection organization	9.7e-21	1.01e-17	2.76	1870	113	420	70	[CC2D2A - coiled-coil and c2 domain containing 2a, MAK - male germ cell-associated kinase, TTC29 - tetratricopeptide repeat domain 29, TTC26 - tetratricopeptide repeat domain 26, DNAAF3 - dynein, axonemal, assembly factor 3, WDR19 - wd repeat domain 19, RFX2 - regulatory factor x, 2 (influences hla class ii expression), RFX3 - regulatory factor x, 3 (influences hla class ii expression), KIF24 - k…
GO:0030031	cell projection assembly	2.19e-20	2.02e-17	3.29	1870	69	420	51	[CC2D2A - coiled-coil and c2 domain containing 2a, MAK - male germ cell-associated kinase, TTC26 - tetratricopeptide repeat domain 26, DNAAF3 - dynein, axonemal, assembly factor 3, WDR19 - wd repeat domain 19, RFX2 - regulatory factor x, 2 (influences hla class ii expression), RFX3 - regulatory factor x, 3 (influences hla class ii expression), KIF24 - kinesin family member 24, KIAA1377 - kiaa1377…
GO:0070286	axonemal dynein complex assembly	7.5e-16	6.23e-13	4.45	1870	23	420	23	[TEKT2 - tektin 2 (testicular), ZMYND10 - zinc finger, mynd-type containing 10, CCDC151 - coiled-coil domain containing 151, CCDC114 - coiled-coil domain containing 114, DNAL1 - dynein, axonemal, light chain 1, DNAAF3 - dynein, axonemal, assembly factor 3, DRC1 - dynein regulatory complex subunit 1 homolog (chlamydomonas), LRRC6 - leucine rich repeat containing 6, WDR78 - wd repeat domain 78, DAW…
GO:0070925	organelle assembly	2.42e-14	1.83e-11	2.59	1870	93	420	54	[CC2D2A - coiled-coil and c2 domain containing 2a, MAK - male germ cell-associated kinase, GOLGA2P5 - golgin a2 pseudogene 5, CCDC78 - coiled-coil domain containing 78, TTC26 - tetratricopeptide repeat domain 26, DNAAF3 - dynein, axonemal, assembly factor 3, WDR19 - wd repeat domain 19, RFX2 - regulatory factor x, 2 (influences hla class ii expression), RFX3 - regulatory factor x, 3 (influences h…
GO:0030317	flagellated sperm motility	1.09e-11	7.53e-09	4.05	1870	22	420	20	[TEKT2 - tektin 2 (testicular), C7orf63 - chromosome 7 open reading frame 63, TTC21A - tetratricopeptide repeat domain 21a, CCDC135 - coiled-coil domain containing 135, SLC22A16 - solute carrier family 22 (organic cation/carnitine transporter), member 16, TEKT3 - tektin 3, LRRC6 - leucine rich repeat containing 6, TTLL9 - tubulin tyrosine ligase-like family, member 9, C11orf88 - chromosome 11 ope…
GO:0097722	sperm motility	1.09e-11	6.95e-09	4.05	1870	22	420	20	[TEKT2 - tektin 2 (testicular), C7orf63 - chromosome 7 open reading frame 63, TTC21A - tetratricopeptide repeat domain 21a, CCDC135 - coiled-coil domain containing 135, SLC22A16 - solute carrier family 22 (organic cation/carnitine transporter), member 16, TEKT3 - tektin 3, LRRC6 - leucine rich repeat containing 6, TTLL9 - tubulin tyrosine ligase-like family, member 9, C11orf88 - chromosome 11 ope…
GO:0035082	axoneme assembly	1.09e-11	6.45e-09	4.05	1870	22	420	20	[C7orf63 - chromosome 7 open reading frame 63, TTC40 - tetratricopeptide repeat domain 40, KIAA1751 - kiaa1751, FOXJ1 - forkhead box j1, RSPH9 - radial spoke head 9 homolog (chlamydomonas), TTC26 - tetratricopeptide repeat domain 26, RP1 - retinitis pigmentosa 1 (autosomal dominant), IQCG - iq motif containing g, RSPH1 - radial spoke head 1 homolog (chlamydomonas), SPEF2 - sperm flagellar 2, C11o…
GO:0009855	determination of bilateral symmetry	1.04e-10	5.78e-08	4.21	1870	18	420	17	[CCDC151 - coiled-coil domain containing 151, FOXJ1 - forkhead box j1, DRC1 - dynein regulatory complex subunit 1 homolog (chlamydomonas), DNAH11 - dynein, axonemal, heavy chain 11, DAW1 - dynein assembly factor with wdr repeat domains 1, ENKUR - enkurin, trpc channel interacting protein, CCDC40 - coiled-coil domain containing 40, DNAI2 - dynein, axonemal, intermediate chain 2, CCDC39 - coiled-co…
GO:0009799	specification of symmetry	1.04e-10	5.42e-08	4.21	1870	18	420	17	[CCDC151 - coiled-coil domain containing 151, FOXJ1 - forkhead box j1, DRC1 - dynein regulatory complex subunit 1 homolog (chlamydomonas), DNAH11 - dynein, axonemal, heavy chain 11, DAW1 - dynein assembly factor with wdr repeat domains 1, ENKUR - enkurin, trpc channel interacting protein, CCDC40 - coiled-coil domain containing 40, DNAI2 - dynein, axonemal, intermediate chain 2, CCDC39 - coiled-co…
GO:0007368	determination of left/right symmetry	1.04e-10	5.1e-08	4.21	1870	18	420	17	[CCDC151 - coiled-coil domain containing 151, FOXJ1 - forkhead box j1, DRC1 - dynein regulatory complex subunit 1 homolog (chlamydomonas), DNAH11 - dynein, axonemal, heavy chain 11, DAW1 - dynein assembly factor with wdr repeat domains 1, ENKUR - enkurin, trpc channel interacting protein, CCDC40 - coiled-coil domain containing 40, DNAI2 - dynein, axonemal, intermediate chain 2, CCDC39 - coiled-co…
GO:0022607	cellular component assembly	2.23e-10	1.03e-07	1.72	1870	257	420	99	[GOLGA2P5 - golgin a2 pseudogene 5, CCDC78 - coiled-coil domain containing 78, TTC26 - tetratricopeptide repeat domain 26, WDR19 - wd repeat domain 19, RFX2 - regulatory factor x, 2 (influences hla class ii expression), RFX3 - regulatory factor x, 3 (influences hla class ii expression), CCDC67 - coiled-coil domain containing 67, KIF24 - kinesin family member 24, CLDN11 - claudin 11, DYNC2H1 - dyn…
GO:0001578	microtubule bundle formation	3.04e-10	1.33e-07	3.41	1870	30	420	23	[C7orf63 - chromosome 7 open reading frame 63, TTC40 - tetratricopeptide repeat domain 40, KIAA1751 - kiaa1751, FOXJ1 - forkhead box j1, RSPH9 - radial spoke head 9 homolog (chlamydomonas), TTC26 - tetratricopeptide repeat domain 26, IQCG - iq motif containing g, RP1 - retinitis pigmentosa 1 (autosomal dominant), RSPH1 - radial spoke head 1 homolog (chlamydomonas), SPEF2 - sperm flagellar 2, C11o…
GO:0003351	epithelial cilium movement	7.01e-10	2.91e-07	4.45	1870	14	420	14	[SPA17 - sperm autoantigenic protein 17, SPAG17 - sperm associated antigen 17, STK36 - serine/threonine kinase 36, LRRC6 - leucine rich repeat containing 6, RFX3 - regulatory factor x, 3 (influences hla class ii expression), SPEF2 - sperm flagellar 2, CCDC40 - coiled-coil domain containing 40, CCDC39 - coiled-coil domain containing 39, CCDC11 - coiled-coil domain containing 11, ROPN1L - rhophilin…
GO:0001539	cilium or flagellum-dependent cell motility	1.46e-08	5.77e-06	4.45	1870	12	420	12	[CCDC65 - coiled-coil domain containing 65, CCDC39 - coiled-coil domain containing 39, WDR52 - wd repeat domain 52, DNAH3 - dynein, axonemal, heavy chain 3, DNAH1 - dynein, axonemal, heavy chain 1, DNAH2 - dynein, axonemal, heavy chain 2, DRC1 - dynein regulatory complex subunit 1 homolog (chlamydomonas), DNAH7 - dynein, axonemal, heavy chain 7, EFHC2 - ef-hand domain (c-terminal) containing 2, D…
GO:0060285	cilium-dependent cell motility	1.46e-08	5.5e-06	4.45	1870	12	420	12	[CCDC65 - coiled-coil domain containing 65, CCDC39 - coiled-coil domain containing 39, DNAH1 - dynein, axonemal, heavy chain 1, DNAH3 - dynein, axonemal, heavy chain 3, WDR52 - wd repeat domain 52, DNAH7 - dynein, axonemal, heavy chain 7, DRC1 - dynein regulatory complex subunit 1 homolog (chlamydomonas), DNAH2 - dynein, axonemal, heavy chain 2, DNAH6 - dynein, axonemal, heavy chain 6, EFHC2 - ef…
GO:0006996	organelle organization	1.77e-08	6.41e-06	1.58	1870	293	420	104	[GOLGA2P5 - golgin a2 pseudogene 5, CCDC78 - coiled-coil domain containing 78, TTC29 - tetratricopeptide repeat domain 29, TTC26 - tetratricopeptide repeat domain 26, WDR19 - wd repeat domain 19, RFX2 - regulatory factor x, 2 (influences hla class ii expression), RFX3 - regulatory factor x, 3 (influences hla class ii expression), CCDC67 - coiled-coil domain containing 67, KIF24 - kinesin family m…
GO:0036158	outer dynein arm assembly	6.62e-08	2.29e-05	4.45	1870	11	420	11	[DAW1 - dynein assembly factor with wdr repeat domains 1, ZMYND10 - zinc finger, mynd-type containing 10, DNAI2 - dynein, axonemal, intermediate chain 2, DNAL1 - dynein, axonemal, light chain 1, CCDC114 - coiled-coil domain containing 114, CCDC151 - coiled-coil domain containing 151, ARMC4 - armadillo repeat containing 4, DNAH5 - dynein, axonemal, heavy chain 5, LRRC6 - leucine rich repeat contai…
GO:0036159	inner dynein arm assembly	6.62e-08	2.2e-05	4.45	1870	11	420	11	[TEKT2 - tektin 2 (testicular), CCDC37 - coiled-coil domain containing 37, ZMYND10 - zinc finger, mynd-type containing 10, CCDC40 - coiled-coil domain containing 40, CCDC39 - coiled-coil domain containing 39, DNAH1 - dynein, axonemal, heavy chain 1, DNAH7 - dynein, axonemal, heavy chain 7, LRRC6 - leucine rich repeat containing 6, WDR63 - wd repeat domain 63, CCDC42B - coiled-coil domain containi…
GO:0042073	intraciliary transport	6.62e-08	2.12e-05	4.45	1870	11	420	11	[DYNLRB2 - dynein, light chain, roadblock-type 2, MAK - male germ cell-associated kinase, TTC21A - tetratricopeptide repeat domain 21a, KIF17 - kinesin family member 17, DYNC2H1 - dynein, cytoplasmic 2, heavy chain 1, TTC26 - tetratricopeptide repeat domain 26, IFT172 - intraflagellar transport 172 homolog (chlamydomonas), WDR19 - wd repeat domain 19, TTC30A - tetratricopeptide repeat domain 30a,…
GO:0000226	microtubule cytoskeleton organization	1.12e-07	3.44e-05	2.1	1870	89	420	42	[GOLGA2P5 - golgin a2 pseudogene 5, FAM154B - family with sequence similarity 154, member b, RSPH9 - radial spoke head 9 homolog (chlamydomonas), TTC26 - tetratricopeptide repeat domain 26, TUBA1A - tubulin, alpha 1a, TTLL7 - tubulin tyrosine ligase-like family, member 7, RSPH1 - radial spoke head 1 homolog (chlamydomonas), TTLL9 - tubulin tyrosine ligase-like family, member 9, KIF24 - kinesin fa…
GO:0044458	motile cilium assembly	1.51e-07	4.48e-05	4.11	1870	13	420	12	[PCDP1 - primary ciliary dyskinesia protein 1, CCDC40 - coiled-coil domain containing 40, ZMYND10 - zinc finger, mynd-type containing 10, INTU - inturned planar cell polarity protein, CCDC39 - coiled-coil domain containing 39, CCDC176 - coiled-coil domain containing 176, FOXJ1 - forkhead box j1, RSPH9 - radial spoke head 9 homolog (chlamydomonas), DNAAF3 - dynein, axonemal, assembly factor 3, LRR…
GO:0007389	pattern specification process	8.5e-07	0.000244	2.4	1870	50	420	27	[TCTN1 - tectonic family member 1, HOXB3 - homeobox b3, HOXB1 - homeobox b1, CCDC40 - coiled-coil domain containing 40, DNAI2 - dynein, axonemal, intermediate chain 2, MNS1 - meiosis-specific nuclear structural 1, DYNC2H1 - dynein, cytoplasmic 2, heavy chain 1, DNAI1 - dynein, axonemal, intermediate chain 1, DNAAF1 - dynein, axonemal, assembly factor 1, DZIP1L - daz interacting zinc finger protei…
GO:0007224	smoothened signaling pathway	1.36e-06	0.000377	4.45	1870	9	420	9	[DZIP1L - daz interacting zinc finger protein 1-like, CC2D2A - coiled-coil and c2 domain containing 2a, IQUB - iq motif and ubiquitin domain containing, STK36 - serine/threonine kinase 36, TTC26 - tetratricopeptide repeat domain 26, IFT172 - intraflagellar transport 172 homolog (chlamydomonas), WDR19 - wd repeat domain 19, IFT27 - intraflagellar transport 27 homolog (chlamydomonas), TMEM231 - tra…
GO:0007288	sperm axoneme assembly	1.36e-06	0.000365	4.45	1870	9	420	9	[C7orf63 - chromosome 7 open reading frame 63, DNAH1 - dynein, axonemal, heavy chain 1, WDR52 - wd repeat domain 52, CCDC108 - coiled-coil domain containing 108, IQCG - iq motif containing g, C9orf117 - chromosome 9 open reading frame 117, SPEF2 - sperm flagellar 2, WDR96 - wd repeat domain 96, ARMC2 - armadillo repeat containing 2]
GO:0060294	cilium movement involved in cell motility	1.36e-06	0.000353	4.45	1870	9	420	9	[TEKT2 - tektin 2 (testicular), TTC40 - tetratricopeptide repeat domain 40, TEKT1 - tektin 1, RSPH4A - radial spoke head 4 homolog a (chlamydomonas), RSPH9 - radial spoke head 9 homolog (chlamydomonas), C12orf55 - chromosome 12 open reading frame 55, TEKT4 - tektin 4, TEKT3 - tektin 3, WDR63 - wd repeat domain 63]
GO:0003352	regulation of cilium movement	6.15e-06	0.00155	4.45	1870	8	420	8	[DNAH11 - dynein, axonemal, heavy chain 11, CCDC40 - coiled-coil domain containing 40, CCDC65 - coiled-coil domain containing 65, CCDC39 - coiled-coil domain containing 39, ARMC4 - armadillo repeat containing 4, DRC1 - dynein regulatory complex subunit 1 homolog (chlamydomonas), WDR96 - wd repeat domain 96, DNAAF1 - dynein, axonemal, assembly factor 1]
GO:0061512	protein localization to cilium	1.27e-05	0.0031	3.71	1870	12	420	10	[DZIP1L - daz interacting zinc finger protein 1-like, TCTN1 - tectonic family member 1, MAPK15 - mitogen-activated protein kinase 15, TTC21A - tetratricopeptide repeat domain 21a, ZMYND10 - zinc finger, mynd-type containing 10, CCDC39 - coiled-coil domain containing 39, DYNC2H1 - dynein, cytoplasmic 2, heavy chain 1, TTC26 - tetratricopeptide repeat domain 26, WDR19 - wd repeat domain 19, LRRC6 -…
GO:0034622	cellular protein-containing complex assembly	1.44e-05	0.00343	2.05	1870	65	420	30	[C2orf62 - chromosome 2 open reading frame 62, DNAL1 - dynein, axonemal, light chain 1, CCDC114 - coiled-coil domain containing 114, DNAAF3 - dynein, axonemal, assembly factor 3, WDR78 - wd repeat domain 78, CCDC40 - coiled-coil domain containing 40, CCDC65 - coiled-coil domain containing 65, DNAI2 - dynein, axonemal, intermediate chain 2, C9orf24 - chromosome 9 open reading frame 24, TPPP3 - tub…
GO:0035735	intraciliary transport involved in cilium assembly	2.77e-05	0.0064	4.45	1870	7	420	7	[DYNLRB2 - dynein, light chain, roadblock-type 2, KIF17 - kinesin family member 17, DYNC2H1 - dynein, cytoplasmic 2, heavy chain 1, TTC26 - tetratricopeptide repeat domain 26, IFT172 - intraflagellar transport 172 homolog (chlamydomonas), WDR19 - wd repeat domain 19, IFT27 - intraflagellar transport 27 homolog (chlamydomonas)]
GO:0006928	movement of cell or subcellular component	3.37e-05	0.00758	1.44	1870	269	420	87	[MAK - male germ cell-associated kinase, TTC29 - tetratricopeptide repeat domain 29, TTC26 - tetratricopeptide repeat domain 26, SLC22A16 - solute carrier family 22 (organic cation/carnitine transporter), member 16, WDR19 - wd repeat domain 19, TTLL9 - tubulin tyrosine ligase-like family, member 9, WDR78 - wd repeat domain 78, RFX3 - regulatory factor x, 3 (influences hla class ii expression), LC…
GO:0060632	regulation of microtubule-based movement	4.44e-05	0.00972	3.96	1870	9	420	8	[DNAH11 - dynein, axonemal, heavy chain 11, CCDC65 - coiled-coil domain containing 65, CCDC40 - coiled-coil domain containing 40, CCDC39 - coiled-coil domain containing 39, ARMC4 - armadillo repeat containing 4, DRC1 - dynein regulatory complex subunit 1 homolog (chlamydomonas), WDR96 - wd repeat domain 96, DNAAF1 - dynein, axonemal, assembly factor 1]
GO:0099111	microtubule-based transport	6.98e-05	0.0149	2.97	1870	18	420	12	[DYNLRB2 - dynein, light chain, roadblock-type 2, MAK - male germ cell-associated kinase, TTC21A - tetratricopeptide repeat domain 21a, KIF17 - kinesin family member 17, DYNC2H1 - dynein, cytoplasmic 2, heavy chain 1, TTC26 - tetratricopeptide repeat domain 26, MAP1A - microtubule-associated protein 1a, IFT172 - intraflagellar transport 172 homolog (chlamydomonas), WDR19 - wd repeat domain 19, TT…
GO:0010970	transport along microtubule	6.98e-05	0.0145	2.97	1870	18	420	12	[DYNLRB2 - dynein, light chain, roadblock-type 2, MAK - male germ cell-associated kinase, TTC21A - tetratricopeptide repeat domain 21a, KIF17 - kinesin family member 17, DYNC2H1 - dynein, cytoplasmic 2, heavy chain 1, TTC26 - tetratricopeptide repeat domain 26, MAP1A - microtubule-associated protein 1a, IFT172 - intraflagellar transport 172 homolog (chlamydomonas), WDR19 - wd repeat domain 19, TT…
GO:0030705	cytoskeleton-dependent intracellular transport	7.39e-05	0.015	2.71	1870	23	420	14	[DYNLRB2 - dynein, light chain, roadblock-type 2, MAK - male germ cell-associated kinase, TTC21A - tetratricopeptide repeat domain 21a, KIF17 - kinesin family member 17, TTC26 - tetratricopeptide repeat domain 26, TUBA1A - tubulin, alpha 1a, WDR19 - wd repeat domain 19, TTC30A - tetratricopeptide repeat domain 30a, IFT27 - intraflagellar transport 27 homolog (chlamydomonas), LCA5L - leber congeni…
GO:0048232	male gamete generation	0.000109	0.0216	2.09	1870	49	420	23	[SPA17 - sperm autoantigenic protein 17, PCYT1B - phosphate cytidylyltransferase 1, choline, beta, SPATA6L - spermatogenesis associated 6-like, MAK - male germ cell-associated kinase, TSGA10 - testis specific, 10, TSNAXIP1 - translin-associated factor x interacting protein 1, FOXJ1 - forkhead box j1, C12orf55 - chromosome 12 open reading frame 55, SPAG8 - sperm associated antigen 8, SLC22A16 - so…
GO:0007283	spermatogenesis	0.000109	0.0211	2.09	1870	49	420	23	[SPA17 - sperm autoantigenic protein 17, PCYT1B - phosphate cytidylyltransferase 1, choline, beta, SPATA6L - spermatogenesis associated 6-like, MAK - male germ cell-associated kinase, TSGA10 - testis specific, 10, FOXJ1 - forkhead box j1, TSNAXIP1 - translin-associated factor x interacting protein 1, C12orf55 - chromosome 12 open reading frame 55, SPAG8 - sperm associated antigen 8, SLC22A16 - so…
GO:0003356	regulation of cilium beat frequency	0.000125	0.0236	4.45	1870	6	420	6	[DNAH11 - dynein, axonemal, heavy chain 11, CCDC40 - coiled-coil domain containing 40, CCDC39 - coiled-coil domain containing 39, ARMC4 - armadillo repeat containing 4, WDR96 - wd repeat domain 96, DNAAF1 - dynein, axonemal, assembly factor 1]
GO:0060287	epithelial cilium movement involved in determination of left/right asymmetry	0.000125	0.0231	4.45	1870	6	420	6	[CCDC40 - coiled-coil domain containing 40, CCDC11 - coiled-coil domain containing 11, CCDC39 - coiled-coil domain containing 39, LRRC6 - leucine rich repeat containing 6, RFX3 - regulatory factor x, 3 (influences hla class ii expression), DNAAF1 - dynein, axonemal, assembly factor 1]
GO:0031503	protein-containing complex localization	0.000151	0.0273	2.81	1870	19	420	12	[DYNLRB2 - dynein, light chain, roadblock-type 2, MAK - male germ cell-associated kinase, TTC21A - tetratricopeptide repeat domain 21a, KIF17 - kinesin family member 17, DYNC2H1 - dynein, cytoplasmic 2, heavy chain 1, TTC26 - tetratricopeptide repeat domain 26, IFT172 - intraflagellar transport 172 homolog (chlamydomonas), WDR19 - wd repeat domain 19, LGI1 - leucine-rich, glioma inactivated 1, TT…
GO:0007276	gamete generation	0.000464	0.0821	1.93	1870	53	420	23	[SPA17 - sperm autoantigenic protein 17, PCYT1B - phosphate cytidylyltransferase 1, choline, beta, SPATA6L - spermatogenesis associated 6-like, MAK - male germ cell-associated kinase, TSGA10 - testis specific, 10, FOXJ1 - forkhead box j1, TSNAXIP1 - translin-associated factor x interacting protein 1, C12orf55 - chromosome 12 open reading frame 55, SPAG8 - sperm associated antigen 8, SLC22A16 - so…
GO:1904158	axonemal central apparatus assembly	0.000561	0.0972	4.45	1870	5	420	5	[HYDIN - hydin, axonemal central pair apparatus protein, SPAG17 - sperm associated antigen 17, RSPH9 - radial spoke head 9 homolog (chlamydomonas), DNAJB13 - dnaj (hsp40) homolog, subfamily b, member 13, SPEF1 - sperm flagellar 1]
GO:1905515	non-motile cilium assembly	0.000561	0.0952	4.45	1870	5	420	5	[KIAA1377 - kiaa1377, INTU - inturned planar cell polarity protein, DYNC2H1 - dynein, cytoplasmic 2, heavy chain 1, IFT172 - intraflagellar transport 172 homolog (chlamydomonas), CCDC13 - coiled-coil domain containing 13]
GO:1902017	regulation of cilium assembly	0.000649	0.108	3.46	1870	9	420	7	[CROCC - ciliary rootlet coiled-coil, rootletin, MAK - male germ cell-associated kinase, MAPK15 - mitogen-activated protein kinase 15, ZMYND10 - zinc finger, mynd-type containing 10, CCDC151 - coiled-coil domain containing 151, MNS1 - meiosis-specific nuclear structural 1, RP1 - retinitis pigmentosa 1 (autosomal dominant)]
GO:0007286	spermatid development	0.000649	0.106	3.46	1870	9	420	7	[DPY19L2P2 - dpy-19-like 2 pseudogene 2 (c. elegans), TTC21A - tetratricopeptide repeat domain 21a, IQCG - iq motif containing g, NME5 - nme/nm23 family member 5, RFX2 - regulatory factor x, 2 (influences hla class ii expression), RSPH1 - radial spoke head 1 homolog (chlamydomonas), PACRG - park2 co-regulated]
GO:0031122	cytoplasmic microtubule organization	0.000708	0.113	3.82	1870	7	420	6	[KIF19 - kinesin family member 19, KIAA1377 - kiaa1377, KATNAL2 - katanin p60 subunit a-like 2, CCDC13 - coiled-coil domain containing 13, IFT172 - intraflagellar transport 172 homolog (chlamydomonas), TPPP - tubulin polymerization promoting protein]

## Sheet: Module 7 (45)
GO Term	Description	P-value	FDR q-value	Enrichment	N	B	n	b	Genes
GO:0031424	keratinization	1.77e-12	1.47e-08	15.27	1870	42	35	12	[LCE3C - late cornified envelope 3c, LCE3E - late cornified envelope 3e, LCE6A - late cornified envelope 6a, LCE1B - late cornified envelope 1b, LCE1D - late cornified envelope 1d, LCE1C - late cornified envelope 1c, LCE2A - late cornified envelope 2a, LCE1E - late cornified envelope 1e, LCE1F - late cornified envelope 1f, LCE3A - late cornified envelope 3a, LCE2B - late cornified envelope 2b, LC…

## Sheet: Module 11 (62)
GO Term	Description	P-value	FDR q-value	Enrichment	N	B	n	b	Genes
GO:0042119	neutrophil activation	9.03e-13	7.5e-09	6.68	1870	100	56	20	[S100A12 - s100 calcium binding protein a12, CR1 - complement component (3b/4b) receptor 1 (knops blood group), ALOX5 - arachidonate 5-lipoxygenase, HK3 - hexokinase 3 (white cell), ITGAM - integrin, alpha m (complement component 3 receptor 3 subunit), GPR84 - g protein-coupled receptor 84, DOK3 - docking protein 3, MMP9 - matrix metallopeptidase 9 (gelatinase b, 92kda gelatinase, 92kda type iv c…
GO:0036230	granulocyte activation	1.35e-12	5.6e-09	6.55	1870	102	56	20	[S100A12 - s100 calcium binding protein a12, CR1 - complement component (3b/4b) receptor 1 (knops blood group), ALOX5 - arachidonate 5-lipoxygenase, HK3 - hexokinase 3 (white cell), ITGAM - integrin, alpha m (complement component 3 receptor 3 subunit), GPR84 - g protein-coupled receptor 84, DOK3 - docking protein 3, MMP9 - matrix metallopeptidase 9 (gelatinase b, 92kda gelatinase, 92kda type iv c…
GO:0002275	myeloid cell activation involved in immune response	3.51e-12	9.74e-09	6.24	1870	107	56	20	[S100A12 - s100 calcium binding protein a12, CR1 - complement component (3b/4b) receptor 1 (knops blood group), ALOX5 - arachidonate 5-lipoxygenase, HK3 - hexokinase 3 (white cell), ITGAM - integrin, alpha m (complement component 3 receptor 3 subunit), GPR84 - g protein-coupled receptor 84, DOK3 - docking protein 3, DYSF - dysferlin, limb girdle muscular dystrophy 2b (autosomal recessive), MMP9 -…
GO:0043312	neutrophil degranulation	4.84e-12	1.01e-08	6.61	1870	96	56	19	[S100A12 - s100 calcium binding protein a12, CR1 - complement component (3b/4b) receptor 1 (knops blood group), ALOX5 - arachidonate 5-lipoxygenase, HK3 - hexokinase 3 (white cell), ITGAM - integrin, alpha m (complement component 3 receptor 3 subunit), GPR84 - g protein-coupled receptor 84, DOK3 - docking protein 3, MMP9 - matrix metallopeptidase 9 (gelatinase b, 92kda gelatinase, 92kda type iv c…
GO:0002283	neutrophil activation involved in immune response	4.84e-12	8.04e-09	6.61	1870	96	56	19	[S100A12 - s100 calcium binding protein a12, CR1 - complement component (3b/4b) receptor 1 (knops blood group), ALOX5 - arachidonate 5-lipoxygenase, HK3 - hexokinase 3 (white cell), ITGAM - integrin, alpha m (complement component 3 receptor 3 subunit), GPR84 - g protein-coupled receptor 84, DOK3 - docking protein 3, MMP9 - matrix metallopeptidase 9 (gelatinase b, 92kda gelatinase, 92kda type iv c…
GO:0002274	myeloid leukocyte activation	6.54e-12	9.06e-09	5.66	1870	124	56	21	[S100A12 - s100 calcium binding protein a12, CR1 - complement component (3b/4b) receptor 1 (knops blood group), ALOX5 - arachidonate 5-lipoxygenase, HK3 - hexokinase 3 (white cell), ITGAM - integrin, alpha m (complement component 3 receptor 3 subunit), GPR84 - g protein-coupled receptor 84, DOK3 - docking protein 3, DYSF - dysferlin, limb girdle muscular dystrophy 2b (autosomal recessive), MMP9 -…
GO:0043299	leukocyte degranulation	1.27e-11	1.51e-08	6.28	1870	101	56	19	[S100A12 - s100 calcium binding protein a12, CR1 - complement component (3b/4b) receptor 1 (knops blood group), ALOX5 - arachidonate 5-lipoxygenase, HK3 - hexokinase 3 (white cell), ITGAM - integrin, alpha m (complement component 3 receptor 3 subunit), GPR84 - g protein-coupled receptor 84, DOK3 - docking protein 3, MMP9 - matrix metallopeptidase 9 (gelatinase b, 92kda gelatinase, 92kda type iv c…
GO:0002366	leukocyte activation involved in immune response	2.05e-11	2.13e-08	5.71	1870	117	56	20	[S100A12 - s100 calcium binding protein a12, CR1 - complement component (3b/4b) receptor 1 (knops blood group), ALOX5 - arachidonate 5-lipoxygenase, HK3 - hexokinase 3 (white cell), ITGAM - integrin, alpha m (complement component 3 receptor 3 subunit), GPR84 - g protein-coupled receptor 84, DOK3 - docking protein 3, DYSF - dysferlin, limb girdle muscular dystrophy 2b (autosomal recessive), MMP9 -…
GO:0002263	cell activation involved in immune response	2.42e-11	2.24e-08	5.66	1870	118	56	20	[S100A12 - s100 calcium binding protein a12, CR1 - complement component (3b/4b) receptor 1 (knops blood group), ALOX5 - arachidonate 5-lipoxygenase, HK3 - hexokinase 3 (white cell), ITGAM - integrin, alpha m (complement component 3 receptor 3 subunit), GPR84 - g protein-coupled receptor 84, DOK3 - docking protein 3, DYSF - dysferlin, limb girdle muscular dystrophy 2b (autosomal recessive), MMP9 -…
GO:0001775	cell activation	1.01e-10	8.37e-08	4.41	1870	174	56	23	[S100A12 - s100 calcium binding protein a12, CR1 - complement component (3b/4b) receptor 1 (knops blood group), ALOX5 - arachidonate 5-lipoxygenase, FCRL1 - fc receptor-like 1, HK3 - hexokinase 3 (white cell), ITGAM - integrin, alpha m (complement component 3 receptor 3 subunit), SAA1 - serum amyloid a1, GPR84 - g protein-coupled receptor 84, DOK3 - docking protein 3, DYSF - dysferlin, limb girdl…
GO:0045055	regulated exocytosis	1.35e-10	1.02e-07	5.18	1870	129	56	20	[S100A12 - s100 calcium binding protein a12, CR1 - complement component (3b/4b) receptor 1 (knops blood group), ALOX5 - arachidonate 5-lipoxygenase, HK3 - hexokinase 3 (white cell), ITGAM - integrin, alpha m (complement component 3 receptor 3 subunit), GPR84 - g protein-coupled receptor 84, DOK3 - docking protein 3, MMP9 - matrix metallopeptidase 9 (gelatinase b, 92kda gelatinase, 92kda type iv c…
GO:0002376	immune system process	1.71e-10	1.18e-07	2.88	1870	383	56	33	[FCRL1 - fc receptor-like 1, ALOX5 - arachidonate 5-lipoxygenase, BMX - bmx non-receptor tyrosine kinase, ITGAM - integrin, alpha m (complement component 3 receptor 3 subunit), GPR84 - g protein-coupled receptor 84, DYSF - dysferlin, limb girdle muscular dystrophy 2b (autosomal recessive), NLRC4 - nlr family, card domain containing 4, BPI - bactericidal/permeability-increasing protein, VNN1 - van…
GO:0045321	leukocyte activation	1.77e-10	1.13e-07	4.53	1870	162	56	22	[S100A12 - s100 calcium binding protein a12, CR1 - complement component (3b/4b) receptor 1 (knops blood group), ALOX5 - arachidonate 5-lipoxygenase, FCRL1 - fc receptor-like 1, HK3 - hexokinase 3 (white cell), ITGAM - integrin, alpha m (complement component 3 receptor 3 subunit), GPR84 - g protein-coupled receptor 84, DOK3 - docking protein 3, DYSF - dysferlin, limb girdle muscular dystrophy 2b (…
GO:0046903	secretion	2.33e-10	1.38e-07	4.24	1870	181	56	23	[XDH - xanthine dehydrogenase, S100A12 - s100 calcium binding protein a12, CR1 - complement component (3b/4b) receptor 1 (knops blood group), ALOX5 - arachidonate 5-lipoxygenase, HK3 - hexokinase 3 (white cell), ITGAM - integrin, alpha m (complement component 3 receptor 3 subunit), GPR84 - g protein-coupled receptor 84, DOK3 - docking protein 3, SOCS2 - suppressor of cytokine signaling 2, MMP9 - …
GO:0006887	exocytosis	6.35e-10	3.52e-07	4.77	1870	140	56	20	[S100A12 - s100 calcium binding protein a12, CR1 - complement component (3b/4b) receptor 1 (knops blood group), ALOX5 - arachidonate 5-lipoxygenase, HK3 - hexokinase 3 (white cell), ITGAM - integrin, alpha m (complement component 3 receptor 3 subunit), GPR84 - g protein-coupled receptor 84, DOK3 - docking protein 3, MMP9 - matrix metallopeptidase 9 (gelatinase b, 92kda gelatinase, 92kda type iv c…
GO:0016192	vesicle-mediated transport	4.17e-09	2.17e-06	3.69	1870	208	56	23	[S100A12 - s100 calcium binding protein a12, CR1 - complement component (3b/4b) receptor 1 (knops blood group), ALOX5 - arachidonate 5-lipoxygenase, HK3 - hexokinase 3 (white cell), ITGAM - integrin, alpha m (complement component 3 receptor 3 subunit), SAA1 - serum amyloid a1, GPR84 - g protein-coupled receptor 84, DOK3 - docking protein 3, MMP9 - matrix metallopeptidase 9 (gelatinase b, 92kda ge…
GO:0032940	secretion by cell	1.04e-08	5.08e-06	4.1	1870	163	56	20	[S100A12 - s100 calcium binding protein a12, CR1 - complement component (3b/4b) receptor 1 (knops blood group), ALOX5 - arachidonate 5-lipoxygenase, HK3 - hexokinase 3 (white cell), ITGAM - integrin, alpha m (complement component 3 receptor 3 subunit), GPR84 - g protein-coupled receptor 84, DOK3 - docking protein 3, MMP9 - matrix metallopeptidase 9 (gelatinase b, 92kda gelatinase, 92kda type iv c…
GO:0002252	immune effector process	1.98e-08	9.16e-06	3.95	1870	169	56	20	[S100A12 - s100 calcium binding protein a12, CR1 - complement component (3b/4b) receptor 1 (knops blood group), ALOX5 - arachidonate 5-lipoxygenase, HK3 - hexokinase 3 (white cell), ITGAM - integrin, alpha m (complement component 3 receptor 3 subunit), GPR84 - g protein-coupled receptor 84, DOK3 - docking protein 3, DYSF - dysferlin, limb girdle muscular dystrophy 2b (autosomal recessive), MMP9 -…
GO:0006810	transport	1.2e-07	5.23e-05	2.46	1870	407	56	30	[XDH - xanthine dehydrogenase, ALOX5 - arachidonate 5-lipoxygenase, ITGAM - integrin, alpha m (complement component 3 receptor 3 subunit), GPR84 - g protein-coupled receptor 84, BPI - bactericidal/permeability-increasing protein, VNN1 - vanin 1, CA4 - carbonic anhydrase iv, LRRK2 - leucine-rich repeat kinase 2, HRH2 - histamine receptor h2, ARG1 - arginase 1, ZDHHC19 - zinc finger, dhhc-type cont…
GO:0051234	establishment of localization	5.25e-07	0.000218	2.31	1870	433	56	30	[XDH - xanthine dehydrogenase, ALOX5 - arachidonate 5-lipoxygenase, ITGAM - integrin, alpha m (complement component 3 receptor 3 subunit), GPR84 - g protein-coupled receptor 84, BPI - bactericidal/permeability-increasing protein, VNN1 - vanin 1, CA4 - carbonic anhydrase iv, LRRK2 - leucine-rich repeat kinase 2, HRH2 - histamine receptor h2, ARG1 - arginase 1, ZDHHC19 - zinc finger, dhhc-type cont…
GO:0032963	collagen metabolic process	2.24e-06	0.000886	13.36	1870	15	56	6	[MMP25 - matrix metallopeptidase 25, MMP1 - matrix metallopeptidase 1 (interstitial collagenase), MMP3 - matrix metallopeptidase 3 (stromelysin 1, progelatinase), ARG1 - arginase 1, MMP9 - matrix metallopeptidase 9 (gelatinase b, 92kda gelatinase, 92kda type iv collagenase), MMP8 - matrix metallopeptidase 8 (neutrophil collagenase)]
GO:0006955	immune response	4.25e-06	0.00161	3.01	1870	211	56	19	[S100A12 - s100 calcium binding protein a12, IL19 - interleukin 19, CR1 - complement component (3b/4b) receptor 1 (knops blood group), PADI4 - peptidyl arginine deiminase, type iv, CSF3 - colony stimulating factor 3 (granulocyte), ALOX5 - arachidonate 5-lipoxygenase, BMX - bmx non-receptor tyrosine kinase, ITGAM - integrin, alpha m (complement component 3 receptor 3 subunit), SAA1 - serum amyloid…
GO:0051179	localization	8.1e-06	0.00293	2.05	1870	488	56	30	[XDH - xanthine dehydrogenase, ALOX5 - arachidonate 5-lipoxygenase, ITGAM - integrin, alpha m (complement component 3 receptor 3 subunit), GPR84 - g protein-coupled receptor 84, BPI - bactericidal/permeability-increasing protein, VNN1 - vanin 1, CA4 - carbonic anhydrase iv, LRRK2 - leucine-rich repeat kinase 2, HRH2 - histamine receptor h2, ARG1 - arginase 1, ZDHHC19 - zinc finger, dhhc-type cont…
GO:0031347	regulation of defense response	1.09e-05	0.00378	3.45	1870	145	56	15	[S100A12 - s100 calcium binding protein a12, CR1 - complement component (3b/4b) receptor 1 (knops blood group), MMP3 - matrix metallopeptidase 3 (stromelysin 1, progelatinase), ALOX5 - arachidonate 5-lipoxygenase, ITGAM - integrin, alpha m (complement component 3 receptor 3 subunit), SAA1 - serum amyloid a1, NLRC4 - nlr family, card domain containing 4, MMP9 - matrix metallopeptidase 9 (gelatinas…
GO:0030574	collagen catabolic process	2.16e-05	0.00717	12.84	1870	13	56	5	[MMP25 - matrix metallopeptidase 25, MMP1 - matrix metallopeptidase 1 (interstitial collagenase), MMP3 - matrix metallopeptidase 3 (stromelysin 1, progelatinase), MMP9 - matrix metallopeptidase 9 (gelatinase b, 92kda gelatinase, 92kda type iv collagenase), MMP8 - matrix metallopeptidase 8 (neutrophil collagenase)]
GO:0045087	innate immune response	2.79e-05	0.00892	4.27	1870	86	56	11	[S100A12 - s100 calcium binding protein a12, NAIP - nlr family, apoptosis inhibitory protein, CR1 - complement component (3b/4b) receptor 1 (knops blood group), PADI4 - peptidyl arginine deiminase, type iv, ARG1 - arginase 1, ITGAM - integrin, alpha m (complement component 3 receptor 3 subunit), SAA1 - serum amyloid a1, PI3 - peptidase inhibitor 3, skin-derived, NLRC4 - nlr family, card domain co…
GO:0052548	regulation of endopeptidase activity	2.88e-05	0.00888	4.7	1870	71	56	10	[NAIP - nlr family, apoptosis inhibitory protein, XDH - xanthine dehydrogenase, CR1 - complement component (3b/4b) receptor 1 (knops blood group), NLRP12 - nlr family, pyrin domain containing 12, PI3 - peptidase inhibitor 3, skin-derived, SERPINB7 - serpin peptidase inhibitor, clade b (ovalbumin), member 7, NLRC4 - nlr family, card domain containing 4, SERPINB4 - serpin peptidase inhibitor, clade…
GO:0052547	regulation of peptidase activity	3.71e-05	0.011	4.57	1870	73	56	10	[NAIP - nlr family, apoptosis inhibitory protein, XDH - xanthine dehydrogenase, CR1 - complement component (3b/4b) receptor 1 (knops blood group), NLRP12 - nlr family, pyrin domain containing 12, PI3 - peptidase inhibitor 3, skin-derived, SERPINB7 - serpin peptidase inhibitor, clade b (ovalbumin), member 7, NLRC4 - nlr family, card domain containing 4, SERPINB4 - serpin peptidase inhibitor, clade…
GO:0080134	regulation of response to stress	8.18e-05	0.0235	2.67	1870	213	56	17	[XDH - xanthine dehydrogenase, S100A12 - s100 calcium binding protein a12, CR1 - complement component (3b/4b) receptor 1 (knops blood group), MMP3 - matrix metallopeptidase 3 (stromelysin 1, progelatinase), ALOX5 - arachidonate 5-lipoxygenase, ITGAM - integrin, alpha m (complement component 3 receptor 3 subunit), SAA1 - serum amyloid a1, NLRC4 - nlr family, card domain containing 4, MMP9 - matrix…
GO:0006959	humoral immune response	0.000105	0.0291	5.14	1870	52	56	8	[S100A12 - s100 calcium binding protein a12, CR1 - complement component (3b/4b) receptor 1 (knops blood group), CXCL1 - chemokine (c-x-c motif) ligand 1 (melanoma growth stimulating activity, alpha), ALOX5 - arachidonate 5-lipoxygenase, PI3 - peptidase inhibitor 3, skin-derived, CXCL6 - chemokine (c-x-c motif) ligand 6, CXCL3 - chemokine (c-x-c motif) ligand 3, BPI - bactericidal/permeability-inc…
GO:0030162	regulation of proteolysis	0.000107	0.0286	3.71	1870	99	56	11	[XDH - xanthine dehydrogenase, NAIP - nlr family, apoptosis inhibitory protein, CR1 - complement component (3b/4b) receptor 1 (knops blood group), NLRP12 - nlr family, pyrin domain containing 12, LRRK2 - leucine-rich repeat kinase 2, PI3 - peptidase inhibitor 3, skin-derived, SERPINB7 - serpin peptidase inhibitor, clade b (ovalbumin), member 7, NLRC4 - nlr family, card domain containing 4, SERPIN…
GO:0007166	cell surface receptor signaling pathway	0.000149	0.0388	2.21	1870	317	56	21	[IL19 - interleukin 19, CR1 - complement component (3b/4b) receptor 1 (knops blood group), MMP1 - matrix metallopeptidase 1 (interstitial collagenase), MMP3 - matrix metallopeptidase 3 (stromelysin 1, progelatinase), CSF3 - colony stimulating factor 3 (granulocyte), FCRL1 - fc receptor-like 1, ALOX5 - arachidonate 5-lipoxygenase, ITGAM - integrin, alpha m (complement component 3 receptor 3 subuni…
GO:0071492	cellular response to UV-A	0.000244	0.0615	20.04	1870	5	56	3	[MMP1 - matrix metallopeptidase 1 (interstitial collagenase), MMP3 - matrix metallopeptidase 3 (stromelysin 1, progelatinase), MMP9 - matrix metallopeptidase 9 (gelatinase b, 92kda gelatinase, 92kda type iv collagenase)]
GO:0070141	response to UV-A	0.000244	0.0597	20.04	1870	5	56	3	[MMP1 - matrix metallopeptidase 1 (interstitial collagenase), MMP3 - matrix metallopeptidase 3 (stromelysin 1, progelatinase), MMP9 - matrix metallopeptidase 9 (gelatinase b, 92kda gelatinase, 92kda type iv collagenase)]
GO:0019221	cytokine-mediated signaling pathway	0.000252	0.0598	2.95	1870	147	56	13	[IL19 - interleukin 19, MMP1 - matrix metallopeptidase 1 (interstitial collagenase), MMP3 - matrix metallopeptidase 3 (stromelysin 1, progelatinase), CSF3 - colony stimulating factor 3 (granulocyte), ALOX5 - arachidonate 5-lipoxygenase, ITGAM - integrin, alpha m (complement component 3 receptor 3 subunit), SAA1 - serum amyloid a1, SOCS2 - suppressor of cytokine signaling 2, MMP9 - matrix metallop…
GO:0010950	positive regulation of endopeptidase activity	0.000284	0.0655	7.95	1870	21	56	5	[XDH - xanthine dehydrogenase, CR1 - complement component (3b/4b) receptor 1 (knops blood group), NLRP12 - nlr family, pyrin domain containing 12, NLRC4 - nlr family, card domain containing 4, P2RX1 - purinergic receptor p2x, ligand-gated ion channel, 1]
GO:1900407	regulation of cellular response to oxidative stress	0.000299	0.0672	11.13	1870	12	56	4	[MMP3 - matrix metallopeptidase 3 (stromelysin 1, progelatinase), LRRK2 - leucine-rich repeat kinase 2, ALOX5 - arachidonate 5-lipoxygenase, VNN1 - vanin 1]
GO:0006919	activation of cysteine-type endopeptidase activity involved in apoptotic process	0.000299	0.0654	11.13	1870	12	56	4	[XDH - xanthine dehydrogenase, NLRP12 - nlr family, pyrin domain containing 12, NLRC4 - nlr family, card domain containing 4, P2RX1 - purinergic receptor p2x, ligand-gated ion channel, 1]
GO:0010952	positive regulation of peptidase activity	0.000359	0.0765	7.59	1870	22	56	5	[XDH - xanthine dehydrogenase, CR1 - complement component (3b/4b) receptor 1 (knops blood group), NLRP12 - nlr family, pyrin domain containing 12, NLRC4 - nlr family, card domain containing 4, P2RX1 - purinergic receptor p2x, ligand-gated ion channel, 1]
GO:0043281	regulation of cysteine-type endopeptidase activity involved in apoptotic process	0.000387	0.0803	5.89	1870	34	56	6	[NAIP - nlr family, apoptosis inhibitory protein, XDH - xanthine dehydrogenase, NLRP12 - nlr family, pyrin domain containing 12, NLRC4 - nlr family, card domain containing 4, MMP9 - matrix metallopeptidase 9 (gelatinase b, 92kda gelatinase, 92kda type iv collagenase), P2RX1 - purinergic receptor p2x, ligand-gated ion channel, 1]
GO:1901564	organonitrogen compound metabolic process	0.000393	0.0797	1.84	1870	472	56	26	[XDH - xanthine dehydrogenase, BMX - bmx non-receptor tyrosine kinase, NLRC4 - nlr family, card domain containing 4, VNN1 - vanin 1, HAS3 - hyaluronan synthase 3, LRRK2 - leucine-rich repeat kinase 2, ARG1 - arginase 1, ZDHHC19 - zinc finger, dhhc-type containing 19, AATK - apoptosis-associated tyrosine kinase, LRP8 - low density lipoprotein receptor-related protein 8, apolipoprotein e receptor, …
GO:0050900	leukocyte migration	0.000448	0.0887	3.76	1870	80	56	9	[S100A12 - s100 calcium binding protein a12, MMP1 - matrix metallopeptidase 1 (interstitial collagenase), CXCL1 - chemokine (c-x-c motif) ligand 1 (melanoma growth stimulating activity, alpha), ALOX5 - arachidonate 5-lipoxygenase, ITGAM - integrin, alpha m (complement component 3 receptor 3 subunit), SAA1 - serum amyloid a1, CXCL6 - chemokine (c-x-c motif) ligand 6, MMP9 - matrix metallopeptidase…
GO:0051239	regulation of multicellular organismal process	0.00047	0.0909	1.94	1870	395	56	23	[IL19 - interleukin 19, XDH - xanthine dehydrogenase, CR1 - complement component (3b/4b) receptor 1 (knops blood group), CSF3 - colony stimulating factor 3 (granulocyte), ALOX5 - arachidonate 5-lipoxygenase, SAA1 - serum amyloid a1, SOCS2 - suppressor of cytokine signaling 2, NLRC4 - nlr family, card domain containing 4, MMP9 - matrix metallopeptidase 9 (gelatinase b, 92kda gelatinase, 92kda type…
GO:0032092	positive regulation of protein binding	0.000478	0.0902	16.7	1870	6	56	3	[LRRK2 - leucine-rich repeat kinase 2, CSF3 - colony stimulating factor 3 (granulocyte), MMP9 - matrix metallopeptidase 9 (gelatinase b, 92kda gelatinase, 92kda type iv collagenase)]
GO:0050727	regulation of inflammatory response	0.000541	0.0999	3.67	1870	82	56	9	[S100A12 - s100 calcium binding protein a12, CR1 - complement component (3b/4b) receptor 1 (knops blood group), NLRP12 - nlr family, pyrin domain containing 12, MMP3 - matrix metallopeptidase 3 (stromelysin 1, progelatinase), LRRK2 - leucine-rich repeat kinase 2, ALOX5 - arachidonate 5-lipoxygenase, SAA1 - serum amyloid a1, MMP9 - matrix metallopeptidase 9 (gelatinase b, 92kda gelatinase, 92kda t…
GO:1902882	regulation of response to oxidative stress	0.000578	0.104	9.54	1870	14	56	4	[MMP3 - matrix metallopeptidase 3 (stromelysin 1, progelatinase), LRRK2 - leucine-rich repeat kinase 2, ALOX5 - arachidonate 5-lipoxygenase, VNN1 - vanin 1]
GO:0051099	positive regulation of binding	0.000578	0.102	9.54	1870	14	56	4	[LRRK2 - leucine-rich repeat kinase 2, CSF3 - colony stimulating factor 3 (granulocyte), MMP9 - matrix metallopeptidase 9 (gelatinase b, 92kda gelatinase, 92kda type iv collagenase), MMP8 - matrix metallopeptidase 8 (neutrophil collagenase)]
GO:0045862	positive regulation of proteolysis	0.000623	0.108	5.42	1870	37	56	6	[XDH - xanthine dehydrogenase, CR1 - complement component (3b/4b) receptor 1 (knops blood group), NLRP12 - nlr family, pyrin domain containing 12, LRRK2 - leucine-rich repeat kinase 2, NLRC4 - nlr family, card domain containing 4, P2RX1 - purinergic receptor p2x, ligand-gated ion channel, 1]
GO:0019730	antimicrobial humoral response	0.000623	0.106	5.42	1870	37	56	6	[S100A12 - s100 calcium binding protein a12, CXCL1 - chemokine (c-x-c motif) ligand 1 (melanoma growth stimulating activity, alpha), PI3 - peptidase inhibitor 3, skin-derived, CXCL6 - chemokine (c-x-c motif) ligand 6, CXCL3 - chemokine (c-x-c motif) ligand 3, BPI - bactericidal/permeability-increasing protein]
GO:0050790	regulation of catalytic activity	0.000651	0.108	2.11	1870	300	56	19	[XDH - xanthine dehydrogenase, S100A12 - s100 calcium binding protein a12, CR1 - complement component (3b/4b) receptor 1 (knops blood group), RGL4 - ral guanine nucleotide dissociation stimulator-like 4, ITGAM - integrin, alpha m (complement component 3 receptor 3 subunit), SAA1 - serum amyloid a1, PI3 - peptidase inhibitor 3, skin-derived, SOCS2 - suppressor of cytokine signaling 2, RASGRP4 - ra…
GO:0044093	positive regulation of molecular function	0.000753	0.123	2.41	1870	208	56	15	[XDH - xanthine dehydrogenase, S100A12 - s100 calcium binding protein a12, CR1 - complement component (3b/4b) receptor 1 (knops blood group), CSF3 - colony stimulating factor 3 (granulocyte), LRRC55 - leucine rich repeat containing 55, ITGAM - integrin, alpha m (complement component 3 receptor 3 subunit), SAA1 - serum amyloid a1, RASGRP4 - ras guanyl releasing protein 4, NLRC4 - nlr family, card …
GO:0008152	metabolic process	0.000755	0.121	1.6	1870	669	56	32	[XDH - xanthine dehydrogenase, ALOX5 - arachidonate 5-lipoxygenase, BMX - bmx non-receptor tyrosine kinase, NLRC4 - nlr family, card domain containing 4, VNN1 - vanin 1, CA4 - carbonic anhydrase iv, HAS3 - hyaluronan synthase 3, LRRK2 - leucine-rich repeat kinase 2, ARG1 - arginase 1, ZDHHC19 - zinc finger, dhhc-type containing 19, AATK - apoptosis-associated tyrosine kinase, LRP8 - low density l…
GO:0065009	regulation of molecular function	0.000823	0.129	1.92	1870	383	56	22	[XDH - xanthine dehydrogenase, S100A12 - s100 calcium binding protein a12, CR1 - complement component (3b/4b) receptor 1 (knops blood group), RGL4 - ral guanine nucleotide dissociation stimulator-like 4, CSF3 - colony stimulating factor 3 (granulocyte), LRRC55 - leucine rich repeat containing 55, ITGAM - integrin, alpha m (complement component 3 receptor 3 subunit), SAA1 - serum amyloid a1, PI3 -…
GO:0050896	response to stimulus	0.000826	0.127	1.59	1870	672	56	32	[ALOX5 - arachidonate 5-lipoxygenase, ITGAM - integrin, alpha m (complement component 3 receptor 3 subunit), BMX - bmx non-receptor tyrosine kinase, NLRC4 - nlr family, card domain containing 4, BPI - bactericidal/permeability-increasing protein, VNN1 - vanin 1, NAIP - nlr family, apoptosis inhibitory protein, LRRK2 - leucine-rich repeat kinase 2, HRH2 - histamine receptor h2, ARG1 - arginase 1, …
GO:0022411	cellular component disassembly	0.000835	0.126	5.14	1870	39	56	6	[MMP1 - matrix metallopeptidase 1 (interstitial collagenase), MMP3 - matrix metallopeptidase 3 (stromelysin 1, progelatinase), ITGAM - integrin, alpha m (complement component 3 receptor 3 subunit), NFE2 - nuclear factor (erythroid-derived 2), 45kda, MMP9 - matrix metallopeptidase 9 (gelatinase b, 92kda gelatinase, 92kda type iv collagenase), MMP8 - matrix metallopeptidase 8 (neutrophil collagenas…
GO:2000116	regulation of cysteine-type endopeptidase activity	0.000835	0.124	5.14	1870	39	56	6	[NAIP - nlr family, apoptosis inhibitory protein, XDH - xanthine dehydrogenase, NLRP12 - nlr family, pyrin domain containing 12, NLRC4 - nlr family, card domain containing 4, MMP9 - matrix metallopeptidase 9 (gelatinase b, 92kda gelatinase, 92kda type iv collagenase), P2RX1 - purinergic receptor p2x, ligand-gated ion channel, 1]
GO:0031348	negative regulation of defense response	0.000835	0.122	5.14	1870	39	56	6	[CR1 - complement component (3b/4b) receptor 1 (knops blood group), NLRP12 - nlr family, pyrin domain containing 12, ARG1 - arginase 1, ALOX5 - arachidonate 5-lipoxygenase, SAA1 - serum amyloid a1, SERPINB4 - serpin peptidase inhibitor, clade b (ovalbumin), member 4]
GO:0018101	protein citrullination	0.000881	0.126	33.39	1870	2	56	2	[PADI4 - peptidyl arginine deiminase, type iv, PADI2 - peptidyl arginine deiminase, type ii]
GO:0018195	peptidyl-arginine modification	0.000881	0.124	33.39	1870	2	56	2	[PADI4 - peptidyl arginine deiminase, type iv, PADI2 - peptidyl arginine deiminase, type ii]
GO:0036413	histone H3-R26 citrullination	0.000881	0.122	33.39	1870	2	56	2	[PADI4 - peptidyl arginine deiminase, type iv, PADI2 - peptidyl arginine deiminase, type ii]
GO:0036414	histone citrullination	0.000881	0.12	33.39	1870	2	56	2	[PADI4 - peptidyl arginine deiminase, type iv, PADI2 - peptidyl arginine deiminase, type ii]
GO:0016045	detection of bacterium	0.000881	0.118	33.39	1870	2	56	2	[NAIP - nlr family, apoptosis inhibitory protein, NLRC4 - nlr family, card domain containing 4]
GO:0070949	regulation of neutrophil mediated killing of symbiont cell	0.000881	0.116	33.39	1870	2	56	2	[ARG1 - arginase 1, CXCL6 - chemokine (c-x-c motif) ligand 6]
GO:0070948	regulation of neutrophil mediated cytotoxicity	0.000881	0.114	33.39	1870	2	56	2	[ARG1 - arginase 1, CXCL6 - chemokine (c-x-c motif) ligand 6]
GO:0032101	regulation of response to external stimulus	0.000958	0.122	2.73	1870	147	56	12	[S100A12 - s100 calcium binding protein a12, CR1 - complement component (3b/4b) receptor 1 (knops blood group), NLRP12 - nlr family, pyrin domain containing 12, MMP3 - matrix metallopeptidase 3 (stromelysin 1, progelatinase), LRRK2 - leucine-rich repeat kinase 2, ALOX5 - arachidonate 5-lipoxygenase, ARG1 - arginase 1, SAA1 - serum amyloid a1, CXCL6 - chemokine (c-x-c motif) ligand 6, MMP9 - matri…

## Sheet: Module 13 (95)
GO Term	Description	P-value	FDR q-value	Enrichment	N	B	n	b	Genes
GO:0051607	defense response to virus	1.33e-22	1.1e-18	13.11	1870	41	80	23	[IFITM1 - interferon induced transmembrane protein 1, RSAD2 - radical s-adenosyl methionine domain containing 2, IFIT2 - interferon-induced protein with tetratricopeptide repeats 2, IFIT1 - interferon-induced protein with tetratricopeptide repeats 1, IFIT3 - interferon-induced protein with tetratricopeptide repeats 3, OASL - 2'-5'-oligoadenylate synthetase-like, ISG20 - interferon stimulated exon…
GO:0009615	response to virus	2.85e-19	1.18e-15	10.14	1870	53	80	23	[IFITM1 - interferon induced transmembrane protein 1, RSAD2 - radical s-adenosyl methionine domain containing 2, IFIT2 - interferon-induced protein with tetratricopeptide repeats 2, IFIT1 - interferon-induced protein with tetratricopeptide repeats 1, IFIT3 - interferon-induced protein with tetratricopeptide repeats 3, OASL - 2'-5'-oligoadenylate synthetase-like, ISG20 - interferon stimulated exon…
GO:0098542	defense response to other organism	5.04e-19	1.4e-15	6.99	1870	97	80	29	[IFITM1 - interferon induced transmembrane protein 1, IFIT2 - interferon-induced protein with tetratricopeptide repeats 2, IFIT1 - interferon-induced protein with tetratricopeptide repeats 1, IFIT3 - interferon-induced protein with tetratricopeptide repeats 3, OASL - 2'-5'-oligoadenylate synthetase-like, NOS2 - nitric oxide synthase 2, inducible, ISG20 - interferon stimulated exonuclease gene 20k…
GO:0051707	response to other organism	2.67e-17	5.55e-14	5.38	1870	139	80	32	[IFITM1 - interferon induced transmembrane protein 1, IFIT2 - interferon-induced protein with tetratricopeptide repeats 2, IFIT1 - interferon-induced protein with tetratricopeptide repeats 1, IFIT3 - interferon-induced protein with tetratricopeptide repeats 3, OASL - 2'-5'-oligoadenylate synthetase-like, NOS2 - nitric oxide synthase 2, inducible, ISG20 - interferon stimulated exonuclease gene 20k…
GO:0060337	type I interferon signaling pathway	3.41e-17	5.67e-14	16.7	1870	21	80	15	[IFITM1 - interferon induced transmembrane protein 1, RSAD2 - radical s-adenosyl methionine domain containing 2, IFIT2 - interferon-induced protein with tetratricopeptide repeats 2, IFIT1 - interferon-induced protein with tetratricopeptide repeats 1, IFIT3 - interferon-induced protein with tetratricopeptide repeats 3, OASL - 2'-5'-oligoadenylate synthetase-like, IFI35 - interferon-induced protein…
GO:0043207	response to external biotic stimulus	1.99e-15	2.76e-12	4.37	1870	182	80	34	[IFITM1 - interferon induced transmembrane protein 1, IFIT2 - interferon-induced protein with tetratricopeptide repeats 2, IFIT1 - interferon-induced protein with tetratricopeptide repeats 1, IFIT3 - interferon-induced protein with tetratricopeptide repeats 3, OASL - 2'-5'-oligoadenylate synthetase-like, NOS2 - nitric oxide synthase 2, inducible, ISG20 - interferon stimulated exonuclease gene 20k…
GO:0006952	defense response	2.39e-15	2.84e-12	3.81	1870	233	80	38	[IFITM1 - interferon induced transmembrane protein 1, IFIT2 - interferon-induced protein with tetratricopeptide repeats 2, IFIT1 - interferon-induced protein with tetratricopeptide repeats 1, IFIT3 - interferon-induced protein with tetratricopeptide repeats 3, OASL - 2'-5'-oligoadenylate synthetase-like, NOS2 - nitric oxide synthase 2, inducible, ISG20 - interferon stimulated exonuclease gene 20k…
GO:0002376	immune system process	2.72e-15	2.82e-12	2.93	1870	383	80	48	[IFITM1 - interferon induced transmembrane protein 1, IFIT2 - interferon-induced protein with tetratricopeptide repeats 2, IFIT1 - interferon-induced protein with tetratricopeptide repeats 1, IL18BP - interleukin 18 binding protein, IFIT3 - interferon-induced protein with tetratricopeptide repeats 3, SECTM1 - secreted and transmembrane 1, OASL - 2'-5'-oligoadenylate synthetase-like, IL4I1 - inter…
GO:0009607	response to biotic stimulus	4.04e-15	3.73e-12	4.27	1870	186	80	34	[IFITM1 - interferon induced transmembrane protein 1, IFIT2 - interferon-induced protein with tetratricopeptide repeats 2, IFIT1 - interferon-induced protein with tetratricopeptide repeats 1, IFIT3 - interferon-induced protein with tetratricopeptide repeats 3, OASL - 2'-5'-oligoadenylate synthetase-like, NOS2 - nitric oxide synthase 2, inducible, ISG20 - interferon stimulated exonuclease gene 20k…
GO:0019221	cytokine-mediated signaling pathway	1.15e-13	9.6e-11	4.61	1870	147	80	29	[IFITM1 - interferon induced transmembrane protein 1, IFIT2 - interferon-induced protein with tetratricopeptide repeats 2, IL18BP - interleukin 18 binding protein, IFIT1 - interferon-induced protein with tetratricopeptide repeats 1, IFIT3 - interferon-induced protein with tetratricopeptide repeats 3, OASL - 2'-5'-oligoadenylate synthetase-like, NOS2 - nitric oxide synthase 2, inducible, IFI35 - i…
GO:0051704	multi-organism process	2.61e-13	1.97e-10	3.75	1870	212	80	34	[IFITM1 - interferon induced transmembrane protein 1, IFIT2 - interferon-induced protein with tetratricopeptide repeats 2, IFIT1 - interferon-induced protein with tetratricopeptide repeats 1, IFIT3 - interferon-induced protein with tetratricopeptide repeats 3, OASL - 2'-5'-oligoadenylate synthetase-like, NOS2 - nitric oxide synthase 2, inducible, ISG20 - interferon stimulated exonuclease gene 20k…
GO:0009605	response to external stimulus	1.32e-11	9.11e-09	3.3	1870	241	80	34	[IFITM1 - interferon induced transmembrane protein 1, IFIT2 - interferon-induced protein with tetratricopeptide repeats 2, IFIT1 - interferon-induced protein with tetratricopeptide repeats 1, IFIT3 - interferon-induced protein with tetratricopeptide repeats 3, OASL - 2'-5'-oligoadenylate synthetase-like, NOS2 - nitric oxide synthase 2, inducible, ISG20 - interferon stimulated exonuclease gene 20k…
GO:0006955	immune response	3.07e-10	1.96e-07	3.32	1870	211	80	30	[IL18BP - interleukin 18 binding protein, SECTM1 - secreted and transmembrane 1, IL4I1 - interleukin 4 induced 1, NOS2 - nitric oxide synthase 2, inducible, CXCL9 - chemokine (c-x-c motif) ligand 9, IFNL1 - interferon, lambda 1, CCR2 - chemokine (c-c motif) receptor 2, MX1 - myxovirus (influenza virus) resistance 1, interferon-inducible protein p78 (mouse), TNFSF10 - tumor necrosis factor (ligand…
GO:0002252	immune effector process	1.25e-09	7.44e-07	3.6	1870	169	80	26	[IFITM1 - interferon induced transmembrane protein 1, IFIT2 - interferon-induced protein with tetratricopeptide repeats 2, IFIT1 - interferon-induced protein with tetratricopeptide repeats 1, IFIT3 - interferon-induced protein with tetratricopeptide repeats 3, OASL - 2'-5'-oligoadenylate synthetase-like, IFI35 - interferon-induced protein 35, ISG20 - interferon stimulated exonuclease gene 20kda, …
GO:0006950	response to stress	2.19e-09	1.21e-06	2.37	1870	404	80	41	[IFITM1 - interferon induced transmembrane protein 1, IFIT2 - interferon-induced protein with tetratricopeptide repeats 2, IFIT1 - interferon-induced protein with tetratricopeptide repeats 1, IFIT3 - interferon-induced protein with tetratricopeptide repeats 3, EGLN3 - egl-9 family hypoxia-inducible factor 3, OASL - 2'-5'-oligoadenylate synthetase-like, NOS2 - nitric oxide synthase 2, inducible, I…
GO:0050896	response to stimulus	4.5e-09	2.34e-06	1.88	1870	672	80	54	[IFITM1 - interferon induced transmembrane protein 1, IFIT2 - interferon-induced protein with tetratricopeptide repeats 2, IFIT1 - interferon-induced protein with tetratricopeptide repeats 1, SECTM1 - secreted and transmembrane 1, IFIT3 - interferon-induced protein with tetratricopeptide repeats 3, OASL - 2'-5'-oligoadenylate synthetase-like, NOS2 - nitric oxide synthase 2, inducible, FLT1 - fms-…
GO:0043900	regulation of multi-organism process	6.96e-09	3.4e-06	5.94	1870	59	80	15	[IFITM1 - interferon induced transmembrane protein 1, RSAD2 - radical s-adenosyl methionine domain containing 2, IFIT1 - interferon-induced protein with tetratricopeptide repeats 1, OASL - 2'-5'-oligoadenylate synthetase-like, NOS2 - nitric oxide synthase 2, inducible, ISG20 - interferon stimulated exonuclease gene 20kda, ISG15 - isg15 ubiquitin-like modifier, HERC5 - hect and rld domain containi…
GO:0031347	regulation of defense response	4.49e-08	2.07e-05	3.55	1870	145	80	22	[RSAD2 - radical s-adenosyl methionine domain containing 2, DUOXA2 - dual oxidase maturation factor 2, IFIT1 - interferon-induced protein with tetratricopeptide repeats 1, USP18 - ubiquitin specific peptidase 18, IFI35 - interferon-induced protein 35, NOS2 - nitric oxide synthase 2, inducible, SOCS1 - suppressor of cytokine signaling 1, CLEC6A - c-type lectin domain family 6, member a, ZBP1 - z-d…
GO:0034097	response to cytokine	7.75e-08	3.39e-05	4.17	1870	101	80	18	[IFITM1 - interferon induced transmembrane protein 1, IFIT2 - interferon-induced protein with tetratricopeptide repeats 2, IL18BP - interleukin 18 binding protein, IFIT1 - interferon-induced protein with tetratricopeptide repeats 1, IFIT3 - interferon-induced protein with tetratricopeptide repeats 3, NOS2 - nitric oxide synthase 2, inducible, GBP2 - guanylate binding protein 2, interferon-inducib…
GO:0007166	cell surface receptor signaling pathway	1.24e-07	5.16e-05	2.43	1870	317	80	33	[IFITM1 - interferon induced transmembrane protein 1, IFIT2 - interferon-induced protein with tetratricopeptide repeats 2, IFIT1 - interferon-induced protein with tetratricopeptide repeats 1, IL18BP - interleukin 18 binding protein, IFIT3 - interferon-induced protein with tetratricopeptide repeats 3, OASL - 2'-5'-oligoadenylate synthetase-like, NOS2 - nitric oxide synthase 2, inducible, IFI35 - i…
GO:0001817	regulation of cytokine production	1.3e-07	5.13e-05	3.65	1870	128	80	20	[RSAD2 - radical s-adenosyl methionine domain containing 2, UBE2L6 - ubiquitin-conjugating enzyme e2l 6, NOS2 - nitric oxide synthase 2, inducible, SOCS1 - suppressor of cytokine signaling 1, CLEC6A - c-type lectin domain family 6, member a, ZBP1 - z-dna binding protein 1, IFNL1 - interferon, lambda 1, GBP1 - guanylate binding protein 1, interferon-inducible, CCR2 - chemokine (c-c motif) receptor…
GO:1903901	negative regulation of viral life cycle	1.41e-07	5.32e-05	11	1870	17	80	8	[IFITM1 - interferon induced transmembrane protein 1, RSAD2 - radical s-adenosyl methionine domain containing 2, IFIT1 - interferon-induced protein with tetratricopeptide repeats 1, ISG15 - isg15 ubiquitin-like modifier, MX1 - myxovirus (influenza virus) resistance 1, interferon-inducible protein p78 (mouse), OASL - 2'-5'-oligoadenylate synthetase-like, ISG20 - interferon stimulated exonuclease g…
GO:1903900	regulation of viral life cycle	1.54e-07	5.55e-05	9.15	1870	23	80	9	[IFITM1 - interferon induced transmembrane protein 1, RSAD2 - radical s-adenosyl methionine domain containing 2, IFIT1 - interferon-induced protein with tetratricopeptide repeats 1, ISG15 - isg15 ubiquitin-like modifier, MX1 - myxovirus (influenza virus) resistance 1, interferon-inducible protein p78 (mouse), OASL - 2'-5'-oligoadenylate synthetase-like, LAMP3 - lysosomal-associated membrane prote…
GO:0032479	regulation of type I interferon production	2.45e-07	8.48e-05	10.39	1870	18	80	8	[IRF1 - interferon regulatory factor 1, ISG15 - isg15 ubiquitin-like modifier, IRF7 - interferon regulatory factor 7, HERC5 - hect and rld domain containing e3 ubiquitin protein ligase 5, UBE2L6 - ubiquitin-conjugating enzyme e2l 6, IFIH1 - interferon induced with helicase c domain 1, DDX58 - dead (asp-glu-ala-asp) box polypeptide 58, ZBP1 - z-dna binding protein 1]
GO:0045071	negative regulation of viral genome replication	5.44e-07	0.000181	11.69	1870	14	80	7	[IFITM1 - interferon induced transmembrane protein 1, RSAD2 - radical s-adenosyl methionine domain containing 2, IFIT1 - interferon-induced protein with tetratricopeptide repeats 1, ISG15 - isg15 ubiquitin-like modifier, MX1 - myxovirus (influenza virus) resistance 1, interferon-inducible protein p78 (mouse), OASL - 2'-5'-oligoadenylate synthetase-like, ISG20 - interferon stimulated exonuclease g…
GO:0050792	regulation of viral process	7.66e-07	0.000245	7.79	1870	27	80	9	[IFITM1 - interferon induced transmembrane protein 1, RSAD2 - radical s-adenosyl methionine domain containing 2, IFIT1 - interferon-induced protein with tetratricopeptide repeats 1, ISG15 - isg15 ubiquitin-like modifier, MX1 - myxovirus (influenza virus) resistance 1, interferon-inducible protein p78 (mouse), OASL - 2'-5'-oligoadenylate synthetase-like, LAMP3 - lysosomal-associated membrane prote…
GO:0060333	interferon-gamma-mediated signaling pathway	9.86e-07	0.000304	10.91	1870	15	80	7	[IRF1 - interferon regulatory factor 1, IRF7 - interferon regulatory factor 7, OASL - 2'-5'-oligoadenylate synthetase-like, GBP2 - guanylate binding protein 2, interferon-inducible, TRIM31 - tripartite motif containing 31, GBP1 - guanylate binding protein 1, interferon-inducible, IFNG - interferon, gamma]
GO:0048525	negative regulation of viral process	1.02e-06	0.000304	8.9	1870	21	80	8	[IFITM1 - interferon induced transmembrane protein 1, RSAD2 - radical s-adenosyl methionine domain containing 2, IFIT1 - interferon-induced protein with tetratricopeptide repeats 1, ISG15 - isg15 ubiquitin-like modifier, MX1 - myxovirus (influenza virus) resistance 1, interferon-inducible protein p78 (mouse), OASL - 2'-5'-oligoadenylate synthetase-like, ISG20 - interferon stimulated exonuclease g…
GO:0010033	response to organic substance	1.13e-06	0.000324	2.43	1870	279	80	29	[IFITM1 - interferon induced transmembrane protein 1, IFIT2 - interferon-induced protein with tetratricopeptide repeats 2, IL18BP - interleukin 18 binding protein, IFIT1 - interferon-induced protein with tetratricopeptide repeats 1, IFIT3 - interferon-induced protein with tetratricopeptide repeats 3, NOS2 - nitric oxide synthase 2, inducible, FLT1 - fms-related tyrosine kinase 1, SOCS1 - suppress…
GO:0035455	response to interferon-alpha	2.49e-06	0.000689	16.7	1870	7	80	5	[IFITM1 - interferon induced transmembrane protein 1, IFIT2 - interferon-induced protein with tetratricopeptide repeats 2, IFIT3 - interferon-induced protein with tetratricopeptide repeats 3, MX2 - myxovirus (influenza virus) resistance 2 (mouse), LAMP3 - lysosomal-associated membrane protein 3]
GO:0045069	regulation of viral genome replication	2.78e-06	0.000745	9.62	1870	17	80	7	[IFITM1 - interferon induced transmembrane protein 1, RSAD2 - radical s-adenosyl methionine domain containing 2, IFIT1 - interferon-induced protein with tetratricopeptide repeats 1, ISG15 - isg15 ubiquitin-like modifier, MX1 - myxovirus (influenza virus) resistance 1, interferon-inducible protein p78 (mouse), OASL - 2'-5'-oligoadenylate synthetase-like, ISG20 - interferon stimulated exonuclease g…
GO:0002682	regulation of immune system process	3.76e-06	0.000977	2.41	1870	262	80	27	[IFITM1 - interferon induced transmembrane protein 1, IFIT1 - interferon-induced protein with tetratricopeptide repeats 1, USP18 - ubiquitin specific peptidase 18, IFI35 - interferon-induced protein 35, SOCS1 - suppressor of cytokine signaling 1, IFNL1 - interferon, lambda 1, CCR2 - chemokine (c-c motif) receptor 2, ISG15 - isg15 ubiquitin-like modifier, IDO1 - indoleamine 2,3-dioxygenase 1, AIM2…
GO:0043903	regulation of symbiosis, encompassing mutualism through parasitism	3.85e-06	0.00097	6.57	1870	32	80	9	[IFITM1 - interferon induced transmembrane protein 1, RSAD2 - radical s-adenosyl methionine domain containing 2, IFIT1 - interferon-induced protein with tetratricopeptide repeats 1, ISG15 - isg15 ubiquitin-like modifier, MX1 - myxovirus (influenza virus) resistance 1, interferon-inducible protein p78 (mouse), OASL - 2'-5'-oligoadenylate synthetase-like, LAMP3 - lysosomal-associated membrane prote…
GO:0042221	response to chemical	4.29e-06	0.00105	2.19	1870	331	80	31	[IFITM1 - interferon induced transmembrane protein 1, IFIT2 - interferon-induced protein with tetratricopeptide repeats 2, IL18BP - interleukin 18 binding protein, IFIT1 - interferon-induced protein with tetratricopeptide repeats 1, IFIT3 - interferon-induced protein with tetratricopeptide repeats 3, EGLN3 - egl-9 family hypoxia-inducible factor 3, NOS2 - nitric oxide synthase 2, inducible, FLT1 …
GO:0031349	positive regulation of defense response	8.37e-06	0.00199	3.81	1870	86	80	14	[RSAD2 - radical s-adenosyl methionine domain containing 2, IFI35 - interferon-induced protein 35, CLEC6A - c-type lectin domain family 6, member a, ZBP1 - z-dna binding protein 1, CCR2 - chemokine (c-c motif) receptor 2, LAG3 - lymphocyte-activation gene 3, IDO1 - indoleamine 2,3-dioxygenase 1, IRF7 - interferon regulatory factor 7, CX3CL1 - chemokine (c-x3-c motif) ligand 1, IFIH1 - interferon …
GO:0071310	cellular response to organic substance	8.53e-06	0.00197	2.65	1870	194	80	22	[IFIT2 - interferon-induced protein with tetratricopeptide repeats 2, IFIT1 - interferon-induced protein with tetratricopeptide repeats 1, IL18BP - interleukin 18 binding protein, IFIT3 - interferon-induced protein with tetratricopeptide repeats 3, CMPK2 - cytidine monophosphate (ump-cmp) kinase 2, mitochondrial, NOS2 - nitric oxide synthase 2, inducible, FLT1 - fms-related tyrosine kinase 1, SOC…
GO:0071345	cellular response to cytokine stimulus	1.05e-05	0.00235	4	1870	76	80	13	[IFIT2 - interferon-induced protein with tetratricopeptide repeats 2, IFIT1 - interferon-induced protein with tetratricopeptide repeats 1, IL18BP - interleukin 18 binding protein, IFIT3 - interferon-induced protein with tetratricopeptide repeats 3, NOS2 - nitric oxide synthase 2, inducible, GBP2 - guanylate binding protein 2, interferon-inducible, GBP1 - guanylate binding protein 1, interferon-in…
GO:0045088	regulation of innate immune response	1.41e-05	0.00308	3.9	1870	78	80	13	[RSAD2 - radical s-adenosyl methionine domain containing 2, USP18 - ubiquitin specific peptidase 18, IFI35 - interferon-induced protein 35, SOCS1 - suppressor of cytokine signaling 1, CLEC6A - c-type lectin domain family 6, member a, ZBP1 - z-dna binding protein 1, LAG3 - lymphocyte-activation gene 3, IRF1 - interferon regulatory factor 1, IRF7 - interferon regulatory factor 7, IFIH1 - interferon…
GO:0043901	negative regulation of multi-organism process	2.15e-05	0.00459	6.23	1870	30	80	8	[IFITM1 - interferon induced transmembrane protein 1, RSAD2 - radical s-adenosyl methionine domain containing 2, IFIT1 - interferon-induced protein with tetratricopeptide repeats 1, ISG15 - isg15 ubiquitin-like modifier, MX1 - myxovirus (influenza virus) resistance 1, interferon-inducible protein p78 (mouse), OASL - 2'-5'-oligoadenylate synthetase-like, ISG20 - interferon stimulated exonuclease g…
GO:0032481	positive regulation of type I interferon production	2.7e-05	0.0056	11.69	1870	10	80	5	[IRF1 - interferon regulatory factor 1, IRF7 - interferon regulatory factor 7, IFIH1 - interferon induced with helicase c domain 1, DDX58 - dead (asp-glu-ala-asp) box polypeptide 58, ZBP1 - z-dna binding protein 1]
GO:0032480	negative regulation of type I interferon production	2.7e-05	0.00547	11.69	1870	10	80	5	[ISG15 - isg15 ubiquitin-like modifier, HERC5 - hect and rld domain containing e3 ubiquitin protein ligase 5, UBE2L6 - ubiquitin-conjugating enzyme e2l 6, IFIH1 - interferon induced with helicase c domain 1, DDX58 - dead (asp-glu-ala-asp) box polypeptide 58]
GO:0070887	cellular response to chemical stimulus	3.71e-05	0.00734	2.36	1870	228	80	23	[IFIT2 - interferon-induced protein with tetratricopeptide repeats 2, IFIT1 - interferon-induced protein with tetratricopeptide repeats 1, IL18BP - interleukin 18 binding protein, IFIT3 - interferon-induced protein with tetratricopeptide repeats 3, CMPK2 - cytidine monophosphate (ump-cmp) kinase 2, mitochondrial, EGLN3 - egl-9 family hypoxia-inducible factor 3, NOS2 - nitric oxide synthase 2, ind…
GO:0080134	regulation of response to stress	3.98e-05	0.00769	2.41	1870	213	80	22	[RSAD2 - radical s-adenosyl methionine domain containing 2, DUOXA2 - dual oxidase maturation factor 2, IFIT1 - interferon-induced protein with tetratricopeptide repeats 1, USP18 - ubiquitin specific peptidase 18, NOS2 - nitric oxide synthase 2, inducible, IFI35 - interferon-induced protein 35, SOCS1 - suppressor of cytokine signaling 1, CLEC6A - c-type lectin domain family 6, member a, ZBP1 - z-d…
GO:0007165	signal transduction	4.66e-05	0.00881	1.7	1870	565	80	41	[IFITM1 - interferon induced transmembrane protein 1, IFIT2 - interferon-induced protein with tetratricopeptide repeats 2, IFIT1 - interferon-induced protein with tetratricopeptide repeats 1, IL18BP - interleukin 18 binding protein, IFIT3 - interferon-induced protein with tetratricopeptide repeats 3, SECTM1 - secreted and transmembrane 1, OASL - 2'-5'-oligoadenylate synthetase-like, IFI35 - inter…
GO:0097696	STAT cascade	4.78e-05	0.00883	10.62	1870	11	80	5	[HAMP - hepcidin antimicrobial peptide, SOCS1 - suppressor of cytokine signaling 1, IFNL1 - interferon, lambda 1, CCR2 - chemokine (c-c motif) receptor 2, IFNG - interferon, gamma]
GO:0007259	JAK-STAT cascade	4.78e-05	0.00863	10.62	1870	11	80	5	[HAMP - hepcidin antimicrobial peptide, SOCS1 - suppressor of cytokine signaling 1, IFNL1 - interferon, lambda 1, IFNG - interferon, gamma, CCR2 - chemokine (c-c motif) receptor 2]
GO:0001818	negative regulation of cytokine production	5.17e-05	0.00915	4.02	1870	64	80	11	[LAG3 - lymphocyte-activation gene 3, ISG15 - isg15 ubiquitin-like modifier, IDO1 - indoleamine 2,3-dioxygenase 1, HERC5 - hect and rld domain containing e3 ubiquitin protein ligase 5, CX3CL1 - chemokine (c-x3-c motif) ligand 1, UBE2L6 - ubiquitin-conjugating enzyme e2l 6, IFIH1 - interferon induced with helicase c domain 1, DDX58 - dead (asp-glu-ala-asp) box polypeptide 58, IFNL1 - interferon, l…
GO:0050776	regulation of immune response	5.57e-05	0.00965	2.6	1870	171	80	19	[IFITM1 - interferon induced transmembrane protein 1, RSAD2 - radical s-adenosyl methionine domain containing 2, USP18 - ubiquitin specific peptidase 18, IFI35 - interferon-induced protein 35, SOCS1 - suppressor of cytokine signaling 1, CLEC6A - c-type lectin domain family 6, member a, ZBP1 - z-dna binding protein 1, IFNL1 - interferon, lambda 1, GBP1 - guanylate binding protein 1, interferon-ind…
GO:0032020	ISG15-protein conjugation	7.55e-05	0.0128	23.38	1870	3	80	3	[ISG15 - isg15 ubiquitin-like modifier, HERC5 - hect and rld domain containing e3 ubiquitin protein ligase 5, UBE2L6 - ubiquitin-conjugating enzyme e2l 6]
GO:0039528	cytoplasmic pattern recognition receptor signaling pathway in response to virus	7.55e-05	0.0126	23.38	1870	3	80	3	[IRF7 - interferon regulatory factor 7, IFIH1 - interferon induced with helicase c domain 1, DDX58 - dead (asp-glu-ala-asp) box polypeptide 58]
GO:0034340	response to type I interferon	7.55e-05	0.0123	23.38	1870	3	80	3	[IFIT1 - interferon-induced protein with tetratricopeptide repeats 1, ISG15 - isg15 ubiquitin-like modifier, MX1 - myxovirus (influenza virus) resistance 1, interferon-inducible protein p78 (mouse)]
GO:0060338	regulation of type I interferon-mediated signaling pathway	7.55e-05	0.0121	23.38	1870	3	80	3	[IRF7 - interferon regulatory factor 7, USP18 - ubiquitin specific peptidase 18, ZBP1 - z-dna binding protein 1]
GO:0034341	response to interferon-gamma	8.96e-05	0.014	6.06	1870	27	80	7	[IFITM1 - interferon induced transmembrane protein 1, CX3CL1 - chemokine (c-x3-c motif) ligand 1, NOS2 - nitric oxide synthase 2, inducible, CCL23 - chemokine (c-c motif) ligand 23, GBP4 - guanylate binding protein 4, GBP2 - guanylate binding protein 2, interferon-inducible, GBP1 - guanylate binding protein 1, interferon-inducible]
GO:0032101	regulation of response to external stimulus	8.97e-05	0.0138	2.7	1870	147	80	17	[DUOXA2 - dual oxidase maturation factor 2, IFIT1 - interferon-induced protein with tetratricopeptide repeats 1, CXCL14 - chemokine (c-x-c motif) ligand 14, USP18 - ubiquitin specific peptidase 18, IFI35 - interferon-induced protein 35, NOS2 - nitric oxide synthase 2, inducible, CXCL10 - chemokine (c-x-c motif) ligand 10, ZBP1 - z-dna binding protein 1, CCR2 - chemokine (c-c motif) receptor 2, HA…
GO:0002684	positive regulation of immune system process	9.08e-05	0.0137	2.51	1870	177	80	19	[RSAD2 - radical s-adenosyl methionine domain containing 2, CXCL14 - chemokine (c-x-c motif) ligand 14, IFI35 - interferon-induced protein 35, SOCS1 - suppressor of cytokine signaling 1, CLEC6A - c-type lectin domain family 6, member a, CXCL10 - chemokine (c-x-c motif) ligand 10, ZBP1 - z-dna binding protein 1, IFNL1 - interferon, lambda 1, CCR2 - chemokine (c-c motif) receptor 2, LAG3 - lymphocy…
GO:0060759	regulation of response to cytokine stimulus	0.000115	0.0171	5.84	1870	28	80	7	[IRF7 - interferon regulatory factor 7, USP18 - ubiquitin specific peptidase 18, IFIH1 - interferon induced with helicase c domain 1, SOCS1 - suppressor of cytokine signaling 1, DDX58 - dead (asp-glu-ala-asp) box polypeptide 58, ZBP1 - z-dna binding protein 1, IFNG - interferon, gamma]
GO:0001819	positive regulation of cytokine production	0.000119	0.0174	3.42	1870	82	80	12	[RSAD2 - radical s-adenosyl methionine domain containing 2, IRF1 - interferon regulatory factor 1, IRF7 - interferon regulatory factor 7, IDO1 - indoleamine 2,3-dioxygenase 1, IFIH1 - interferon induced with helicase c domain 1, DDX58 - dead (asp-glu-ala-asp) box polypeptide 58, CLEC6A - c-type lectin domain family 6, member a, ZBP1 - z-dna binding protein 1, IFNL1 - interferon, lambda 1, AIM2 - …
GO:0048583	regulation of response to stimulus	0.000182	0.0261	1.71	1870	493	80	36	[IFITM1 - interferon induced transmembrane protein 1, DUOXA2 - dual oxidase maturation factor 2, IFIT1 - interferon-induced protein with tetratricopeptide repeats 1, BCL2L14 - bcl2-like 14 (apoptosis facilitator), IL18BP - interleukin 18 binding protein, SECTM1 - secreted and transmembrane 1, USP18 - ubiquitin specific peptidase 18, NOS2 - nitric oxide synthase 2, inducible, IFI35 - interferon-in…
GO:0098586	cellular response to virus	0.000191	0.0269	11.69	1870	8	80	4	[IRF7 - interferon regulatory factor 7, IFIH1 - interferon induced with helicase c domain 1, DDX58 - dead (asp-glu-ala-asp) box polypeptide 58, IFI6 - interferon, alpha-inducible protein 6]
GO:0032728	positive regulation of interferon-beta production	0.000191	0.0265	11.69	1870	8	80	4	[IRF1 - interferon regulatory factor 1, IRF7 - interferon regulatory factor 7, IFIH1 - interferon induced with helicase c domain 1, DDX58 - dead (asp-glu-ala-asp) box polypeptide 58]
GO:0045087	innate immune response	0.000192	0.0261	3.26	1870	86	80	12	[IRF7 - interferon regulatory factor 7, HERC5 - hect and rld domain containing e3 ubiquitin protein ligase 5, MX1 - myxovirus (influenza virus) resistance 1, interferon-inducible protein p78 (mouse), NOS2 - nitric oxide synthase 2, inducible, IFIH1 - interferon induced with helicase c domain 1, DDX58 - dead (asp-glu-ala-asp) box polypeptide 58, CLEC6A - c-type lectin domain family 6, member a, ZB…
GO:1904064	positive regulation of cation transmembrane transport	0.000219	0.0294	6.38	1870	22	80	6	[CXCL11 - chemokine (c-x-c motif) ligand 11, CX3CL1 - chemokine (c-x3-c motif) ligand 1, CXCL10 - chemokine (c-x-c motif) ligand 10, CXCL9 - chemokine (c-x-c motif) ligand 9, IFNG - interferon, gamma, CCR2 - chemokine (c-c motif) receptor 2]
GO:0002250	adaptive immune response	0.000239	0.0315	4.56	1870	41	80	8	[LAG3 - lymphocyte-activation gene 3, ERAP2 - endoplasmic reticulum aminopeptidase 2, IL18BP - interleukin 18 binding protein, IRF7 - interferon regulatory factor 7, IL4I1 - interleukin 4 induced 1, LAMP3 - lysosomal-associated membrane protein 3, CLEC6A - c-type lectin domain family 6, member a, IFNG - interferon, gamma]
GO:0043123	positive regulation of I-kappaB kinase/NF-kappaB signaling	0.000271	0.0352	7.79	1870	15	80	5	[APOL3 - apolipoprotein l, 3, SECTM1 - secreted and transmembrane 1, CX3CL1 - chemokine (c-x3-c motif) ligand 1, TNFSF10 - tumor necrosis factor (ligand) superfamily, member 10, CLEC6A - c-type lectin domain family 6, member a]
GO:0071346	cellular response to interferon-gamma	0.000286	0.0366	6.1	1870	23	80	6	[CX3CL1 - chemokine (c-x3-c motif) ligand 1, NOS2 - nitric oxide synthase 2, inducible, CCL23 - chemokine (c-c motif) ligand 23, GBP4 - guanylate binding protein 4, GBP2 - guanylate binding protein 2, interferon-inducible, GBP1 - guanylate binding protein 1, interferon-inducible]
GO:0051716	cellular response to stimulus	0.000287	0.0361	1.91	1870	330	80	27	[IFIT2 - interferon-induced protein with tetratricopeptide repeats 2, IL18BP - interleukin 18 binding protein, IFIT1 - interferon-induced protein with tetratricopeptide repeats 1, IFIT3 - interferon-induced protein with tetratricopeptide repeats 3, EGLN3 - egl-9 family hypoxia-inducible factor 3, NOS2 - nitric oxide synthase 2, inducible, FLT1 - fms-related tyrosine kinase 1, SOCS1 - suppressor o…
GO:0043330	response to exogenous dsRNA	0.000293	0.0363	17.53	1870	4	80	3	[IFIT1 - interferon-induced protein with tetratricopeptide repeats 1, IFIH1 - interferon induced with helicase c domain 1, DDX58 - dead (asp-glu-ala-asp) box polypeptide 58]
GO:0071360	cellular response to exogenous dsRNA	0.000293	0.0358	17.53	1870	4	80	3	[IFIT1 - interferon-induced protein with tetratricopeptide repeats 1, IFIH1 - interferon induced with helicase c domain 1, DDX58 - dead (asp-glu-ala-asp) box polypeptide 58]
GO:0071359	cellular response to dsRNA	0.000293	0.0353	17.53	1870	4	80	3	[IFIT1 - interferon-induced protein with tetratricopeptide repeats 1, IFIH1 - interferon induced with helicase c domain 1, DDX58 - dead (asp-glu-ala-asp) box polypeptide 58]
GO:0048519	negative regulation of biological process	0.000301	0.0357	1.59	1870	587	80	40	[IFITM1 - interferon induced transmembrane protein 1, IFIT1 - interferon-induced protein with tetratricopeptide repeats 1, IFIT3 - interferon-induced protein with tetratricopeptide repeats 3, OASL - 2'-5'-oligoadenylate synthetase-like, NOS2 - nitric oxide synthase 2, inducible, IFI35 - interferon-induced protein 35, ISG20 - interferon stimulated exonuclease gene 20kda, FLT1 - fms-related tyrosin…
GO:0032648	regulation of interferon-beta production	0.000333	0.0389	10.39	1870	9	80	4	[IRF1 - interferon regulatory factor 1, IRF7 - interferon regulatory factor 7, IFIH1 - interferon induced with helicase c domain 1, DDX58 - dead (asp-glu-ala-asp) box polypeptide 58]
GO:0050688	regulation of defense response to virus	0.000333	0.0384	10.39	1870	9	80	4	[IFIT1 - interferon-induced protein with tetratricopeptide repeats 1, HERC5 - hect and rld domain containing e3 ubiquitin protein ligase 5, DDX58 - dead (asp-glu-ala-asp) box polypeptide 58, AIM2 - absent in melanoma 2]
GO:0051281	positive regulation of release of sequestered calcium ion into cytosol	0.000333	0.0379	10.39	1870	9	80	4	[CXCL11 - chemokine (c-x-c motif) ligand 11, CX3CL1 - chemokine (c-x3-c motif) ligand 1, CXCL9 - chemokine (c-x-c motif) ligand 9, CXCL10 - chemokine (c-x-c motif) ligand 10]
GO:0045089	positive regulation of innate immune response	0.000338	0.0379	3.9	1870	54	80	9	[LAG3 - lymphocyte-activation gene 3, RSAD2 - radical s-adenosyl methionine domain containing 2, IRF7 - interferon regulatory factor 7, IFI35 - interferon-induced protein 35, IFIH1 - interferon induced with helicase c domain 1, DDX58 - dead (asp-glu-ala-asp) box polypeptide 58, CLEC6A - c-type lectin domain family 6, member a, ZBP1 - z-dna binding protein 1, AIM2 - absent in melanoma 2]
GO:0016032	viral process	0.000338	0.0375	4.35	1870	43	80	8	[RSAD2 - radical s-adenosyl methionine domain containing 2, IFIT1 - interferon-induced protein with tetratricopeptide repeats 1, ISG15 - isg15 ubiquitin-like modifier, IRF7 - interferon regulatory factor 7, IFIH1 - interferon induced with helicase c domain 1, DDX58 - dead (asp-glu-ala-asp) box polypeptide 58, ZBP1 - z-dna binding protein 1, CCR2 - chemokine (c-c motif) receptor 2]
GO:0044403	symbiont process	0.000338	0.037	4.35	1870	43	80	8	[RSAD2 - radical s-adenosyl methionine domain containing 2, IFIT1 - interferon-induced protein with tetratricopeptide repeats 1, ISG15 - isg15 ubiquitin-like modifier, IRF7 - interferon regulatory factor 7, IFIH1 - interferon induced with helicase c domain 1, DDX58 - dead (asp-glu-ala-asp) box polypeptide 58, ZBP1 - z-dna binding protein 1, CCR2 - chemokine (c-c motif) receptor 2]
GO:0034767	positive regulation of ion transmembrane transport	0.000369	0.0398	5.84	1870	24	80	6	[CXCL11 - chemokine (c-x-c motif) ligand 11, CX3CL1 - chemokine (c-x3-c motif) ligand 1, CXCL9 - chemokine (c-x-c motif) ligand 9, CXCL10 - chemokine (c-x-c motif) ligand 10, IFNG - interferon, gamma, CCR2 - chemokine (c-c motif) receptor 2]
GO:0006520	cellular amino acid metabolic process	0.000369	0.0393	5.84	1870	24	80	6	[IDO1 - indoleamine 2,3-dioxygenase 1, IL4I1 - interleukin 4 induced 1, EGLN3 - egl-9 family hypoxia-inducible factor 3, NOS2 - nitric oxide synthase 2, inducible, P4HA1 - prolyl 4-hydroxylase, alpha polypeptide i, WARS - tryptophanyl-trna synthetase]
GO:0051241	negative regulation of multicellular organismal process	0.000512	0.0539	2.35	1870	169	80	17	[TMEM176B - transmembrane protein 176b, UBE2L6 - ubiquitin-conjugating enzyme e2l 6, SOCS1 - suppressor of cytokine signaling 1, CXCL10 - chemokine (c-x-c motif) ligand 10, IFNL1 - interferon, lambda 1, GBP1 - guanylate binding protein 1, interferon-inducible, CCR2 - chemokine (c-c motif) receptor 2, LAG3 - lymphocyte-activation gene 3, HAMP - hepcidin antimicrobial peptide, IRF1 - interferon reg…
GO:0050727	regulation of inflammatory response	0.000518	0.0539	3.14	1870	82	80	11	[DUOXA2 - dual oxidase maturation factor 2, HAMP - hepcidin antimicrobial peptide, IDO1 - indoleamine 2,3-dioxygenase 1, USP18 - ubiquitin specific peptidase 18, CX3CL1 - chemokine (c-x3-c motif) ligand 1, NOS2 - nitric oxide synthase 2, inducible, IFI35 - interferon-induced protein 35, NUPR1 - nuclear protein, transcriptional regulator, 1, ZBP1 - z-dna binding protein 1, CCR2 - chemokine (c-c mo…
GO:0045589	regulation of regulatory T cell differentiation	0.000536	0.055	9.35	1870	10	80	4	[LAG3 - lymphocyte-activation gene 3, IRF1 - interferon regulatory factor 1, SOCS1 - suppressor of cytokine signaling 1, IFNG - interferon, gamma]
GO:0060760	positive regulation of response to cytokine stimulus	0.000536	0.0544	9.35	1870	10	80	4	[IRF7 - interferon regulatory factor 7, IFIH1 - interferon induced with helicase c domain 1, DDX58 - dead (asp-glu-ala-asp) box polypeptide 58, ZBP1 - z-dna binding protein 1]
GO:0002828	regulation of type 2 immune response	0.000536	0.0537	9.35	1870	10	80	4	[RSAD2 - radical s-adenosyl methionine domain containing 2, IDO1 - indoleamine 2,3-dioxygenase 1, IFNL1 - interferon, lambda 1, CCR2 - chemokine (c-c motif) receptor 2]
GO:0051279	regulation of release of sequestered calcium ion into cytosol	0.000536	0.0531	9.35	1870	10	80	4	[CXCL11 - chemokine (c-x-c motif) ligand 11, CX3CL1 - chemokine (c-x3-c motif) ligand 1, CXCL10 - chemokine (c-x-c motif) ligand 10, CXCL9 - chemokine (c-x-c motif) ligand 9]
GO:0034764	positive regulation of transmembrane transport	0.000589	0.0576	5.39	1870	26	80	6	[CXCL11 - chemokine (c-x-c motif) ligand 11, CX3CL1 - chemokine (c-x3-c motif) ligand 1, CXCL10 - chemokine (c-x-c motif) ligand 10, CXCL9 - chemokine (c-x-c motif) ligand 9, IFNG - interferon, gamma, CCR2 - chemokine (c-c motif) receptor 2]
GO:0043331	response to dsRNA	0.000709	0.0685	14.02	1870	5	80	3	[IFIT1 - interferon-induced protein with tetratricopeptide repeats 1, IFIH1 - interferon induced with helicase c domain 1, DDX58 - dead (asp-glu-ala-asp) box polypeptide 58]
GO:0002753	cytoplasmic pattern recognition receptor signaling pathway	0.000709	0.0678	14.02	1870	5	80	3	[IRF7 - interferon regulatory factor 7, IFIH1 - interferon induced with helicase c domain 1, DDX58 - dead (asp-glu-ala-asp) box polypeptide 58]
GO:0050778	positive regulation of immune response	0.000789	0.0745	2.67	1870	114	80	13	[RSAD2 - radical s-adenosyl methionine domain containing 2, IFI35 - interferon-induced protein 35, CLEC6A - c-type lectin domain family 6, member a, ZBP1 - z-dna binding protein 1, IFNL1 - interferon, lambda 1, CCR2 - chemokine (c-c motif) receptor 2, LAG3 - lymphocyte-activation gene 3, IDO1 - indoleamine 2,3-dioxygenase 1, IRF7 - interferon regulatory factor 7, IFIH1 - interferon induced with h…
GO:0045581	negative regulation of T cell differentiation	0.000816	0.0762	8.5	1870	11	80	4	[LAG3 - lymphocyte-activation gene 3, IRF1 - interferon regulatory factor 1, SOCS1 - suppressor of cytokine signaling 1, IFNL1 - interferon, lambda 1]
GO:0050729	positive regulation of inflammatory response	0.000868	0.0802	4.31	1870	38	80	7	[IDO1 - indoleamine 2,3-dioxygenase 1, CX3CL1 - chemokine (c-x3-c motif) ligand 1, IFI35 - interferon-induced protein 35, NUPR1 - nuclear protein, transcriptional regulator, 1, ZBP1 - z-dna binding protein 1, IFNG - interferon, gamma, CCR2 - chemokine (c-c motif) receptor 2]
GO:0048247	lymphocyte chemotaxis	0.000917	0.0838	6.15	1870	19	80	5	[CXCL11 - chemokine (c-x-c motif) ligand 11, CX3CL1 - chemokine (c-x3-c motif) ligand 1, CCL23 - chemokine (c-c motif) ligand 23, CXCL10 - chemokine (c-x-c motif) ligand 10, CCR2 - chemokine (c-c motif) receptor 2]
GO:0006954	inflammatory response	0.000934	0.0844	2.62	1870	116	80	13	[NOS2 - nitric oxide synthase 2, inducible, CXCL9 - chemokine (c-x-c motif) ligand 9, CXCL10 - chemokine (c-x-c motif) ligand 10, CCR2 - chemokine (c-c motif) receptor 2, HAMP - hepcidin antimicrobial peptide, APOL3 - apolipoprotein l, 3, CXCL11 - chemokine (c-x-c motif) ligand 11, IDO1 - indoleamine 2,3-dioxygenase 1, CX3CL1 - chemokine (c-x3-c motif) ligand 1, CCL23 - chemokine (c-c motif) liga…
GO:0006915	apoptotic process	0.00096	0.0858	2.92	1870	88	80	11	[BCL2L14 - bcl2-like 14 (apoptosis facilitator), IRF1 - interferon regulatory factor 1, GZMH - granzyme h (cathepsin g-like 2, protein h-ccpx), MX1 - myxovirus (influenza virus) resistance 1, interferon-inducible protein p78 (mouse), EGLN3 - egl-9 family hypoxia-inducible factor 3, GZMA - granzyme a (granzyme 1, cytotoxic t-lymphocyte-associated serine esterase 3), TNFSF10 - tumor necrosis factor…

## Sheet: Null module (79)
GO Term	Description	P-value	FDR q-value	Enrichment	N	B	n	b	Genes
GO:0001894	tissue homeostasis	8.13e-05	0.676	7.71	1870	28	52	6	[AZGP1 - alpha-2-glycoprotein 1, zinc-binding, SERPINA3 - serpin peptidase inhibitor, clade a (alpha-1 antiproteinase, antitrypsin), member 3, TF - transferrin, ZG16B - zymogen granule protein 16b, TFF1 - trefoil factor 1, LTF - lactotransferrin]
GO:0060249	anatomical structure homeostasis	9.26e-05	0.385	6.14	1870	41	52	7	[AZGP1 - alpha-2-glycoprotein 1, zinc-binding, SERPINA3 - serpin peptidase inhibitor, clade a (alpha-1 antiproteinase, antitrypsin), member 3, ZG16B - zymogen granule protein 16b, TF - transferrin, SLC6A2 - solute carrier family 6 (neurotransmitter transporter), member 2, TFF1 - trefoil factor 1, LTF - lactotransferrin]
GO:0001895	retina homeostasis	0.000152	0.421	13.08	1870	11	52	4	[AZGP1 - alpha-2-glycoprotein 1, zinc-binding, TF - transferrin, ZG16B - zymogen granule protein 16b, LTF - lactotransferrin]

## Sheet: Module 6 (133)
GO Term	Description	P-value	FDR q-value	Enrichment	N	B	n	b	Genes
GO:0070268	cornification	5.42e-11	4.5e-07	5.76	1870	51	121	19	[CSTA - cystatin a (stefin a), SPRR3 - small proline-rich protein 3, KLK13 - kallikrein-related peptidase 13, RPTN - repetin, SPRR2D - small proline-rich protein 2d, KRT80 - keratin 80, SPRR2E - small proline-rich protein 2e, KRT78 - keratin 78, LIPK - lipase, family member k, SPRR1B - small proline-rich protein 1b, SPRR2A - small proline-rich protein 2a, CERS3 - ceramide synthase 3, KRT4 - kerat…
GO:0008544	epidermis development	2.35e-07	0.000978	5.8	1870	32	121	12	[EMP1 - epithelial membrane protein 1, SPRR3 - small proline-rich protein 3, CST6 - cystatin e/m, KLK5 - kallikrein-related peptidase 5, SPRR2D - small proline-rich protein 2d, SPRR2E - small proline-rich protein 2e, SPRR1B - small proline-rich protein 1b, SPRR2A - small proline-rich protein 2a, CERS3 - ceramide synthase 3, S100A7 - s100 calcium binding protein a7, KLK7 - kallikrein-related pepti…
GO:0008219	cell death	6.55e-07	0.00182	2.75	1870	146	121	26	[EMP1 - epithelial membrane protein 1, CSTA - cystatin a (stefin a), SPRR3 - small proline-rich protein 3, MAL - mal, t-cell differentiation protein, RPTN - repetin, SPRR2D - small proline-rich protein 2d, SPRR2E - small proline-rich protein 2e, LIPK - lipase, family member k, SPRR1B - small proline-rich protein 1b, SPRR2A - small proline-rich protein 2a, KRT4 - keratin 4, IVL - involucrin, KRT24…
GO:0030855	epithelial cell differentiation	8.12e-07	0.00169	4.21	1870	55	121	15	[CSTA - cystatin a (stefin a), UPK1B - uroplakin 1b, SPRR3 - small proline-rich protein 3, PITX2 - paired-like homeodomain 2, SPRR1B - small proline-rich protein 1b, RHCG - rh family, c glycoprotein, SPRR2A - small proline-rich protein 2a, CERS3 - ceramide synthase 3, S100A7 - s100 calcium binding protein a7, GSTA1 - glutathione s-transferase alpha 1, KRT4 - keratin 4, IVL - involucrin, KRT16 - k…
GO:0009913	epidermal cell differentiation	2.94e-06	0.00489	5.72	1870	27	121	10	[CSTA - cystatin a (stefin a), SPRR3 - small proline-rich protein 3, IVL - involucrin, PITX2 - paired-like homeodomain 2, SPRR1B - small proline-rich protein 1b, SPRR2A - small proline-rich protein 2a, CERS3 - ceramide synthase 3, S100A7 - s100 calcium binding protein a7, KRT16 - keratin 16, SCEL - sciellin]
GO:0012501	programmed cell death	3.96e-06	0.00548	2.65	1870	140	121	24	[CSTA - cystatin a (stefin a), SPRR3 - small proline-rich protein 3, KLK13 - kallikrein-related peptidase 13, MAL - mal, t-cell differentiation protein, RPTN - repetin, SPRR2D - small proline-rich protein 2d, SPRR2E - small proline-rich protein 2e, KRT80 - keratin 80, KRT78 - keratin 78, LIPK - lipase, family member k, SPRR1B - small proline-rich protein 1b, SPRR2A - small proline-rich protein 2a…
GO:0030216	keratinocyte differentiation	5.6e-06	0.00666	6.05	1870	23	121	9	[CSTA - cystatin a (stefin a), SPRR3 - small proline-rich protein 3, IVL - involucrin, SPRR1B - small proline-rich protein 1b, SPRR2A - small proline-rich protein 2a, CERS3 - ceramide synthase 3, KRT16 - keratin 16, S100A7 - s100 calcium binding protein a7, SCEL - sciellin]
GO:0009888	tissue development	0.000178	0.185	2.58	1870	102	121	17	[EMP1 - epithelial membrane protein 1, SPRR3 - small proline-rich protein 3, CST6 - cystatin e/m, SPRR2D - small proline-rich protein 2d, SPRR2E - small proline-rich protein 2e, SPRR1B - small proline-rich protein 1b, SPRR2A - small proline-rich protein 2a, TFAP2B - transcription factor ap-2 beta (activating enhancer binding protein 2 beta), CERS3 - ceramide synthase 3, KLK7 - kallikrein-related …
GO:0006508	proteolysis	0.000286	0.264	2.33	1870	126	121	19	[KLK13 - kallikrein-related peptidase 13, NCCRP1 - non-specific cytotoxic cell receptor protein 1 homolog (zebrafish), TMPRSS2 - transmembrane protease, serine 2, MYRF - myelin regulatory factor, TMPRSS11A - transmembrane protease, serine 11a, TMPRSS11B - transmembrane protease, serine 11b, KLK7 - kallikrein-related peptidase 7, KLK6 - kallikrein-related peptidase 6, CPA4 - carboxypeptidase a4, T…
