# Supplementary material for: Cilia-related gene signature in the nasal mucosa correlates with disease severity and outcomes in critical respiratory syncytial virus bronchiolitis
Source: Front Immunol. 2022 Sep 23;13:924792. doi: 10.3389/fimmu.2022.924792 (PMC9540395; doi:10.3389/fimmu.2022.924792)
Supplement: Supplementary file 4 [file DataSheet_3.xlsx]

## Sheet: DEGs
Ensembl	Name	logFC	logCPM	LR	PValue	FDR
ENSG00000100012	SEC14L3	-4.3478	3.89189	21.6205	3.32e-06	0.0160289
ENSG00000172005	MAL	-2.71725	6.15445	9.06541	0.0026049	0.469397
ENSG00000105664	COMP	-2.70585	2.61201	16.9805	3.78e-05	0.0910927
ENSG00000142959	BEST4	-2.56673	2.75655	6.13224	0.0132739	0.581816
ENSG00000131711	MAP1B	-2.44333	3.95606	12.8721	0.000333524	0.265248
ENSG00000215853	RPTN	-2.25854	5.89509	5.45051	0.0195627	0.581816
ENSG00000231683	AL033397.1	-2.23154	1.82892	9.74842	0.00179476	0.434559
ENSG00000101448	EPPIN	-2.18951	1.4133	4.49549	0.0339843	0.62288
ENSG00000153132	CLGN	-2.16982	2.63951	6.49155	0.0108388	0.578851
ENSG00000196090	PTPRT	-2.10513	2.50041	7.86244	0.00504722	0.493129
ENSG00000101210	EEF1A2	-2.07118	2.07949	8.46228	0.00362587	0.491667
ENSG00000182329	KIAA2012	-2.00992	3.51185	5.89958	0.0151445	0.581816
ENSG00000203734	ECT2L	-2.00472	3.37258	7.46614	0.00628702	0.502684
ENSG00000175315	CST6	-1.99226	2.60802	16.2687	5.5e-05	0.113633
ENSG00000104327	CALB1	-1.98099	3.02979	2.32148	0.127599	0.721771
ENSG00000139970	RTN1	-1.9784	2.62085	5.06886	0.0243594	0.597508
ENSG00000149294	NCAM1	-1.97178	2.77083	3.51997	0.0606336	0.664183
ENSG00000187905	LRRC74B	-1.96471	2.79537	4.2408	0.0394635	0.631112
ENSG00000007174	DNAH9	-1.96154	5.67158	6.02046	0.0141409	0.581816
ENSG00000147889	CDKN2A	-1.92742	3.28398	10.6817	0.00108202	0.370258
ENSG00000170423	KRT78	-1.92622	5.93174	7.63074	0.00573818	0.502586
ENSG00000132259	CNGA4	-1.92011	1.85042	6.5906	0.0102519	0.570546
ENSG00000087128	TMPRSS11E	-1.90835	5.80995	8.69622	0.0031887	0.469397
ENSG00000206538	VGLL3	-1.90206	2.95486	8.99436	0.00270814	0.469397
ENSG00000198488	B3GNT6	-1.88846	5.77788	7.31431	0.00684077	0.516312
ENSG00000231738	TSPAN19	-1.88247	2.78692	7.06824	0.00784623	0.539259
ENSG00000154277	UCHL1	-1.87508	2.99933	6.20545	0.0127358	0.581816
ENSG00000163207	IVL	-1.85659	5.46658	3.87491	0.0490129	0.64463
ENSG00000203985	LDLRAD1	-1.85085	4.01319	7.18888	0.00733568	0.517863
ENSG00000174844	DNAH12	-1.81947	4.84732	5.9538	0.0146856	0.581816
ENSG00000163885	CFAP100	-1.80668	4.18797	5.17869	0.0228655	0.594776
ENSG00000171408	PDE7B	-1.78856	1.63996	11.0683	0.000878173	0.353026
ENSG00000148798	INA	-1.77457	2.63079	5.54575	0.0185257	0.581816
ENSG00000214274	ANG	-1.75945	1.67742	10.651	0.00110013	0.370258
ENSG00000133115	STOML3	-1.73951	3.86999	4.77229	0.0289213	0.614519
ENSG00000112183	RBM24	-1.73226	2.03049	5.48532	0.0191768	0.581816
ENSG00000186329	TMEM212	-1.72031	2.59669	3.71676	0.0538688	0.654042
ENSG00000160401	CFAP157	-1.71888	4.65711	6.04173	0.0139716	0.581816
ENSG00000131044	TTLL9	-1.71476	2.6534	6.72961	0.00948252	0.555289
ENSG00000172382	PRSS27	-1.70276	5.17384	5.37455	0.0204326	0.581816
ENSG00000204544	MUC21	-1.69246	5.49389	8.69833	0.00318502	0.469397
ENSG00000138311	ZNF365	-1.68842	1.41078	5.08319	0.0241589	0.595618
ENSG00000173210	ABLIM3	-1.68785	3.2804	11.2527	0.00079507	0.350638
ENSG00000105427	CNFN	-1.68483	5.75465	4.32814	0.0374871	0.62817
ENSG00000172771	EFCAB12	-1.68332	3.89829	5.70263	0.0169395	0.581816
ENSG00000143369	ECM1	-1.6824	6.36889	5.52376	0.0187599	0.581816
ENSG00000186806	VSIG10L	-1.68132	3.94972	6.86019	0.00881371	0.555289
ENSG00000187094	CCK	-1.66941	2.33016	9.64651	0.00189712	0.44232
ENSG00000106236	NPTX2	-1.6653	3.06633	3.8202	0.0506381	0.646871
ENSG00000197057	DTHD1	-1.66522	4.41685	6.3033	0.0120513	0.581816
ENSG00000263429	TMEM238L	-1.6588	2.30505	7.4988	0.00617402	0.502684
ENSG00000173627	APOBEC4	-1.65111	3.3275	4.01589	0.0450735	0.638925
ENSG00000272761	NA	-1.64752	3.22362	6.14987	0.0131422	0.581816
ENSG00000144619	CNTN4	-1.64525	1.7932	5.25573	0.0218746	0.587326
ENSG00000163209	SPRR3	-1.64491	8.83794	5.46611	0.0193887	0.581816
ENSG00000152137	HSPB8	-1.63574	6.38264	7.22744	0.00717974	0.516312
ENSG00000157423	HYDIN	-1.63229	4.36123	6.34474	0.011773	0.581816
ENSG00000158486	DNAH3	-1.62962	5.44801	5.56736	0.0182984	0.581816
ENSG00000259120	SMIM6	-1.61607	2.24269	5.49614	0.0190585	0.581816
ENSG00000152760	TCTEX1D1	-1.61311	2.80086	4.40561	0.0358208	0.62552
ENSG00000259925	AC130456.2	-1.5957	2.08438	7.85284	0.00507408	0.493129
ENSG00000165799	RNASE7	-1.59528	4.62704	2.98111	0.0842416	0.691517
ENSG00000146221	TCTE1	-1.59499	2.84664	5.07686	0.0242472	0.595764
ENSG00000185860	CCDC190	-1.58946	4.9643	13.0971	0.000295748	0.255121
ENSG00000186417	GLDN	-1.58271	1.57296	3.82004	0.050643	0.646871
ENSG00000211895	IGHA1	-1.58186	6.45465	1.92512	0.165294	0.749618
ENSG00000152377	SPOCK1	-1.58004	3.09511	7.55406	0.00598749	0.502586
ENSG00000170324	FRMPD2	-1.57008	1.98539	6.00799	0.0142413	0.581816
ENSG00000105479	CCDC114	-1.56946	5.03367	5.27883	0.0215862	0.587229
ENSG00000100167	SEPTIN3	-1.56517	1.83082	7.2829	0.00696139	0.516312
ENSG00000196569	LAMA2	-1.56463	1.86709	4.33095	0.0374253	0.62817
ENSG00000129990	SYT5	-1.55645	4.18288	5.23167	0.0221792	0.590031
ENSG00000197653	DNAH10	-1.55031	4.21068	4.26822	0.0388315	0.630331
ENSG00000182253	SYNM	-1.55024	3.45668	13.5236	0.000235587	0.232529
ENSG00000179071	CCDC89	-1.54999	2.70435	5.42591	0.0198401	0.581816
ENSG00000047648	ARHGAP6	-1.54347	1.89613	13.0724	0.000299686	0.255121
ENSG00000115423	DNAH6	-1.54099	4.44754	4.4029	0.0358778	0.62552
ENSG00000003989	SLC7A2	-1.53677	4.94437	8.47525	0.0036001	0.491667
ENSG00000150594	ADRA2A	-1.52527	2.22779	3.55789	0.0592631	0.664183
ENSG00000134240	HMGCS2	-1.52243	4.47911	8.97508	0.00273686	0.469397
ENSG00000008226	DLEC1	-1.52156	4.98793	4.11707	0.0424526	0.632799
ENSG00000167755	KLK6	-1.51916	4.91499	3.68897	0.0547734	0.654042
ENSG00000178965	ERICH3	-1.51273	5.45593	3.99376	0.0456691	0.638925
ENSG00000100583	SAMD15	-1.51214	3.26615	4.6452	0.0311404	0.619147
ENSG00000188505	NCCRP1	-1.50962	6.17298	6.10637	0.0134695	0.581816
ENSG00000128965	CHAC1	-1.50902	3.5771	6.6585	0.00986841	0.557873
ENSG00000184949	FAM227A	-1.50673	3.7522	5.0476	0.0246601	0.597716
ENSG00000155530	LRGUK	-1.50134	2.26354	5.78394	0.0161733	0.581816
ENSG00000237330	RNF223	-1.49893	3.24733	6.75772	0.0093343	0.555289
ENSG00000197748	CFAP43	-1.49681	5.3144	4.1466	0.0417182	0.631112
ENSG00000106772	PRUNE2	-1.49164	2.98006	4.72851	0.0296666	0.617892
ENSG00000267848	NA	-1.49159	1.25737	5.10621	0.0238403	0.595618
ENSG00000263812	NA	-1.48192	1.98934	4.86099	0.0274706	0.614457
ENSG00000156042	CFAP70	-1.47931	4.10672	5.40636	0.0200635	0.581816
ENSG00000249428	NA	-1.47877	1.71098	4.11366	0.0425381	0.632799
ENSG00000171533	MAP6	-1.47481	4.26814	4.75305	0.0292464	0.617892
ENSG00000158163	DZIP1L	-1.47049	3.47955	4.15384	0.0415403	0.631112
ENSG00000155265	GOLGA7B	-1.47037	1.80888	3.35921	0.0668303	0.672111
ENSG00000181619	GPR135	-1.46942	2.46868	5.8834	0.0152843	0.581816
ENSG00000142609	CFAP74	-1.46627	4.34269	3.86163	0.0494022	0.64463
ENSG00000167723	TRPV3	-1.46227	4.20375	4.3851	0.0362544	0.62552
ENSG00000135773	CAPN9	-1.45669	4.0449	4.66839	0.0307227	0.617892
ENSG00000181378	CFAP65	-1.45596	4.58302	4.12951	0.0421416	0.631524
ENSG00000169474	SPRR1A	-1.45585	6.94694	3.41269	0.064697	0.664614
ENSG00000198003	CCDC151	-1.45361	3.43523	3.67445	0.0552526	0.65435
ENSG00000136367	ZFHX2	-1.45176	2.73509	9.3794	0.00219437	0.460245
ENSG00000105877	DNAH11	-1.45162	4.61567	4.38762	0.0362008	0.62552
ENSG00000136695	IL36RN	-1.4512	3.17271	1.88412	0.169867	0.75063
ENSG00000206432	TMEM200C	-1.43282	1.77819	3.92517	0.0475684	0.644171
ENSG00000142621	FHAD1	-1.43195	4.81824	8.89932	0.00285276	0.469397
ENSG00000176887	SOX11	-1.41891	1.82444	2.38066	0.122846	0.718893
ENSG00000169035	KLK7	-1.41801	5.29453	3.88216	0.0488018	0.64463
ENSG00000154099	DNAAF1	-1.41799	5.31663	4.78355	0.0287328	0.614519
ENSG00000008196	TFAP2B	-1.4164	1.49538	2.28638	0.130514	0.725565
ENSG00000171798	KNDC1	-1.41099	3.60481	3.2958	0.0694572	0.67792
ENSG00000140297	GCNT3	-1.39852	5.97611	11.3731	0.000745154	0.347867
ENSG00000091986	CCDC80	-1.39513	6.08912	6.84762	0.00887596	0.555289
ENSG00000122735	DNAI1	-1.3885	4.38559	4.06067	0.0438931	0.637726
ENSG00000189120	SP6	-1.3844	3.43505	7.04281	0.00795842	0.539259
ENSG00000109472	CPE	-1.37918	3.88776	22.1516	2.52e-06	0.0160289
ENSG00000219891	ZSCAN12P1	-1.37752	1.69483	2.22798	0.135531	0.732332
ENSG00000159588	CCDC17	-1.3756	5.89193	4.82216	0.0280962	0.614519
ENSG00000179813	FAM216B	-1.36886	5.64919	2.94465	0.0861624	0.691973
ENSG00000264527	NA	-1.36285	2.34377	2.39658	0.121601	0.717517
ENSG00000100739	BDKRB1	-1.36035	1.34125	7.77498	0.00529749	0.493129
ENSG00000205231	TTLL10-AS1	-1.35902	2.17098	5.45719	0.019488	0.581816
ENSG00000176381	PRR18	-1.34986	1.89723	2.97632	0.0844913	0.691616
ENSG00000171811	CFAP46	-1.34726	4.61412	4.7572	0.0291759	0.617892
ENSG00000164627	KIF6	-1.34625	2.66078	3.80744	0.0510255	0.648323
ENSG00000128536	CDHR3	-1.34608	5.76255	2.959	0.0854007	0.691616
ENSG00000073734	ABCB11	-1.33988	2.79736	5.41838	0.0199258	0.581816
ENSG00000206113	CFAP99	-1.33846	1.99494	4.47736	0.0343467	0.62288
ENSG00000173702	MUC13	-1.33633	6.90419	2.48571	0.114884	0.713053
ENSG00000130558	OLFM1	-1.33069	2.73086	4.10056	0.042869	0.633708
ENSG00000240602	AADACP1	-1.32713	2.21367	5.46039	0.0194523	0.581816
ENSG00000178372	CALML5	-1.32541	5.39492	3.41243	0.0647071	0.664614
ENSG00000106078	COBL	-1.32393	5.46275	18.987	1.32e-05	0.0380947
ENSG00000179148	ALOXE3	-1.32231	2.01503	3.03326	0.0815737	0.689405
ENSG00000140057	AK7	-1.32223	4.64383	5.03862	0.0247883	0.598892
ENSG00000132554	RGS22	-1.31532	2.57197	4.47182	0.0344583	0.62288
ENSG00000105388	CEACAM5	-1.31513	9.81793	9.00448	0.00269319	0.469397
ENSG00000164120	HPGD	-1.31427	5.26274	7.71143	0.00548723	0.493237
ENSG00000117016	RIMS3	-1.31388	2.69734	6.41572	0.0113114	0.578851
ENSG00000129455	KLK8	-1.31372	1.73627	2.09992	0.147307	0.736487
ENSG00000152049	KCNE4	-1.31277	2.69556	4.29237	0.0382838	0.629496
ENSG00000022267	FHL1	-1.31044	2.34444	7.87976	0.00499911	0.493129
ENSG00000188596	CFAP54	-1.30983	3.31957	5.1329	0.0234765	0.595618
ENSG00000258752	AL357093.2	-1.30811	3.85458	3.20399	0.073459	0.679904
ENSG00000186976	EFCAB6	-1.30581	3.3119	5.11275	0.0237506	0.595618
ENSG00000108176	DNAJC12	-1.30542	2.88193	5.56391	0.0183344	0.581816
ENSG00000175267	VWA3A	-1.30492	4.40757	2.67809	0.101738	0.707271
ENSG00000147883	CDKN2B	-1.30274	5.94196	6.46715	0.0109887	0.578851
ENSG00000187957	DNER	-1.30265	3.05278	4.41301	0.0356658	0.62552
ENSG00000177875	CCDC184	-1.30211	1.30117	3.44274	0.0635304	0.664541
ENSG00000170959	DCDC1	-1.30195	2.59605	2.39983	0.121349	0.717517
ENSG00000206199	ANKUB1	-1.30194	3.26326	4.94296	0.0261972	0.606664
ENSG00000164707	SLC13A4	-1.30099	1.58041	6.15999	0.0130672	0.581816
ENSG00000163075	CFAP221	-1.29836	3.64098	3.49282	0.0616355	0.664337
ENSG00000261553	AL137782.1	-1.2976	2.15592	3.60107	0.0577423	0.664064
ENSG00000168658	VWA3B	-1.29654	4.57411	3.92992	0.0474341	0.643361
ENSG00000165923	AGBL2	-1.29459	3.62786	3.06848	0.0798243	0.689405
ENSG00000214553	LRRC37A11P	-1.29412	2.4847	7.79817	0.00522992	0.493129
ENSG00000189051	RNF222	-1.29255	2.26706	1.60464	0.205247	0.781056
ENSG00000007516	BAIAP3	-1.29186	5.61231	4.43006	0.0353112	0.62552
ENSG00000157470	FAM81A	-1.28876	2.35653	5.46955	0.0193506	0.581816
ENSG00000186409	CCDC30	-1.28802	3.29541	6.54809	0.0104997	0.576664
ENSG00000132329	RAMP1	-1.28679	2.73598	4.61835	0.0316316	0.619448
ENSG00000183831	ANKRD45	-1.28642	3.60803	6.45196	0.011083	0.578851
ENSG00000183914	DNAH2	-1.28615	4.41049	5.09227	0.0240327	0.595618
ENSG00000136999	CCN3	-1.28414	2.98614	2.35217	0.125109	0.720782
ENSG00000152582	SPEF2	-1.28305	4.45055	4.52739	0.0333565	0.62288
ENSG00000230062	ANKRD66	-1.27871	2.9182	3.05737	0.0803716	0.689405
ENSG00000160188	RSPH1	-1.27775	6.02229	3.79289	0.0514708	0.650555
ENSG00000222046	DCDC2B	-1.27637	1.32412	3.6011	0.0577413	0.664064
ENSG00000197980	LEKR1	-1.27499	1.5895	5.58	0.0181667	0.581816
ENSG00000170629	DPY19L2P2	-1.26947	2.65511	2.8525	0.0912319	0.696908
ENSG00000244607	CCDC13	-1.2694	2.37906	3.46198	0.0627952	0.664541
ENSG00000143536	CRNN	-1.26918	6.10781	1.59237	0.206987	0.781903
ENSG00000171962	DRC3	-1.26591	4.76572	4.5136	0.0336264	0.62288
ENSG00000162543	UBXN10	-1.26488	5.69083	4.97689	0.0256881	0.605362
ENSG00000130413	STK33	-1.26448	3.61331	4.98783	0.0255262	0.605362
ENSG00000167767	KRT80	-1.26202	7.358	10.7698	0.00103169	0.370258
ENSG00000134531	EMP1	-1.25935	9.01267	5.50839	0.0189254	0.581816
ENSG00000255974	CYP2A6	-1.25863	3.84956	4.14573	0.0417397	0.631112
ENSG00000178473	UCN3	-1.25789	2.05425	2.82097	0.09304	0.697363
ENSG00000164440	TXLNB	-1.25709	2.57204	3.23641	0.0720183	0.6784
ENSG00000179698	WDR97	-1.25423	2.55949	3.44805	0.0633263	0.664541
ENSG00000158023	CFAP251	-1.25093	5.16226	5.08511	0.0241321	0.595618
ENSG00000121653	MAPK8IP1	-1.24968	5.09959	7.06389	0.00786532	0.539259
ENSG00000163909	HEYL	-1.24852	0.965495	7.74579	0.0053838	0.493129
ENSG00000118523	CCN2	-1.24756	6.6797	3.94236	0.0470847	0.642786
ENSG00000250510	GPR162	-1.24611	4.49314	3.42691	0.0641421	0.664541
ENSG00000149201	CCDC81	-1.24338	3.84303	3.11791	0.0774361	0.68728
ENSG00000154678	PDE1C	-1.24004	1.80116	2.42646	0.119302	0.716877
ENSG00000132139	NA	-1.23983	3.97658	2.66846	0.102355	0.708745
ENSG00000188523	CFAP77	-1.23891	3.42749	2.41742	0.119993	0.716877
ENSG00000163491	NEK10	-1.23634	4.5189	2.86255	0.0906639	0.696022
ENSG00000240875	LINC00886	-1.23488	1.44624	8.14316	0.0043224	0.493129
ENSG00000204618	RNF39	-1.23001	5.64517	8.88962	0.00286796	0.469397
ENSG00000021300	PLEKHB1	-1.22921	4.56026	3.74031	0.0531146	0.654042
ENSG00000166016	ABTB2	-1.22441	4.32277	6.1155	0.0134001	0.581816
ENSG00000166535	A2ML1	-1.22419	6.40485	3.70414	0.0542776	0.654042
ENSG00000049319	NA	-1.22291	3.29341	2.78545	0.0951242	0.697363
ENSG00000168679	SLC16A4	-1.22074	3.76445	10.0498	0.00152368	0.427086
ENSG00000101447	FAM83D	-1.22022	6.26696	15.2505	9.42e-05	0.170323
ENSG00000166596	CFAP52	-1.21937	4.03418	2.67482	0.101947	0.707271
ENSG00000166963	MAP1A	-1.21921	5.42213	4.22674	0.0397918	0.631112
ENSG00000181322	NME9	-1.21875	3.00242	4.54739	0.032969	0.62288
ENSG00000121753	ADGRB2	-1.21815	3.06675	4.80078	0.0284469	0.614519
ENSG00000187492	CDHR4	-1.21483	4.86485	2.68146	0.101523	0.707271
ENSG00000129270	NA	-1.2096	2.69125	7.43945	0.00638093	0.506133
ENSG00000139364	TMEM132B	-1.2096	1.25921	8.09918	0.00442853	0.493129
ENSG00000264868	NA	-1.20946	3.93656	19.9256	8.05e-06	0.0291302
ENSG00000224769	MUC20P1	-1.20517	5.57068	5.64694	0.0174859	0.581816
ENSG00000260285	AL133367.1	-1.20366	1.59366	2.79562	0.0945222	0.697363
ENSG00000204396	VWA7	-1.20329	4.11432	8.35843	0.00383903	0.491667
ENSG00000162571	TTLL10	-1.20159	4.2685	5.16948	0.0229871	0.594776
ENSG00000160472	TMEM190	-1.20083	1.6435	2.98504	0.0840373	0.690933
ENSG00000197191	CYSRT1	-1.19924	3.92381	6.07755	0.013691	0.581816
ENSG00000175664	TEX26	-1.19821	2.98594	2.14593	0.142948	0.736487
ENSG00000182938	OTOP3	-1.19818	1.90568	2.11748	0.145626	0.736487
ENSG00000111834	RSPH4A	-1.19751	5.39826	2.76736	0.0962048	0.697916
ENSG00000243710	CFAP57	-1.19724	3.60962	2.75402	0.0970099	0.698819
ENSG00000125740	FOSB	-1.1934	6.36756	2.32148	0.127599	0.721771
ENSG00000155918	RAET1L	-1.19178	4.20084	6.47662	0.0109303	0.578851
ENSG00000156206	CFAP161	-1.19127	3.20455	2.20729	0.13736	0.733065
ENSG00000158292	GPR153	-1.1907	5.64096	8.87882	0.00288498	0.469397
ENSG00000188659	SAXO2	-1.19032	5.09227	2.85938	0.0908424	0.696022
ENSG00000197168	NEK5	-1.18888	2.89792	5.15881	0.0231288	0.595618
ENSG00000078804	TP53INP2	-1.18692	7.45062	9.28417	0.00231143	0.466076
ENSG00000089101	CFAP61	-1.18569	2.53838	2.70077	0.1003	0.706343
ENSG00000133665	DYDC2	-1.18421	3.4705	2.68496	0.1013	0.707095
ENSG00000065534	MYLK	-1.18249	3.32614	3.44667	0.0633795	0.664541
ENSG00000157150	TIMP4	-1.18209	1.32626	3.93449	0.0473054	0.642821
ENSG00000171476	HOPX	-1.18199	5.79084	3.08456	0.0790386	0.689144
ENSG00000270362	HMGN3-AS1	-1.1796	1.55462	2.85918	0.0908537	0.696022
ENSG00000164746	C7orf57	-1.17933	3.53831	3.19598	0.0738195	0.680123
ENSG00000177076	ACER2	-1.17931	3.75484	10.8307	0.000998329	0.370258
ENSG00000140481	CCDC33	-1.17908	2.88191	2.88627	0.0893377	0.695225
ENSG00000173947	PIFO	-1.17849	5.57956	3.73248	0.0533642	0.654042
ENSG00000164867	NOS3	-1.17776	2.04252	9.63647	0.00190751	0.44232
ENSG00000118402	ELOVL4	-1.17747	2.41498	3.27668	0.070271	0.67792
ENSG00000109265	CRACD	-1.17673	3.04973	12.4079	0.000427521	0.277771
ENSG00000112530	PACRG	-1.17584	2.85693	2.6873	0.101151	0.707059
ENSG00000261572	AC097639.1	-1.17406	1.76199	6.13791	0.0132313	0.581816
ENSG00000141665	FBXO15	-1.17376	2.28661	2.49019	0.114558	0.713053
ENSG00000157330	C1orf158	-1.1716	3.24717	2.26707	0.132149	0.729718
ENSG00000160182	TFF1	-1.16989	5.74668	3.41116	0.0647568	0.664653
ENSG00000206072	SERPINB11	-1.16975	4.27418	6.49311	0.0108293	0.578851
ENSG00000131015	ULBP2	-1.16928	1.8583	5.71779	0.0167938	0.581816
ENSG00000135519	KCNH3	-1.16769	3.51514	3.11483	0.0775827	0.68728
ENSG00000013016	EHD3	-1.16503	5.0658	8.99557	0.00270635	0.469397
ENSG00000130649	CYP2E1	-1.16313	2.5926	2.96643	0.0850095	0.691616
ENSG00000136918	WDR38	-1.16266	4.7328	2.22744	0.135578	0.732332
ENSG00000176244	ACBD7	-1.16196	1.12993	3.57097	0.058798	0.664183
ENSG00000112539	C6orf118	-1.15631	3.6194	2.35919	0.124547	0.720782
ENSG00000163060	TEKT4	-1.15596	2.13224	2.82123	0.0930248	0.697363
ENSG00000128591	FLNC	-1.15437	5.09878	8.70186	0.00317885	0.469397
ENSG00000102230	PCYT1B	-1.15435	2.45802	2.34022	0.126072	0.720876
ENSG00000138678	GPAT3	-1.15383	5.00927	7.89178	0.004966	0.493129
ENSG00000260015	AC010547.2	-1.15291	0.68232	2.45856	0.116886	0.714821
ENSG00000140287	HDC	-1.15282	2.06085	3.30831	0.0689305	0.676568
ENSG00000144061	NPHP1	-1.14887	4.30717	4.0922	0.0430816	0.63571
ENSG00000171595	DNAI2	-1.14517	3.96293	2.20309	0.137735	0.733315
ENSG00000259264	NA	-1.1447	1.76569	2.09329	0.147947	0.736487
ENSG00000171757	LRRC34	-1.14154	2.75363	3.02878	0.0817996	0.689405
ENSG00000160838	LRRC71	-1.14141	3.38527	2.16723	0.14098	0.735681
ENSG00000144369	FAM171B	-1.14055	2.45416	3.11071	0.0777791	0.68728
ENSG00000180438	TPRXL	-1.13978	2.66107	6.57027	0.0103696	0.572782
ENSG00000188817	SNTN	-1.13485	5.02478	2.29498	0.129793	0.724275
ENSG00000152580	IGSF10	-1.13394	1.94396	3.96594	0.0464295	0.638925
ENSG00000185055	EFCAB10	-1.13341	2.21438	2.7269	0.0986706	0.702045
ENSG00000118997	DNAH7	-1.13289	4.13908	3.65208	0.0559991	0.657574
ENSG00000115468	EFHD1	-1.1322	2.27723	4.14929	0.041652	0.631112
ENSG00000124939	SCGB2A1	-1.13171	3.71626	3.39139	0.0655375	0.666521
ENSG00000141294	LRRC46	-1.13131	5.13089	2.38718	0.122334	0.717621
ENSG00000152763	WDR78	-1.1305	4.70081	3.19578	0.0738287	0.680123
ENSG00000169469	SPRR1B	-1.12904	7.54544	3.66949	0.0554172	0.655763
ENSG00000179902	C1orf194	-1.12751	3.97962	2.4123	0.120385	0.717079
ENSG00000189157	FAM47E	-1.12404	2.46243	3.52939	0.0602899	0.664183
ENSG00000010438	PRSS3	-1.12396	2.836	1.98491	0.158874	0.745277
ENSG00000159713	TPPP3	-1.12379	7.01085	3.78554	0.0516974	0.651207
ENSG00000111674	ENO2	-1.12197	3.62287	3.47002	0.0624906	0.664541
ENSG00000149295	DRD2	-1.1209	1.52814	2.82232	0.0929618	0.697363
ENSG00000010626	LRRC23	-1.11988	5.28282	4.12508	0.0422521	0.631686
ENSG00000137941	TTLL7	-1.11951	3.12354	5.42522	0.0198479	0.581816
ENSG00000183578	TNFAIP8L3	-1.11778	2.57085	7.46967	0.0062747	0.502684
ENSG00000150873	C2orf50	-1.11756	2.17759	3.01498	0.0824983	0.690523
ENSG00000039139	DNAH5	-1.11441	5.86021	2.97082	0.0847788	0.691616
ENSG00000243836	WDR86-AS1	-1.11261	3.35619	2.24872	0.133725	0.730722
ENSG00000159625	DRC7	-1.11002	3.76025	2.38799	0.122271	0.717621
ENSG00000110318	CEP126	-1.10843	4.31952	4.63457	0.031334	0.619147
ENSG00000165140	FBP1	-1.10831	5.84678	5.39553	0.0201884	0.581816
ENSG00000188396	TCTEX1D4	-1.10597	3.23578	4.69631	0.0302275	0.617892
ENSG00000140527	WDR93	-1.10576	2.43081	3.30657	0.0690032	0.676568
ENSG00000166206	GABRB3	-1.10327	2.22118	5.63374	0.017618	0.581816
ENSG00000150051	MKX	-1.10005	1.83508	1.8831	0.169982	0.750706
ENSG00000100228	RAB36	-1.09818	5.24529	4.14761	0.0416934	0.631112
ENSG00000189366	ALG1L	-1.09811	1.69375	3.90101	0.0482571	0.64463
ENSG00000145879	SPINK7	-1.09765	3.55283	1.09522	0.295318	0.832184
ENSG00000188763	FZD9	-1.09743	1.90559	4.20913	0.040207	0.631112
ENSG00000116032	GRIN3B	-1.09731	3.72392	3.73941	0.0531432	0.654042
ENSG00000257698	GIHCG	-1.09714	2.15155	4.59437	0.0320772	0.621658
ENSG00000163071	SPATA18	-1.09549	5.97779	4.83337	0.027914	0.614519
ENSG00000262823	AC127521.1	-1.09547	1.51978	7.5308	0.0060653	0.502586
ENSG00000176601	MAP3K19	-1.0931	4.71537	2.16553	0.141136	0.735681
ENSG00000143248	RGS5	-1.0917	2.29159	1.94212	0.163438	0.747323
ENSG00000231064	AC234582.1	-1.09131	1.57643	2.98818	0.0838743	0.690933
ENSG00000096093	EFHC1	-1.09099	5.53874	4.51295	0.0336392	0.62288
ENSG00000226321	CROCC2	-1.08933	4.55973	1.94519	0.163107	0.747323
ENSG00000102904	TSNAXIP1	-1.08823	3.37792	3.02566	0.0819571	0.689405
ENSG00000166959	MS4A8	-1.08797	4.95422	2.07002	0.15022	0.738227
ENSG00000010310	GIPR	-1.08775	4.12099	4.44243	0.0350563	0.62552
ENSG00000242689	CNTF	-1.08746	1.66502	6.08822	0.0136086	0.581816
ENSG00000120738	EGR1	-1.0864	7.76006	2.42468	0.119438	0.716877
ENSG00000188316	ENO4	-1.08582	2.47449	2.9789	0.0843568	0.691616
ENSG00000167754	KLK5	-1.08539	2.70012	1.34998	0.245281	0.807728
ENSG00000116117	PARD3B	-1.08497	3.95014	10.3199	0.00131602	0.396779
ENSG00000163993	S100P	-1.084	9.66112	11.1869	0.000823778	0.350638
ENSG00000237523	LINC00857	-1.08389	2.17133	7.05013	0.00792593	0.539259
ENSG00000181019	NQO1	-1.08173	7.52019	10.5607	0.00115518	0.379948
ENSG00000137745	MMP13	-1.08144	3.66229	3.12289	0.0771998	0.68728
ENSG00000152611	CAPSL	-1.07948	4.28657	2.23188	0.135189	0.732332
ENSG00000215018	COL28A1	-1.07912	1.02328	1.91838	0.166035	0.749618
ENSG00000114656	CFAP92	-1.07615	1.22064	3.25846	0.0710559	0.67792
ENSG00000178934	LGALS7B	-1.076	3.60179	3.04136	0.0811679	0.689405
ENSG00000029534	ANK1	-1.07541	2.61503	5.22267	0.0222943	0.591293
ENSG00000165383	LRRC18	-1.07502	2.10146	2.18443	0.139413	0.735488
ENSG00000183778	B3GALT5	-1.07181	5.13476	2.86767	0.0903754	0.696022
ENSG00000204950	LRRC10B	-1.07057	5.46386	2.35317	0.125029	0.720782
ENSG00000172361	CFAP53	-1.07054	3.8227	3.24975	0.0714344	0.6784
ENSG00000117477	CCDC181	-1.06654	3.63913	3.00301	0.0831097	0.690902
ENSG00000043591	ADRB1	-1.06537	3.78644	11.1131	0.000857187	0.353026
ENSG00000147647	DPYS	-1.06441	3.8756	2.02714	0.154511	0.740794
ENSG00000180509	KCNE1	-1.06427	4.94749	3.22427	0.0725541	0.6784
ENSG00000260259	LINC02166	-1.06315	1.70302	1.81954	0.177368	0.756689
ENSG00000163735	CXCL5	-1.06264	6.42966	1.34746	0.245722	0.808387
ENSG00000118492	ADGB	-1.05857	2.93729	1.61192	0.204222	0.779199
ENSG00000168398	BDKRB2	-1.05689	4.84358	12.1924	0.000479842	0.277771
ENSG00000157856	DRC1	-1.05597	4.59882	2.34703	0.125522	0.720782
ENSG00000136449	MYCBPAP	-1.05419	2.49355	1.72424	0.189148	0.768078
ENSG00000125845	BMP2	-1.05227	3.40239	2.91045	0.0880076	0.694772
ENSG00000182557	SPNS3	-1.05058	2.19823	5.24921	0.0219568	0.587354
ENSG00000103089	FA2H	-1.0491	5.74941	10.0246	0.00154467	0.427086
ENSG00000118690	ARMC2	-1.04789	3.29393	5.15058	0.0232386	0.595618
ENSG00000126861	OMG	-1.04786	5.63262	1.49693	0.221145	0.790854
ENSG00000261578	AP003119.3	-1.04484	1.97629	5.17082	0.0229694	0.594776
ENSG00000184012	TMPRSS2	-1.04184	7.15395	7.58276	0.00589292	0.502586
ENSG00000155761	SPAG17	-1.03851	4.05832	1.96619	0.160853	0.745826
ENSG00000135472	FAIM2	-1.03843	2.85374	5.35807	0.0206266	0.581816
ENSG00000189058	APOD	-1.03777	5.01984	6.77989	0.00921907	0.555289
ENSG00000034239	EFCAB1	-1.03704	4.73946	1.98059	0.159328	0.745277
ENSG00000105792	CFAP69	-1.0359	3.65462	4.2416	0.0394449	0.631112
ENSG00000105641	SLC5A5	-1.0355	2.77087	2.12345	0.14506	0.736487
ENSG00000153347	FAM81B	-1.03419	3.90217	2.18651	0.139224	0.735256
ENSG00000165215	CLDN3	-1.03346	6.39371	4.60094	0.0319545	0.621631
ENSG00000183018	SPNS2	-1.033	7.94546	7.94089	0.00483301	0.493129
ENSG00000068615	REEP1	-1.03187	1.82002	2.4295	0.119071	0.716877
ENSG00000185873	TMPRSS11B	-1.03165	4.78989	1.15608	0.282279	0.825454
ENSG00000260912	AL158206.1	-1.03102	4.14727	10.7249	0.00105703	0.370258
ENSG00000106701	FSD1L	-1.02971	2.78288	4.33412	0.0373558	0.62817
ENSG00000060982	BCAT1	-1.02823	5.53677	7.01548	0.00808079	0.539259
ENSG00000165698	SPACA9	-1.02686	4.60485	4.2789	0.0385884	0.630306
ENSG00000112186	CAP2	-1.02631	1.64577	7.15984	0.00745538	0.523758
ENSG00000144134	RABL2A	-1.02484	3.32261	4.25786	0.039069	0.630331
ENSG00000189350	TOGARAM2	-1.02461	3.92466	2.3137	0.128239	0.723537
ENSG00000172818	OVOL1	-1.0246	4.74314	3.44636	0.0633914	0.664541
ENSG00000144893	MED12L	-1.02261	1.02322	4.00639	0.0453282	0.638925
ENSG00000149021	SCGB1A1	-1.02254	4.06913	3.81119	0.0509114	0.648323
ENSG00000104055	TGM5	-1.02164	1.11451	1.30961	0.252465	0.811784
ENSG00000120051	CFAP58	-1.02127	2.37121	2.29956	0.129411	0.724275
ENSG00000183833	CFAP91	-1.01948	4.24971	2.22179	0.136075	0.732617
ENSG00000197520	FAM177B	-1.0188	2.12912	3.10724	0.077945	0.687817
ENSG00000260228	AC009119.1	-1.01674	2.11865	1.88747	0.169487	0.750118
ENSG00000163879	DNALI1	-1.01644	5.82321	3.37856	0.0660497	0.669411
ENSG00000005108	THSD7A	-1.01585	3.47282	2.73182	0.0983674	0.702045
ENSG00000012171	SEMA3B	-1.01549	5.14431	4.77577	0.0288629	0.614519
ENSG00000162981	LRATD1	-1.01506	6.77445	6.58896	0.0102613	0.570546
ENSG00000100003	SEC14L2	-1.01383	5.11654	8.07126	0.00449728	0.493129
ENSG00000080031	PTPRH	-1.01104	6.09992	8.10765	0.00440789	0.493129
ENSG00000183644	C11orf88	-1.00779	3.7201	2.21464	0.136707	0.733065
ENSG00000136541	ERMN	-1.00452	3.24542	2.77677	0.0956407	0.697624
ENSG00000179799	OR7E22P	-1.00204	1.8532	4.50189	0.0338575	0.62288
ENSG00000186710	CFAP73	-1.00148	4.26763	1.66456	0.196988	0.772998
ENSG00000185250	PPIL6	-0.999038	4.5574	2.42135	0.119691	0.716877
ENSG00000162598	C1orf87	-0.99793	3.44381	1.56508	0.210922	0.787124
ENSG00000169550	MUC15	-0.997281	5.74354	6.41447	0.0113194	0.578851
ENSG00000160145	KALRN	-0.995756	4.21351	12.7913	0.000348238	0.265248
ENSG00000137691	CFAP300	-0.995534	4.04893	2.54965	0.110319	0.709926
ENSG00000008735	MAPK8IP2	-0.994631	2.52617	6.98193	0.00823368	0.544099
ENSG00000135951	TSGA10	-0.994345	4.25361	6.96354	0.00831872	0.54606
ENSG00000139537	CCDC65	-0.99414	4.38898	3.0699	0.0797545	0.689405
ENSG00000128266	GNAZ	-0.993539	1.7833	2.80338	0.0940655	0.697363
ENSG00000138400	MDH1B	-0.992985	3.13062	3.36839	0.0664586	0.670703
ENSG00000101255	TRIB3	-0.992753	3.77711	5.53302	0.0186609	0.581816
ENSG00000120055	C10orf95	-0.99173	1.68628	4.77703	0.0288418	0.614519
ENSG00000164949	GEM	-0.991635	2.71461	2.21239	0.136907	0.733065
ENSG00000141519	CCDC40	-0.990316	4.68888	2.90728	0.0881806	0.694772
ENSG00000119636	BBOF1	-0.988375	3.78393	3.31407	0.0686891	0.676539
ENSG00000253368	TRNP1	-0.988251	4.66984	3.69017	0.0547341	0.654042
ENSG00000170775	GPR37	-0.987485	2.84768	7.21186	0.00724236	0.516312
ENSG00000153789	CIBAR2	-0.98696	4.64965	1.76951	0.183443	0.76176
ENSG00000132718	SYT11	-0.986679	2.80605	2.39509	0.121717	0.717517
ENSG00000185112	FAM43A	-0.985354	4.53784	6.52771	0.0106206	0.576664
ENSG00000162814	SPATA17	-0.985347	3.21446	2.71995	0.0991014	0.702847
ENSG00000169064	ZBBX	-0.984629	3.87315	1.8308	0.176033	0.755293
ENSG00000122497	NA	-0.984525	2.15646	2.6733	0.102044	0.707271
ENSG00000213085	CFAP45	-0.983691	5.03514	2.75608	0.0968853	0.698617
ENSG00000167094	TTC16	-0.98365	2.09336	2.35202	0.12512	0.720782
ENSG00000158715	SLC45A3	-0.982673	4.38066	5.93281	0.0148615	0.581816
ENSG00000164542	KIAA0895	-0.979834	4.43005	5.87606	0.0153482	0.581816
ENSG00000124237	C20orf85	-0.979797	6.04244	1.61222	0.20418	0.779199
ENSG00000102886	GDPD3	-0.978744	4.79671	6.81563	0.00903633	0.555289
ENSG00000139445	FOXN4	-0.978185	3.45168	1.49207	0.221896	0.791344
ENSG00000158406	H4C8	-0.978014	3.3145	3.39261	0.0654891	0.666521
ENSG00000130513	GDF15	-0.977667	7.76722	5.35788	0.0206289	0.581816
ENSG00000196118	CCDC189	-0.976973	1.74859	3.07584	0.0794634	0.689405
ENSG00000214049	UCA1	-0.975929	4.02742	2.05647	0.151561	0.738227
ENSG00000166578	IQCD	-0.975141	3.89329	3.14832	0.0760054	0.68473
ENSG00000238266	LINC00707	-0.974587	3.78083	1.45794	0.227257	0.796529
ENSG00000166592	RRAD	-0.974099	6.60185	2.13532	0.14394	0.736487
ENSG00000087085	ACHE	-0.973245	2.89934	3.67721	0.0551611	0.654264
ENSG00000227471	AKR1B15	-0.972956	2.2334	1.17415	0.27855	0.825214
ENSG00000151067	CACNA1C	-0.972936	1.33118	2.17525	0.140247	0.735681
ENSG00000073737	DHRS9	-0.972791	7.94251	8.17868	0.00423856	0.493129
ENSG00000166046	TCP11L2	-0.97245	4.59111	7.43405	0.00640011	0.506133
ENSG00000119703	ZC2HC1C	-0.971982	2.6433	6.39217	0.0114625	0.580018
ENSG00000139971	ARMH4	-0.969754	2.04793	2.288	0.130378	0.725358
ENSG00000165309	ARMC3	-0.969236	4.91476	1.70207	0.192018	0.770891
ENSG00000205426	KRT81	-0.969191	1.02731	2.10951	0.146386	0.736487
ENSG00000159239	AC005041.1	-0.967383	3.89711	3.392	0.0655135	0.666521
ENSG00000158423	RIBC1	-0.966509	3.35843	2.93213	0.0868329	0.692724
ENSG00000158428	CATIP	-0.966115	2.2151	1.71937	0.189775	0.768671
ENSG00000114854	TNNC1	-0.965641	1.66416	2.21511	0.136666	0.733065
ENSG00000103740	ACSBG1	-0.965502	1.28195	3.03291	0.0815915	0.689405
ENSG00000157613	CREB3L1	-0.963936	7.90163	6.10798	0.0134573	0.581816
ENSG00000243701	DUBR	-0.962173	2.19448	4.00993	0.0452331	0.638925
ENSG00000185950	IRS2	-0.960961	7.14171	7.28221	0.00696408	0.516312
ENSG00000163216	SPRR2D	-0.960066	6.11066	1.54884	0.213307	0.787555
ENSG00000155659	VSIG4	-0.958239	2.66576	1.82965	0.176169	0.755412
ENSG00000178125	PPP1R42	-0.957703	1.18746	1.53814	0.214895	0.787555
ENSG00000172602	RND1	-0.956979	3.41814	3.43887	0.0636794	0.664541
ENSG00000081181	ARG2	-0.956357	4.4832	8.05409	0.00454011	0.493129
ENSG00000003249	DBNDD1	-0.956157	3.11483	7.8306	0.00513692	0.493129
ENSG00000169314	C22orf15	-0.955489	3.36728	1.60134	0.205713	0.781151
ENSG00000111058	ACSS3	-0.955216	1.56429	2.44473	0.11792	0.716431
ENSG00000048342	CC2D2A	-0.954903	5.24104	4.55193	0.0328816	0.62288
ENSG00000173013	CCDC96	-0.954172	4.04161	3.7637	0.0523767	0.654042
ENSG00000167972	ABCA3	-0.953391	2.99446	3.98892	0.0458003	0.638925
ENSG00000237276	ANO7L1	-0.952134	2.85038	9.40339	0.00216585	0.460245
ENSG00000006534	ALDH3B1	-0.950866	7.24558	6.44825	0.0111062	0.578851
ENSG00000151023	ENKUR	-0.950749	4.88123	2.05622	0.151586	0.738227
ENSG00000215217	C5orf49	-0.950129	4.59325	1.68562	0.19418	0.771271
ENSG00000205129	C4orf47	-0.94946	2.128	2.095	0.147781	0.736487
ENSG00000186952	TMEM232	-0.94765	3.29766	1.83064	0.176052	0.755293
ENSG00000198948	MFAP3L	-0.94372	3.21722	5.52164	0.0187826	0.581816
ENSG00000204889	KRT40	-0.943704	4.33661	3.22364	0.0725821	0.6784
ENSG00000166183	ASPG	-0.943138	2.48867	4.47427	0.0344088	0.62288
ENSG00000271359	NA	-0.942961	0.921816	3.72973	0.0534521	0.654042
ENSG00000142677	IL22RA1	-0.94243	2.23171	4.97486	0.0257183	0.605362
ENSG00000087076	HSD17B14	-0.941803	1.34676	5.60418	0.0179177	0.581816
ENSG00000163576	EFHB	-0.941572	3.61832	2.3557	0.124826	0.720782
ENSG00000196169	KIF19	-0.936945	4.29227	1.65285	0.198571	0.775199
ENSG00000183346	CABCOCO1	-0.935607	3.09057	1.85011	0.173771	0.752985
ENSG00000158373	H2BC5	-0.934861	4.93293	3.4387	0.0636858	0.664541
ENSG00000119147	ECRG4	-0.933687	3.07852	2.03165	0.154053	0.740794
ENSG00000131018	SYNE1	-0.932896	5.21364	2.92693	0.087113	0.693836
ENSG00000268175	NA	-0.932187	1.61738	2.24599	0.133961	0.730722
ENSG00000159247	TUBBP5	-0.930807	1.13796	2.47937	0.115349	0.71306
ENSG00000196517	SLC6A9	-0.930565	5.80961	12.2203	0.000472717	0.277771
ENSG00000198919	DZIP3	-0.92936	5.4092	4.13358	0.0420404	0.631524
ENSG00000187054	TMPRSS11A	-0.928948	5.7329	2.00131	0.157164	0.742868
ENSG00000019102	VSIG2	-0.928741	5.67958	4.00391	0.0453948	0.638925
ENSG00000214711	CAPN14	-0.928646	5.46113	2.05328	0.151878	0.738227
ENSG00000133328	PLAAT2	-0.928248	4.45265	2.90784	0.0881497	0.694772
ENSG00000112981	NME5	-0.927559	4.15816	2.4746	0.115699	0.71306
ENSG00000267858	MZF1-AS1	-0.927187	1.8977	3.25401	0.071249	0.67792
ENSG00000166246	C16orf71	-0.926805	3.1709	1.89303	0.168861	0.749618
ENSG00000120262	CCDC170	-0.9266	5.65412	3.01256	0.0826217	0.690902
ENSG00000177181	RIMKLA	-0.926363	2.11628	4.50737	0.033749	0.62288
ENSG00000114638	UPK1B	-0.926168	7.3342	2.67723	0.101793	0.707271
ENSG00000114841	DNAH1	-0.926057	5.06014	2.32981	0.126918	0.721197
ENSG00000162999	DUSP19	-0.925237	2.30982	2.81812	0.0932057	0.697363
ENSG00000224383	PRR29	-0.924366	3.95317	2.40428	0.121004	0.717517
ENSG00000077327	SPAG6	-0.92365	5.82899	1.77895	0.182278	0.761568
ENSG00000125398	SOX9	-0.923584	6.1451	5.13344	0.0234691	0.595618
ENSG00000186973	FAM183A	-0.923489	3.28546	2.20089	0.137931	0.733337
ENSG00000205084	TMEM231	-0.921496	5.27094	2.95186	0.0857786	0.691973
ENSG00000163686	ABHD6	-0.920018	4.00967	7.5191	0.0061048	0.502586
ENSG00000147402	NA	-0.917985	1.81556	0.777629	0.377867	0.871169
ENSG00000205835	GMNC	-0.916617	2.6079	1.94655	0.162959	0.747323
ENSG00000143507	DUSP10	-0.916453	5.73956	4.94278	0.0261999	0.606664
ENSG00000228723	SRGAP3-AS2	-0.91631	3.27797	1.4715	0.225109	0.795228
ENSG00000162643	WDR63	-0.916154	3.68715	1.69889	0.192433	0.770891
ENSG00000122870	BICC1	-0.913704	1.98361	2.57412	0.108625	0.709926
ENSG00000164972	C9orf24	-0.912159	5.09433	1.40047	0.236645	0.802044
ENSG00000092850	TEKT2	-0.911886	4.62553	2.09763	0.147527	0.736487
ENSG00000103599	IQCH	-0.911631	1.90326	2.57085	0.108849	0.709926
ENSG00000188263	IL17REL	-0.911525	1.73315	0.940547	0.332137	0.85253
ENSG00000165164	CFAP47	-0.910885	1.81644	1.2017	0.272982	0.822445
ENSG00000167772	ANGPTL4	-0.898642	2.67513	3.32977	0.0680366	0.676539
ENSG00000109944	JHY	-0.898459	3.33987	4.3192	0.0376846	0.628775
ENSG00000249267	LINC00939	-0.896683	1.38917	1.25017	0.26352	0.815067
ENSG00000167065	DUSP18	-0.895208	3.32837	5.19266	0.0226825	0.594776
ENSG00000272092	AC087623.2	-0.895081	1.45886	5.45582	0.0195033	0.581816
ENSG00000163704	PRRT3	-0.894138	4.2814	5.18322	0.022806	0.594776
ENSG00000169126	ARMC4	-0.893058	3.90808	1.4186	0.233634	0.799951
ENSG00000086548	CEACAM6	-0.890393	9.40695	6.60989	0.0101414	0.568863
ENSG00000261488	TBILA	-0.889841	1.19378	0.725138	0.394464	0.880486
ENSG00000180938	ZNF572	-0.889308	1.47699	6.16172	0.0130544	0.581816
ENSG00000167646	DNAAF3	-0.8889	3.90764	1.48378	0.223185	0.792037
ENSG00000223573	TINCR	-0.888583	3.58752	2.56282	0.109403	0.709926
ENSG00000197353	LYPD2	-0.888289	9.4107	4.33982	0.0372308	0.62817
ENSG00000105464	GRIN2D	-0.888252	1.45449	3.71826	0.0538203	0.654042
ENSG00000159374	M1AP	-0.887814	2.38375	2.31639	0.128017	0.722567
ENSG00000185681	MORN5	-0.884163	2.67342	0.795778	0.372359	0.870501
ENSG00000259319	AF111167.2	-0.883027	1.65857	5.42262	0.0198775	0.581816
ENSG00000187990	NA	-0.882892	2.25707	3.26148	0.0709252	0.67792
ENSG00000162620	LRRIQ3	-0.882339	1.34124	2.65722	0.103081	0.709926
ENSG00000186471	AKAP14	-0.881861	2.7814	1.14844	0.283876	0.825454
ENSG00000102174	PHEX	-0.881788	2.45954	8.98254	0.00272571	0.469397
ENSG00000136155	SCEL	-0.8801	6.84144	4.3474	0.0370655	0.62817
ENSG00000139714	MORN3	-0.879612	2.38994	1.84459	0.174413	0.754211
ENSG00000144452	ABCA12	-0.879566	5.52629	3.8737	0.0490482	0.64463
ENSG00000170537	TMC7	-0.879191	1.70332	2.84145	0.0918612	0.697363
ENSG00000114473	IQCG	-0.879009	5.14689	3.42502	0.0642154	0.664541
ENSG00000162551	ALPL	-0.878943	9.01815	4.92638	0.0264497	0.607586
ENSG00000181085	MAPK15	-0.8789	5.07145	2.34952	0.125322	0.720782
ENSG00000137098	SPAG8	-0.878043	3.21068	1.56153	0.211441	0.787555
ENSG00000168026	TTC21A	-0.877106	4.18088	4.07534	0.0435136	0.635846
ENSG00000152503	TRIM36	-0.876287	1.42395	1.87484	0.170921	0.75131
ENSG00000184709	LRRC26	-0.876227	3.69114	3.49627	0.0615072	0.664337
ENSG00000064787	BCAS1	-0.875956	6.85048	5.61109	0.0178471	0.581816
ENSG00000214814	FER1L6	-0.875439	7.27466	4.99927	0.025358	0.605362
ENSG00000187726	DNAJB13	-0.874698	1.97732	2.10042	0.147259	0.736487
ENSG00000183044	ABAT	-0.874625	4.8043	9.27835	0.00231879	0.466076
ENSG00000239467	AC007405.3	-0.873758	2.07561	1.45185	0.228231	0.797389
ENSG00000257542	OR7E47P	-0.87317	1.23472	1.43609	0.230774	0.7996
ENSG00000264063	CR392039.1	-0.872703	1.73918	1.28953	0.256134	0.812107
ENSG00000009765	IYD	-0.872702	1.69307	2.10756	0.146573	0.736487
ENSG00000167552	TUBA1A	-0.870608	6.95328	2.5631	0.109384	0.709926
ENSG00000272060	NA	-0.869564	5.74015	3.82908	0.0503706	0.646442
ENSG00000109846	CRYAB	-0.868552	1.10647	1.89743	0.168366	0.749618
ENSG00000158113	LRRC43	-0.868137	2.67994	1.6291	0.201827	0.777321
ENSG00000007306	CEACAM7	-0.86803	3.44299	2.16199	0.141461	0.735935
ENSG00000145491	ROPN1L	-0.867439	4.9364	1.81257	0.1782	0.75744
ENSG00000139567	ACVRL1	-0.866669	2.73211	2.12174	0.145221	0.736487
ENSG00000128578	STRIP2	-0.866315	4.05633	1.38795	0.238751	0.802297
ENSG00000128510	CPA4	-0.86502	7.87583	2.39876	0.121432	0.717517
ENSG00000135976	ANKRD36	-0.864548	3.4252	1.16926	0.279553	0.825238
ENSG00000080298	RFX3	-0.8633	5.20013	4.37903	0.0363838	0.626095
ENSG00000124466	LYPD3	-0.862205	7.82497	1.50925	0.219254	0.790344
ENSG00000178531	CTXN1	-0.860731	4.50025	1.70031	0.192247	0.770891
ENSG00000136002	ARHGEF4	-0.858568	4.68673	3.85022	0.0497396	0.64463
ENSG00000203780	FANK1	-0.857883	4.23457	3.63426	0.0566017	0.658679
ENSG00000135218	CD36	-0.857869	6.05402	4.42131	0.0354927	0.62552
ENSG00000158296	SLC13A3	-0.857851	3.10898	3.22196	0.0726566	0.6784
ENSG00000117501	MROH9	-0.855738	1.32704	1.01333	0.314107	0.84201
ENSG00000129295	LRRC6	-0.855146	3.51363	2.93815	0.08651	0.692463
ENSG00000272189	AL024508.1	-0.855037	1.40291	3.7567	0.0525962	0.654042
ENSG00000151632	AKR1C2	-0.854476	8.03047	3.89683	0.0483772	0.64463
ENSG00000171084	FAM86JP	-0.854061	1.60539	5.9414	0.0147893	0.581816
ENSG00000159527	PGLYRP3	-0.853809	1.46545	2.10842	0.14649	0.736487
ENSG00000167037	SGSM1	-0.85378	3.37341	7.97242	0.00474954	0.493129
ENSG00000245146	MALINC1	-0.853568	1.42639	4.74783	0.0293352	0.617892
ENSG00000075673	ATP12A	-0.853379	5.60452	3.02192	0.082146	0.689405
ENSG00000013588	GPRC5A	-0.853118	8.58012	9.09307	0.0025658	0.469397
ENSG00000109771	LRP2BP	-0.853054	2.3519	1.31496	0.251499	0.811784
ENSG00000166869	CHP2	-0.85294	5.51237	2.17436	0.140328	0.735681
ENSG00000102003	SYP	-0.852482	1.91781	2.04137	0.153071	0.73958
ENSG00000254667	NA	-0.852413	2.48117	3.42494	0.0642186	0.664541
ENSG00000237512	UNC5B-AS1	-0.851239	3.87948	3.05346	0.0805656	0.689405
ENSG00000146856	AGBL3	-0.851113	1.55102	3.12896	0.0769128	0.68728
ENSG00000185467	KPNA7	-0.851102	2.91742	3.43291	0.0639094	0.664541
ENSG00000182600	SNORC	-0.8507	1.25613	2.80853	0.093764	0.697363
ENSG00000064195	DLX3	-0.850431	1.40871	2.1023	0.147078	0.736487
ENSG00000108839	ALOX12	-0.85043	2.44087	1.32126	0.250366	0.811419
ENSG00000057704	TMCC3	-0.849136	5.36302	4.04073	0.0444147	0.638302
ENSG00000170075	GPR37L1	-0.849091	1.84354	5.26039	0.0218161	0.587229
ENSG00000078401	EDN1	-0.848852	3.96848	1.41708	0.233885	0.799951
ENSG00000197838	CYP2A13	-0.848458	5.78145	3.96219	0.0465331	0.638925
ENSG00000187527	ATP13A5	-0.847997	4.79416	2.78815	0.0949635	0.697363
ENSG00000233725	NRAD1	-0.847198	2.68158	3.16797	0.0750958	0.682967
ENSG00000008086	CDKL5	-0.846367	2.45139	3.50007	0.0613662	0.664337
ENSG00000258056	AC009779.2	-0.843436	2.20111	4.89067	0.0270022	0.611083
ENSG00000184226	PCDH9	-0.842714	2.072	1.31121	0.252176	0.811784
ENSG00000103021	CCDC113	-0.840418	5.3682	2.23907	0.134562	0.731295
ENSG00000262001	DLGAP1-AS2	-0.840142	2.16554	1.83529	0.175504	0.755116
ENSG00000175164	ABO	-0.840062	2.07472	1.45732	0.227357	0.796686
ENSG00000162004	CCDC78	-0.839514	5.07608	1.55946	0.211744	0.787555
ENSG00000163263	C1orf189	-0.83823	1.52422	1.1545	0.282608	0.825454
ENSG00000170231	FABP6	-0.83783	2.01326	1.17204	0.278982	0.825238
ENSG00000170298	LGALS9B	-0.837435	3.7804	3.45511	0.0630565	0.664541
ENSG00000007933	FMO3	-0.83705	5.2222	2.57896	0.108292	0.709926
ENSG00000124882	EREG	-0.836876	4.67462	1.47998	0.223777	0.792779
ENSG00000140526	ABHD2	-0.836744	8.55197	7.96875	0.00475918	0.493129
ENSG00000164185	ZNF474	-0.83673	3.34541	1.3842	0.239387	0.80242
ENSG00000088727	KIF9	-0.836536	4.01743	5.39096	0.0202413	0.581816
ENSG00000119986	AVPI1	-0.836468	5.7873	6.05696	0.0138516	0.581816
ENSG00000161328	LRRC56	-0.836381	4.43371	3.98872	0.0458057	0.638925
ENSG00000197837	H4-16	-0.834151	2.49531	3.27395	0.0703878	0.67792
ENSG00000001460	STPG1	-0.832488	4.2307	7.51766	0.00610969	0.502586
ENSG00000104450	SPAG1	-0.832186	6.40382	9.45567	0.00210497	0.454675
ENSG00000107562	CXCL12	-0.831956	1.56093	1.13562	0.28658	0.826906
ENSG00000165124	SVEP1	-0.831679	3.41567	5.83621	0.0156996	0.581816
ENSG00000129757	CDKN1C	-0.830955	4.72689	2.88854	0.0892117	0.695225
ENSG00000107821	KAZALD1	-0.829299	3.1682	8.6259	0.00331416	0.469397
ENSG00000132688	NES	-0.829263	1.95921	1.74723	0.186225	0.765639
ENSG00000153531	ADPRHL1	-0.829233	1.84402	2.99003	0.0837787	0.690933
ENSG00000103056	SMPD3	-0.829219	5.93475	3.69558	0.0545567	0.654042
ENSG00000180712	LINC02363	-0.829045	1.52419	1.28903	0.256226	0.812107
ENSG00000137473	TTC29	-0.827389	3.10613	1.0681	0.301375	0.836429
ENSG00000172927	MYEOV	-0.826632	4.51314	4.62508	0.0315078	0.619147
ENSG00000248383	PCDHAC1	-0.826298	2.37425	3.73186	0.0533839	0.654042
ENSG00000121039	RDH10	-0.825739	9.83917	5.84266	0.0156422	0.581816
ENSG00000257108	NHLRC4	-0.825176	2.79387	1.36973	0.241859	0.805527
ENSG00000182584	ACTL10	-0.82463	3.38118	6.46128	0.011025	0.578851
ENSG00000152076	CCDC74B	-0.823914	2.86485	1.53576	0.21525	0.787555
ENSG00000177519	RPRM	-0.823309	3.73416	3.34938	0.0672304	0.674496
ENSG00000162545	CAMK2N1	-0.82289	2.89138	0.88229	0.347575	0.858726
ENSG00000169583	CLIC3	-0.821978	4.47779	2.38602	0.122425	0.717621
ENSG00000141384	TAF4B	-0.820514	3.22073	4.54414	0.0330317	0.62288
ENSG00000228486	C2orf92	-0.819602	1.80242	0.715299	0.39769	0.880571
ENSG00000213937	CLDN9	-0.816801	2.76735	1.43296	0.231283	0.7996
ENSG00000130300	PLVAP	-0.816765	1.76101	1.37915	0.240247	0.803338
ENSG00000107186	MPDZ	-0.816413	3.50344	2.94626	0.0860766	0.691973
ENSG00000254872	LINC02688	-0.816355	1.41029	1.59695	0.206336	0.781151
ENSG00000139289	PHLDA1	-0.814769	6.29832	2.8504	0.0913513	0.696908
ENSG00000101846	STS	-0.814012	6.43039	6.94311	0.00841428	0.54606
ENSG00000206530	CFAP44	-0.813667	5.21422	2.47819	0.115435	0.71306
ENSG00000184385	UMODL1-AS1	-0.81322	1.7641	0.806558	0.36914	0.869042
ENSG00000198074	AKR1B10	-0.813049	6.38413	3.51759	0.0607208	0.664183
ENSG00000197580	BCO2	-0.812786	2.68409	3.11624	0.0775154	0.68728
ENSG00000169213	RAB3B	-0.812211	4.11109	2.47271	0.115838	0.71306
ENSG00000176153	GPX2	-0.811098	6.78224	2.97075	0.0847824	0.691616
ENSG00000230873	STMND1	-0.810063	2.9923	1.11272	0.291491	0.830736
ENSG00000101213	PTK6	-0.809651	4.85141	3.53277	0.060167	0.664183
ENSG00000151090	THRB	-0.809571	5.21807	13.5802	0.000228586	0.232529
ENSG00000140403	DNAJA4	-0.808525	6.87148	10.9197	0.000951451	0.370258
ENSG00000004838	ZMYND10	-0.808201	6.13945	1.17017	0.279366	0.825238
ENSG00000166455	C16orf46	-0.807549	1.7039	2.64784	0.10369	0.709926
ENSG00000111450	STX2	-0.807026	3.19363	2.39812	0.121481	0.717517
ENSG00000165949	IFI27	-0.806627	9.21467	2.29794	0.129546	0.724275
ENSG00000131016	AKAP12	-0.804486	5.01792	5.3946	0.0201992	0.581816
ENSG00000138685	FGF2	-0.802893	2.04494	1.20574	0.272178	0.821987
ENSG00000196581	AJAP1	-0.802016	1.79985	1.64412	0.199761	0.775896
ENSG00000198435	NRARP	-0.801883	5.89935	4.51948	0.0335111	0.62288
ENSG00000133640	LRRIQ1	-0.801362	5.08958	1.605	0.205195	0.781056
ENSG00000168350	DEGS2	-0.800714	5.59926	3.23081	0.0722649	0.6784
ENSG00000105825	TFPI2	-0.799867	5.34189	4.82612	0.0280317	0.614519
ENSG00000180354	MTURN	-0.797586	4.89901	7.24408	0.0071135	0.516312
ENSG00000157404	KIT	-0.797209	5.60886	5.57919	0.0181751	0.581816
ENSG00000260806	AL163051.1	-0.796677	1.9138	1.27925	0.258039	0.812107
ENSG00000118307	CASC1	-0.796327	3.61894	1.41749	0.233817	0.799951
ENSG00000176092	CRYBG2	-0.796245	5.18046	3.9838	0.0459399	0.638925
ENSG00000172426	RSPH9	-0.795929	3.6597	2.01577	0.155672	0.741324
ENSG00000144366	GULP1	-0.794763	5.58188	7.99587	0.00468841	0.493129
ENSG00000072133	RPS6KA6	-0.793793	1.46343	1.83065	0.176051	0.755293
ENSG00000165807	PPP1R36	-0.793508	1.53461	2.84251	0.0918005	0.697363
ENSG00000182795	C1orf116	-0.792512	7.72724	5.95924	0.0146404	0.581816
ENSG00000168589	DYNLRB2	-0.791782	2.38928	1.15048	0.283449	0.825454
ENSG00000130751	NPAS1	-0.791625	1.45386	4.18028	0.040897	0.631112
ENSG00000177606	JUN	-0.79153	7.95253	2.24736	0.133843	0.730722
ENSG00000047597	XK	-0.791281	1.96185	4.73894	0.0294872	0.617892
ENSG00000114529	C3orf52	-0.79076	4.83698	4.55077	0.032904	0.62288
ENSG00000138294	NA	-0.790692	7.95844	3.16044	0.0754428	0.683119
ENSG00000112619	PRPH2	-0.790282	1.12211	2.89948	0.0886081	0.694772
ENSG00000198569	SLC34A3	-0.790202	1.24737	0.502566	0.478375	0.904736
ENSG00000145362	ANK2	-0.790056	1.93794	1.35651	0.244143	0.807252
ENSG00000148219	ASTN2	-0.789194	1.69475	2.77614	0.0956786	0.697624
ENSG00000171877	FRMD5	-0.78833	0.689499	1.08523	0.297531	0.833958
ENSG00000232756	AC004990.1	-0.786682	2.98141	3.89676	0.0483793	0.64463
ENSG00000157680	DGKI	-0.785537	1.74011	1.96111	0.161394	0.745826
ENSG00000215187	FAM166B	-0.78481	3.801	1.40748	0.235475	0.800514
ENSG00000137825	ITPKA	-0.784388	1.66294	2.03834	0.153377	0.740383
ENSG00000159228	CBR1	-0.7836	5.93093	8.02311	0.00461842	0.493129
ENSG00000164061	BSN	-0.783379	1.88256	2.04538	0.152668	0.738926
ENSG00000181004	BBS12	-0.781818	3.22127	4.49945	0.0339057	0.62288
ENSG00000168140	VASN	-0.781171	4.91906	3.599	0.0578142	0.664064
ENSG00000137960	GIPC2	-0.78104	1.49517	2.63408	0.104593	0.709926
ENSG00000107984	DKK1	-0.78037	5.98448	2.14628	0.142916	0.736487
ENSG00000135678	CPM	-0.78002	4.72044	8.64918	0.00327208	0.469397
ENSG00000171368	TPPP	-0.779425	4.83668	4.46884	0.0345184	0.62288
ENSG00000167588	GPD1	-0.7793	1.97792	4.19433	0.0405594	0.631112
ENSG00000160460	SPTBN4	-0.778284	2.18795	1.90816	0.167168	0.749618
ENSG00000261324	AC010168.2	-0.777791	3.62085	1.66858	0.196448	0.772228
ENSG00000126217	MCF2L	-0.777661	6.1837	9.82432	0.00172219	0.434493
ENSG00000233038	PTPRN2-AS1	-0.777184	1.49614	2.56627	0.109165	0.709926
ENSG00000164692	COL1A2	-0.776653	2.82437	1.63929	0.200424	0.775896
ENSG00000070669	ASNS	-0.775778	4.88046	5.5581	0.0183953	0.581816
ENSG00000264462	MIR3648-2	-0.77563	2.05976	1.0959	0.295167	0.832184
ENSG00000177614	PGBD5	-0.773895	2.62879	1.90427	0.167602	0.749618
ENSG00000243910	TUBA4B	-0.77374	3.96026	1.16615	0.280194	0.825238
ENSG00000266658	NA	-0.772624	11.6779	6.22579	0.0125903	0.581816
ENSG00000187837	H1-2	-0.772274	6.73999	5.61215	0.0178363	0.581816
ENSG00000211448	DIO2	-0.77193	2.04908	0.556583	0.45564	0.902598
ENSG00000161326	NA	-0.771333	5.71376	8.19197	0.00420761	0.493129
ENSG00000140519	RHCG	-0.771085	5.57524	1.14829	0.283907	0.825454
ENSG00000144504	ANKMY1	-0.770747	5.08945	4.66914	0.0307093	0.617892
ENSG00000155085	AK9	-0.770446	4.23062	3.92174	0.0476656	0.64463
ENSG00000197826	CFAP299	-0.769952	1.33203	0.687125	0.407144	0.884315
ENSG00000177640	CASC2	-0.767574	2.07827	1.0466	0.306291	0.837767
ENSG00000167858	TEKT1	-0.767545	5.29189	0.939416	0.332428	0.85253
ENSG00000261716	H2BC20P	-0.767149	3.86474	3.19455	0.0738841	0.680123
ENSG00000158055	GRHL3	-0.767006	5.75627	2.72274	0.0989279	0.70284
ENSG00000135318	NT5E	-0.76577	4.26476	4.70019	0.0301592	0.617892
ENSG00000163521	GLB1L	-0.765577	4.12517	4.60191	0.0319364	0.621631
ENSG00000169432	SCN9A	-0.764657	1.6221	1.22761	0.267872	0.819084
ENSG00000138587	MNS1	-0.764386	4.29429	2.5694	0.108949	0.709926
ENSG00000161714	PLCD3	-0.764319	5.88719	5.23807	0.0220977	0.588947
ENSG00000105948	TTC26	-0.764291	4.48701	2.95912	0.0853945	0.691616
ENSG00000204711	C9orf135	-0.763071	3.51313	1.15186	0.283161	0.825454
ENSG00000151320	AKAP6	-0.762876	3.81764	3.16682	0.0751484	0.682967
ENSG00000267056	AC005336.1	-0.762593	1.18104	0.784838	0.375666	0.871019
ENSG00000164675	IQUB	-0.759686	3.30369	1.28255	0.257426	0.812107
ENSG00000120327	PCDHB14	-0.758963	1.51158	5.174	0.0229274	0.594776
ENSG00000197594	ENPP1	-0.758475	0.966524	2.25622	0.133079	0.730722
ENSG00000136859	ANGPTL2	-0.757081	3.11838	4.46968	0.0345015	0.62288
ENSG00000204390	HSPA1L	-0.756172	1.44226	1.69317	0.193184	0.770891
ENSG00000253339	AC111149.2	-0.756031	4.35803	2.35535	0.124854	0.720782
ENSG00000204616	TRIM31	-0.75576	3.05121	0.971574	0.324288	0.849351
ENSG00000183971	NPW	-0.75498	1.82123	2.44972	0.117546	0.715691
ENSG00000189134	NKAPL	-0.754864	2.019	6.81034	0.00906313	0.555289
ENSG00000101452	DHX35	-0.75481	5.21329	13.9149	0.000191276	0.232529
ENSG00000182013	PNMA8A	-0.75296	2.83328	1.24457	0.264592	0.816628
ENSG00000154917	RAB6B	-0.752873	2.40196	1.73776	0.187423	0.766771
ENSG00000137267	TUBB2A	-0.75239	5.26879	7.02281	0.00804778	0.539259
ENSG00000188931	CFAP126	-0.752388	4.54163	2.25943	0.132803	0.730722
ENSG00000174885	NLRP6	-0.752074	2.08898	2.24583	0.133975	0.730722
ENSG00000176485	PLAAT3	-0.751987	4.16517	6.2862	0.0121682	0.581816
ENSG00000158352	SHROOM4	-0.751677	1.96841	2.24499	0.134048	0.730722
ENSG00000143816	WNT9A	-0.750348	4.89269	3.83883	0.0500785	0.644646
ENSG00000176903	PNMA1	-0.74996	6.27597	7.89745	0.00495045	0.493129
ENSG00000249700	SRD5A3-AS1	-0.749046	2.14563	5.37412	0.0204377	0.581816
ENSG00000111344	RASAL1	-0.747442	3.95501	3.84855	0.0497889	0.64463
ENSG00000267270	PARD6G-AS1	-0.746977	1.55431	2.86271	0.0906548	0.696022
ENSG00000253958	CLDN23	-0.746763	3.53589	3.17098	0.0749574	0.682967
ENSG00000099204	ABLIM1	-0.746524	8.70764	9.2033	0.00241579	0.469397
ENSG00000186648	CARMIL3	-0.74405	1.70659	2.69602	0.100599	0.706392
ENSG00000160345	C9orf116	-0.743524	4.49573	1.8108	0.178412	0.757623
ENSG00000162614	NEXN	-0.743092	1.90524	1.16468	0.280498	0.825238
ENSG00000165091	TMC1	-0.742946	1.4825	1.85721	0.172947	0.752784
ENSG00000137868	STRA6	-0.742691	5.22241	2.12331	0.145072	0.736487
ENSG00000096717	SIRT1	-0.742239	5.29137	4.23558	0.0395851	0.631112
ENSG00000177764	NA	-0.742188	2.76439	9.9759	0.00158602	0.427086
ENSG00000180672	NA	-0.741744	2.27466	3.80887	0.0509817	0.648323
ENSG00000260992	DOCK9-DT	-0.741431	1.40037	1.48674	0.222723	0.791868
ENSG00000257057	C11orf97	-0.741371	1.90198	1.02692	0.310883	0.841218
ENSG00000171004	HS6ST2	-0.741307	2.8769	1.27507	0.258818	0.812146
ENSG00000189433	GJB4	-0.739969	4.09165	7.78521	0.00526757	0.493129
ENSG00000140284	SLC27A2	-0.739801	6.48942	4.96208	0.025909	0.606501
ENSG00000204385	SLC44A4	-0.73867	8.91734	5.14822	0.0232702	0.595618
ENSG00000125966	MMP24	-0.738399	1.65184	1.62063	0.203003	0.777343
ENSG00000146411	SLC2A12	-0.738344	3.8143	5.02543	0.0249777	0.601461
ENSG00000261659	Z92544.1	-0.736996	1.19727	1.81171	0.178303	0.757606
ENSG00000129654	FOXJ1	-0.736871	7.34855	1.42059	0.233306	0.799951
ENSG00000196872	CRACDL	-0.735237	6.08273	4.2662	0.0388779	0.630331
ENSG00000189431	RASSF10	-0.733317	3.10413	3.00455	0.083031	0.690902
ENSG00000156966	B3GNT7	-0.733275	7.10811	6.83965	0.00891565	0.555289
ENSG00000141448	GATA6	-0.732788	3.60707	4.52125	0.0334764	0.62288
ENSG00000204815	TTC25	-0.732598	4.28321	1.29143	0.255784	0.812107
ENSG00000233382	NKAPP1	-0.732487	1.38902	2.69088	0.100924	0.707059
ENSG00000123358	NR4A1	-0.732435	6.53981	1.94386	0.16325	0.747323
ENSG00000130766	SESN2	-0.731488	4.9511	3.81051	0.0509318	0.648323
ENSG00000175318	GRAMD2A	-0.731145	3.40093	3.03747	0.0813628	0.689405
ENSG00000099139	PCSK5	-0.730063	4.78756	12.0166	0.00052728	0.278687
ENSG00000197932	NA	-0.729735	2.11937	4.60076	0.0319578	0.621631
ENSG00000197557	TTC30A	-0.729	4.52008	4.2808	0.0385453	0.630306
ENSG00000160588	MPZL3	-0.728719	5.96974	13.4808	0.000241013	0.232529
ENSG00000170426	SDR9C7	-0.727951	1.11764	0.278986	0.597366	0.932294
ENSG00000112769	LAMA4	-0.727665	2.66504	2.19081	0.138836	0.734638
ENSG00000133710	SPINK5	-0.727228	7.28063	1.19933	0.273457	0.823034
ENSG00000163040	CCDC74A	-0.726951	3.94774	1.7658	0.183902	0.76176
ENSG00000004809	SLC22A16	-0.726879	1.61903	0.718094	0.39677	0.880486
ENSG00000114670	NEK11	-0.726465	4.17385	2.29972	0.129398	0.724275
ENSG00000162409	PRKAA2	-0.726408	5.58341	8.38971	0.00377351	0.491667
ENSG00000258689	LINC01269	-0.726119	2.77429	3.85521	0.0495917	0.64463
ENSG00000136826	KLF4	-0.725355	7.94763	3.90802	0.0480561	0.64463
ENSG00000173805	HAP1	-0.725232	1.58109	1.06351	0.302416	0.836819
ENSG00000158246	TENT5B	-0.723516	4.42929	2.50557	0.113445	0.710109
ENSG00000179913	B3GNT3	-0.723057	6.86411	8.64193	0.00328513	0.469397
ENSG00000272405	AL365181.3	-0.722961	1.29797	2.27775	0.131242	0.727716
ENSG00000115138	POMC	-0.722897	2.21979	2.46876	0.116129	0.713945
ENSG00000087903	RFX2	-0.722528	5.02574	2.747	0.0974369	0.700152
ENSG00000196139	AKR1C3	-0.721435	5.70359	7.21423	0.00723278	0.516312
ENSG00000129951	PLPPR3	-0.721231	4.19637	0.76264	0.382503	0.873535
ENSG00000253417	LINC02159	-0.721129	2.41793	2.79174	0.094751	0.697363
ENSG00000137821	LRRC49	-0.720446	3.09343	2.07055	0.150167	0.738227
ENSG00000161011	SQSTM1	-0.720198	8.65102	5.55412	0.0184373	0.581816
ENSG00000105852	PON3	-0.719397	1.04172	1.43559	0.230854	0.7996
ENSG00000155749	FLACC1	-0.719369	1.72335	2.16309	0.14136	0.735935
ENSG00000122778	KIAA1549	-0.719072	4.3071	5.66776	0.0172795	0.581816
ENSG00000062524	LTK	-0.715439	2.80579	1.61681	0.203537	0.778226
ENSG00000127561	SYNGR3	-0.71508	1.4398	1.89313	0.168849	0.749618
ENSG00000128039	SRD5A3	-0.714289	6.38229	6.34613	0.0117638	0.581816
ENSG00000177465	ACOT4	-0.714096	2.71498	3.59405	0.0579869	0.664064
ENSG00000099338	CATSPERG	-0.712581	1.87015	3.21825	0.0728213	0.67904
ENSG00000135338	LCA5	-0.712357	4.08327	3.29423	0.0695235	0.67792
ENSG00000153832	FBXO36	-0.71225	3.24737	3.16731	0.0751259	0.682967
ENSG00000134198	TSPAN2	-0.711959	3.63868	1.89063	0.169131	0.749776
ENSG00000095203	EPB41L4B	-0.710987	6.1285	9.74138	0.00180165	0.434559
ENSG00000228412	LNC-LBCS	-0.710516	1.176	1.10271	0.293671	0.831314
ENSG00000203778	FAM229B	-0.709741	3.72427	1.92069	0.165781	0.749618
ENSG00000022556	NLRP2	-0.709433	4.99701	2.77784	0.0955769	0.697624
ENSG00000243955	GSTA1	-0.709292	5.8563	1.42464	0.232641	0.799951
ENSG00000181652	ATG9B	-0.70914	3.79127	2.07739	0.149496	0.738227
ENSG00000187240	DYNC2H1	-0.709102	4.81215	2.19913	0.138089	0.733365
ENSG00000142178	SIK1	-0.70854	6.79965	2.80201	0.0941462	0.697363
ENSG00000233237	LINC00472	-0.708217	1.45174	1.05477	0.304412	0.83689
ENSG00000234477	AC004231.1	-0.708134	0.910303	1.5348	0.215393	0.787555
ENSG00000269896	AL513477.1	-0.708066	1.60785	1.89527	0.168609	0.749618
ENSG00000106366	SERPINE1	-0.707824	4.73557	1.55026	0.213097	0.787555
ENSG00000198722	UNC13B	-0.707042	7.0283	10.4706	0.00121287	0.388248
ENSG00000137449	CPEB2	-0.706816	5.32161	2.68755	0.101135	0.707059
ENSG00000154479	CCDC173	-0.706326	3.00744	0.842748	0.358612	0.863899
ENSG00000167759	KLK13	-0.705787	5.69921	2.22695	0.135621	0.732332
ENSG00000035862	TIMP2	-0.70513	6.39753	5.74171	0.0165667	0.581816
ENSG00000189410	SH2D5	-0.704903	1.62381	0.52222	0.469896	0.903408
ENSG00000162929	KIAA1841	-0.70418	5.24297	5.2897	0.021452	0.587229
ENSG00000179178	TMEM125	-0.703964	5.7727	5.18193	0.0228229	0.594776
ENSG00000135605	TEC	-0.703667	2.31564	1.9565	0.161888	0.745826
ENSG00000124249	KCNK15	-0.70323	2.26972	1.43143	0.231532	0.7996
ENSG00000244041	LINC01011	-0.702963	1.21467	2.28754	0.130416	0.725358
ENSG00000268592	RAET1E-AS1	-0.702435	3.68612	7.2373	0.00714041	0.516312
ENSG00000153237	CCDC148	-0.702027	1.8783	1.4123	0.234676	0.799951
ENSG00000113231	PDE8B	-0.701893	4.84878	3.11924	0.0773728	0.68728
ENSG00000102359	SRPX2	-0.70134	5.13556	7.21683	0.00722233	0.516312
ENSG00000157703	SVOPL	-0.700525	3.40891	1.34171	0.246733	0.808717
ENSG00000229320	KRT8P12	-0.699043	2.44561	5.47169	0.0193269	0.581816
ENSG00000166821	PEX11A	-0.697631	3.86751	5.98006	0.0144685	0.581816
ENSG00000057149	SERPINB3	-0.697098	9.79718	6.15262	0.0131217	0.581816
ENSG00000203785	SPRR2E	-0.697088	5.91963	0.612952	0.433679	0.894427
ENSG00000064199	SPA17	-0.696792	3.37431	2.29139	0.130093	0.724956
ENSG00000204428	LY6G5C	-0.696111	1.69352	3.68421	0.05493	0.654042
ENSG00000089091	DZANK1	-0.695832	3.0328	3.33252	0.0679226	0.67605
ENSG00000152726	NA	-0.695039	1.91091	1.15321	0.282877	0.825454
ENSG00000133985	TTC9	-0.69494	7.73691	6.88673	0.00868379	0.555289
ENSG00000170608	FOXA3	-0.693464	4.29875	1.23064	0.267283	0.819025
ENSG00000163820	FYCO1	-0.693109	6.75152	8.87153	0.00289652	0.469397
ENSG00000085185	BCORL1	-0.6928	3.46768	7.51694	0.00611215	0.502586
ENSG00000125144	MT1G	-0.692386	4.07317	1.27602	0.258641	0.812146
ENSG00000010361	FUZ	-0.692218	4.36412	2.78203	0.0953272	0.697363
ENSG00000116774	OLFML3	-0.691897	1.74301	0.822171	0.364546	0.868428
ENSG00000080493	SLC4A4	-0.690724	5.85051	3.09475	0.0785454	0.689144
ENSG00000113966	ARL6	-0.690681	2.69596	2.14882	0.14268	0.736487
ENSG00000253309	SERPINE3	-0.689928	1.09203	2.58761	0.107703	0.709926
ENSG00000196639	HRH1	-0.689729	3.35047	2.38219	0.122725	0.718479
ENSG00000154035	NA	-0.689144	4.89461	5.82514	0.0157987	0.581816
ENSG00000166402	TUB	-0.689037	3.80482	3.60485	0.0576112	0.664064
ENSG00000257594	GALNT4	-0.688349	2.68234	4.26961	0.0387999	0.630331
ENSG00000184154	LRTOMT	-0.688197	3.92633	3.33706	0.0677354	0.67605
ENSG00000084764	MAPRE3	-0.687965	4.65088	2.6868	0.101183	0.707059
ENSG00000150764	DIXDC1	-0.687807	3.68659	3.4942	0.061584	0.664337
ENSG00000172794	RAB37	-0.687589	6.34247	3.23967	0.071875	0.6784
ENSG00000057657	PRDM1	-0.687496	5.73438	1.9473	0.162878	0.747323
ENSG00000103034	NDRG4	-0.687251	3.36476	1.41713	0.233876	0.799951
ENSG00000085831	TTC39A	-0.686197	5.51513	10.3958	0.00126303	0.388905
ENSG00000188013	MEIS3P2	-0.685459	4.06283	4.38528	0.0362505	0.62552
ENSG00000174950	CD164L2	-0.685126	3.17923	2.02238	0.154996	0.740794
ENSG00000211445	GPX3	-0.684895	4.47436	5.0471	0.0246672	0.597716
ENSG00000153558	FBXL2	-0.684861	3.77414	5.3006	0.0213181	0.587229
ENSG00000116885	OSCP1	-0.684715	4.46074	2.11069	0.146273	0.736487
ENSG00000168497	CAVIN2	-0.684536	3.11945	2.0295	0.154271	0.740794
ENSG00000118946	PCDH17	-0.68433	3.87954	2.04512	0.152695	0.738926
ENSG00000135119	RNFT2	-0.683954	2.31506	3.70728	0.0541755	0.654042
ENSG00000128165	ADM2	-0.683822	3.97638	3.27667	0.0702712	0.67792
ENSG00000156453	PCDH1	-0.682848	7.63038	11.975	0.000539195	0.278687
ENSG00000168824	NSG1	-0.682067	3.49709	1.2601	0.261632	0.814091
ENSG00000163689	CFAP20DC	-0.68163	3.39923	4.54764	0.0329642	0.62288
ENSG00000197766	CFD	-0.681342	5.0508	1.71474	0.190372	0.769766
ENSG00000132003	ZSWIM4	-0.680593	5.72264	9.93194	0.00162436	0.427413
ENSG00000185361	TNFAIP8L1	-0.680463	5.798	2.16817	0.140894	0.735681
ENSG00000143001	TMEM61	-0.680449	1.29901	1.33977	0.247074	0.808972
ENSG00000152936	LMNTD1	-0.680018	1.76298	0.658352	0.417142	0.88846
ENSG00000131019	ULBP3	-0.679963	1.19588	1.85233	0.173513	0.752784
ENSG00000168672	LRATD2	-0.679859	6.7822	8.49959	0.00355227	0.491667
ENSG00000181754	AMIGO1	-0.67973	3.23381	5.77894	0.0162193	0.581816
ENSG00000120875	DUSP4	-0.679645	6.4277	3.83	0.050343	0.646442
ENSG00000162772	ATF3	-0.679201	6.36119	1.18019	0.277318	0.82445
ENSG00000198855	FICD	-0.679182	3.87711	5.5905	0.0180581	0.581816
ENSG00000162757	C1orf74	-0.6791	3.18337	1.46567	0.22603	0.795769
ENSG00000203697	CAPN8	-0.677791	4.64181	1.98828	0.158521	0.745277
ENSG00000032742	IFT88	-0.677245	3.95684	4.36786	0.036623	0.62817
ENSG00000175899	A2M	-0.676469	4.39703	5.42262	0.0198776	0.581816
ENSG00000188277	C15orf62	-0.676392	4.19492	4.39007	0.0361488	0.62552
ENSG00000119661	DNAL1	-0.675729	4.97377	3.64862	0.0561155	0.657574
ENSG00000163995	ABLIM2	-0.675561	2.25932	2.44329	0.118029	0.716677
ENSG00000147689	FAM83A	-0.675236	5.78321	3.07581	0.0794649	0.689405
ENSG00000168453	HR	-0.67517	5.23888	1.79978	0.179739	0.759913
ENSG00000255735	NA	-0.675026	1.92435	1.10784	0.292551	0.831113
ENSG00000137601	NEK1	-0.674828	4.43274	7.27924	0.00697561	0.516312
ENSG00000206567	AC022007.1	-0.674644	1.51848	1.93267	0.164466	0.748712
ENSG00000173227	SYT12	-0.674622	3.9135	3.06475	0.0800076	0.689405
ENSG00000184185	KCNJ12	-0.673601	2.57092	1.5389	0.214782	0.787555
ENSG00000168785	TSPAN5	-0.672795	4.16626	5.74299	0.0165546	0.581816
ENSG00000226958	NA	-0.672325	1.42365	3.33774	0.0677075	0.67605
ENSG00000170345	FOS	-0.672283	7.30067	1.04024	0.307765	0.838633
ENSG00000186792	HYAL3	-0.670436	1.27833	4.80502	0.0283769	0.614519
ENSG00000170209	ANKK1	-0.670045	2.56954	2.73108	0.0984127	0.702045
ENSG00000151715	TMEM45B	-0.669917	6.11319	6.14561	0.0131739	0.581816
ENSG00000167105	TMEM92	-0.669502	3.16988	1.59818	0.206162	0.781151
ENSG00000180881	CAPS2	-0.669159	3.13784	2.02907	0.154315	0.740794
ENSG00000233198	RNF224	-0.667816	1.37383	0.937992	0.332795	0.85253
ENSG00000168528	SERINC2	-0.66736	7.32771	8.74011	0.00311286	0.469397
ENSG00000165895	ARHGAP42	-0.667324	4.28218	9.3183	0.00226876	0.466076
ENSG00000105880	DLX5	-0.667126	2.44227	2.85902	0.0908631	0.696022
ENSG00000175592	FOSL1	-0.666895	5.33629	0.930732	0.334673	0.852698
ENSG00000080572	DNAAF6	-0.666556	1.74923	0.715133	0.397745	0.880571
ENSG00000006074	NA	-0.666381	2.51437	0.855302	0.355057	0.862193
ENSG00000196352	CD55	-0.666242	9.9542	4.04213	0.0443779	0.638302
ENSG00000170561	IRX2	-0.665854	1.44581	0.672578	0.412154	0.885876
ENSG00000161010	MRNIP	-0.66573	4.90832	1.54664	0.213633	0.787555
ENSG00000127528	KLF2	-0.665677	5.4981	2.9799	0.0843044	0.691616
ENSG00000165449	SLC16A9	-0.665469	5.78976	4.29216	0.0382886	0.629496
ENSG00000136153	LMO7	-0.665446	9.00667	10.0323	0.00153821	0.427086
ENSG00000069535	MAOB	-0.665013	1.54222	1.93834	0.163849	0.748074
ENSG00000198502	HLA-DRB5	-0.66453	7.22489	0.894846	0.344167	0.856828
ENSG00000178053	MLF1	-0.663825	4.29339	2.04965	0.152241	0.73835
ENSG00000163083	INHBB	-0.662896	3.55547	1.58777	0.207644	0.783172
ENSG00000198691	ABCA4	-0.662342	2.07142	2.51879	0.112497	0.709926
ENSG00000125775	SDCBP2	-0.662195	6.75047	5.74209	0.0165631	0.581816
ENSG00000158806	NPM2	-0.661757	2.28394	3.22737	0.0724171	0.6784
ENSG00000189143	CLDN4	-0.661335	9.679	3.43627	0.0637796	0.664541
ENSG00000101222	SPEF1	-0.661315	4.28935	0.903337	0.341888	0.855732
ENSG00000196476	C20orf96	-0.660516	3.89419	1.75616	0.185104	0.763198
ENSG00000091181	IL5RA	-0.660179	3.44387	0.725038	0.394496	0.880486
ENSG00000188452	CERKL	-0.659679	3.6431	1.46599	0.225979	0.795769
ENSG00000069764	PLA2G10	-0.658872	2.39037	1.9585	0.161674	0.745826
ENSG00000227218	AL157935.1	-0.658455	2.04525	1.10698	0.292739	0.831113
ENSG00000170915	PAQR8	-0.658195	4.80674	4.14253	0.0418186	0.631112
ENSG00000168274	NA	-0.657683	1.9935	2.5162	0.112682	0.709926
ENSG00000163624	CDS1	-0.655924	6.76479	8.68973	0.00320008	0.469397
ENSG00000170509	HSD17B13	-0.655821	2.54412	0.626828	0.428521	0.892854
ENSG00000159899	NPR2	-0.6558	1.96608	0.642681	0.422742	0.891531
ENSG00000134755	DSC2	-0.655333	6.48986	1.41374	0.234436	0.799951
ENSG00000164825	DEFB1	-0.65523	3.91889	3.47282	0.0623849	0.664337
ENSG00000050438	SLC4A8	-0.654738	2.5647	1.21315	0.270709	0.820586
ENSG00000165959	CLMN	-0.654152	5.82478	3.82856	0.0503861	0.646442
ENSG00000102854	MSLN	-0.653666	6.91086	1.95577	0.161966	0.745826
ENSG00000156675	RAB11FIP1	-0.653594	8.96648	7.23571	0.00714675	0.516312
ENSG00000184678	H2BC21	-0.653139	6.39076	2.62072	0.105476	0.709926
ENSG00000129682	FGF13	-0.653119	2.30447	2.36404	0.12416	0.720782
ENSG00000134830	C5AR2	-0.652964	2.38365	1.75568	0.185164	0.763228
ENSG00000130203	APOE	-0.652489	6.0935	1.66278	0.197229	0.773523
ENSG00000116717	GADD45A	-0.652463	5.94871	1.8856	0.169699	0.750118
ENSG00000145911	N4BP3	-0.652078	4.92995	7.78872	0.00525735	0.493129
ENSG00000256870	SLC5A8	-0.652057	7.76132	1.88611	0.169642	0.750118
ENSG00000146038	DCDC2	-0.651712	1.85709	0.518327	0.471556	0.903408
ENSG00000197283	SYNGAP1	-0.651432	5.13897	2.79039	0.0948311	0.697363
ENSG00000174567	GOLT1A	-0.651413	1.5352	2.06315	0.150898	0.738227
ENSG00000185261	KIAA0825	-0.648199	2.57314	2.64279	0.10402	0.709926
ENSG00000099994	SUSD2	-0.647587	1.36093	1.48962	0.222276	0.791868
ENSG00000144063	MALL	-0.647452	3.80143	2.76064	0.0966096	0.698508
ENSG00000164659	ELAPOR2	-0.647449	2.75514	2.15406	0.142194	0.736283
ENSG00000088826	SMOX	-0.646476	4.90025	2.71803	0.0992203	0.702847
ENSG00000080823	MOK	-0.646412	4.55429	3.12036	0.0773196	0.68728
ENSG00000131187	F12	-0.644748	1.43842	2.85879	0.0908761	0.696022
ENSG00000110328	GALNT18	-0.644277	4.4761	5.31064	0.0211955	0.587229
ENSG00000187860	CCDC157	-0.64344	4.09243	2.38245	0.122705	0.718479
ENSG00000136542	GALNT5	-0.643319	8.20157	6.39487	0.011445	0.580018
ENSG00000174871	CNIH2	-0.643157	1.73129	1.34085	0.246884	0.808766
ENSG00000135205	CCDC146	-0.642831	5.5098	2.03782	0.15343	0.740392
ENSG00000148357	HMCN2	-0.642649	3.25671	0.928319	0.3353	0.85287
ENSG00000185275	CD24P4	-0.642528	6.67815	8.39348	0.00376569	0.491667
ENSG00000165861	ZFYVE1	-0.642395	5.19679	6.94834	0.0083897	0.54606
ENSG00000108244	KRT23	-0.64171	8.23462	5.31838	0.0211017	0.586149
ENSG00000166165	CKB	-0.641386	6.91261	3.71999	0.0537648	0.654042
ENSG00000142530	FAM71E1	-0.64112	1.4098	1.2957	0.255	0.812107
ENSG00000137709	POU2F3	-0.641004	3.88005	2.83263	0.0923668	0.697363
ENSG00000204389	HSPA1A	-0.640692	6.3304	5.86928	0.0154073	0.581816
ENSG00000137494	ANKRD42	-0.640507	4.9001	4.03113	0.0446681	0.638925
ENSG00000248508	SRP14-AS1	-0.639821	1.36564	1.78282	0.181803	0.761521
ENSG00000123444	KBTBD4	-0.63931	3.33885	6.2316	0.012549	0.581816
ENSG00000157765	SLC34A2	-0.639304	6.06991	0.915292	0.338714	0.854668
ENSG00000176531	PHLDB3	-0.639294	4.46527	3.07754	0.0793804	0.689405
ENSG00000259087	AL121790.2	-0.638973	1.58137	1.14158	0.285319	0.825935
ENSG00000124102	PI3	-0.638895	7.88264	2.03481	0.153734	0.740755
ENSG00000147642	SYBU	-0.638727	6.14878	3.53181	0.060202	0.664183
ENSG00000176029	C11orf16	-0.638635	3.64257	0.825213	0.36366	0.867605
ENSG00000162755	KLHDC9	-0.637397	3.0133	1.89378	0.168776	0.749618
ENSG00000128596	CCDC136	-0.636722	1.5326	1.96268	0.161227	0.745826
ENSG00000213199	ASIC3	-0.636293	1.2819	0.48345	0.486864	0.907628
ENSG00000204852	TCTN1	-0.636233	5.04717	2.45288	0.117309	0.714821
ENSG00000241794	SPRR2A	-0.635866	7.17752	0.929324	0.335039	0.852698
ENSG00000127954	STEAP4	-0.635333	8.01875	12.4909	0.000408932	0.277771
ENSG00000090020	SLC9A1	-0.634773	6.88091	12.4508	0.000417824	0.277771
ENSG00000124313	IQSEC2	-0.634092	4.78697	7.60864	0.00580891	0.502586
ENSG00000186212	SOWAHB	-0.633998	5.13857	4.52262	0.0334497	0.62288
ENSG00000131437	KIF3A	-0.633609	4.78417	3.86559	0.049286	0.64463
ENSG00000176928	GCNT4	-0.632739	1.64932	1.87475	0.170932	0.75131
ENSG00000260552	AC023043.1	-0.632363	1.09354	1.79434	0.180398	0.76039
ENSG00000184702	SEPTIN5	-0.632359	3.72034	1.89065	0.169129	0.749776
ENSG00000141527	CARD14	-0.632282	3.37664	1.76735	0.183711	0.76176
ENSG00000072422	RHOBTB1	-0.631267	3.68022	4.30581	0.0379823	0.629091
ENSG00000167644	C19orf33	-0.631221	2.54143	7.46874	0.00627796	0.502684
ENSG00000196935	SRGAP1	-0.631022	5.11959	9.57901	0.00196814	0.445046
ENSG00000105519	CAPS	-0.630713	7.25452	1.69586	0.19283	0.770891
ENSG00000150773	PIH1D2	-0.63058	2.78819	1.1029	0.29363	0.831314
ENSG00000176396	EID2	-0.630183	4.02212	9.51258	0.00204068	0.453814
ENSG00000066248	NGEF	-0.629977	3.4384	2.48475	0.114955	0.713053
ENSG00000144045	DQX1	-0.62987	1.49195	1.06109	0.302968	0.83689
ENSG00000109686	SH3D19	-0.629382	6.77533	12.2083	0.000475772	0.277771
ENSG00000259001	AL355075.4	-0.628828	2.83134	1.38683	0.238941	0.802297
ENSG00000103494	RPGRIP1L	-0.627844	3.76901	2.527	0.111913	0.709926
ENSG00000244486	SCARF2	-0.627564	1.9009	2.34225	0.125908	0.720782
ENSG00000154928	EPHB1	-0.626753	1.8067	1.59397	0.20676	0.78166
ENSG00000188064	WNT7B	-0.626718	6.45229	3.68607	0.0548687	0.654042
ENSG00000148344	PTGES	-0.626704	4.9226	5.12571	0.0235739	0.595618
ENSG00000205593	DENND6B	-0.626703	4.55061	2.43214	0.11887	0.716877
ENSG00000143322	ABL2	-0.626673	5.75976	2.50874	0.113216	0.710109
ENSG00000237945	LINC00649	-0.625974	2.85505	2.51181	0.112996	0.709926
ENSG00000182224	CYB5D1	-0.625294	4.91814	3.65515	0.055896	0.657574
ENSG00000118407	FILIP1	-0.624334	3.09894	0.689971	0.406174	0.883935
ENSG00000164251	F2RL1	-0.623031	6.83431	5.43787	0.0197047	0.581816
ENSG00000103253	HAGHL	-0.622131	3.17941	2.36474	0.124104	0.720782
ENSG00000109339	MAPK10	-0.622035	4.4256	4.1451	0.0417551	0.631112
ENSG00000140743	CDR2	-0.621873	5.22485	4.93711	0.0262859	0.606713
ENSG00000164953	TMEM67	-0.621611	4.41024	2.19977	0.138031	0.733365
ENSG00000151575	TEX9	-0.621453	3.09984	2.665	0.102578	0.708869
ENSG00000174028	FAM3C2	-0.621428	1.70124	3.07061	0.0797197	0.689405
ENSG00000265519	AC015922.2	-0.620998	2.71727	4.98948	0.0255019	0.605362
ENSG00000228801	AC064807.1	-0.620845	1.534	2.94791	0.0859888	0.691973
ENSG00000157578	LCA5L	-0.620063	2.61731	1.48974	0.222257	0.791868
ENSG00000248008	NRAV	-0.619752	3.93242	2.99772	0.0833817	0.690902
ENSG00000119899	SLC17A5	-0.619725	5.71158	7.88198	0.00499297	0.493129
ENSG00000254614	AP003068.2	-0.618636	2.17224	1.60252	0.205547	0.781151
ENSG00000137936	BCAR3	-0.618594	4.72866	3.49639	0.0615026	0.664337
ENSG00000112773	TENT5A	-0.617866	6.41264	2.51143	0.113023	0.709926
ENSG00000198478	SH3BGRL2	-0.61747	6.17089	3.98729	0.0458447	0.638925
ENSG00000181649	PHLDA2	-0.617341	5.68435	2.60323	0.106646	0.709926
ENSG00000088002	SULT2B1	-0.616926	5.51277	2.00363	0.156923	0.742868
ENSG00000006432	MAP3K9	-0.616419	5.88298	4.91084	0.0266887	0.611083
ENSG00000271303	SRXN1	-0.615737	2.61428	2.21984	0.136247	0.733065
ENSG00000064763	FAR2	-0.615638	5.05026	7.25732	0.00706126	0.516312
ENSG00000066185	ZMYND12	-0.615085	2.52679	1.02011	0.312492	0.841625
ENSG00000052344	PRSS8	-0.614017	7.03739	6.52475	0.0106384	0.576664
ENSG00000155008	APOOL	-0.613776	2.47087	3.70062	0.0543923	0.654042
ENSG00000204323	SMIM5	-0.61333	4.27869	4.21961	0.0399594	0.631112
ENSG00000189045	ANKDD1B	-0.612634	2.21326	1.26646	0.260431	0.812802
ENSG00000198520	ARMH1	-0.612	3.04139	1.24892	0.263759	0.815067
ENSG00000140274	DUOXA2	-0.611839	6.63094	1.06705	0.301612	0.836429
ENSG00000166435	XRRA1	-0.611693	3.44835	2.9454	0.0861223	0.691973
ENSG00000243742	RPLP0P2	-0.611393	1.22718	1.27465	0.258897	0.812146
ENSG00000074416	MGLL	-0.610228	6.22504	3.93556	0.0472754	0.642821
ENSG00000154040	CABYR	-0.609946	1.60479	1.31398	0.251675	0.811784
ENSG00000251381	LINC00958	-0.60967	3.15671	4.15297	0.0415615	0.631112
ENSG00000104067	TJP1	-0.609605	7.42925	6.74417	0.00940543	0.555289
ENSG00000126368	NR1D1	-0.609053	4.35703	1.86304	0.172274	0.752784
ENSG00000259583	AC015712.2	-0.608556	2.86243	1.07855	0.299022	0.83461
ENSG00000177191	B3GNT8	-0.608315	2.84491	2.35039	0.125252	0.720782
ENSG00000188211	NCR3LG1	-0.607667	2.34367	0.903113	0.341948	0.855732
ENSG00000268713	AC005261.3	-0.607573	1.23013	1.23245	0.266931	0.819025
ENSG00000142528	ZNF473	-0.607259	4.04855	2.82892	0.0925807	0.697363
ENSG00000136943	CTSV	-0.606026	4.84629	1.87455	0.170955	0.75131
ENSG00000100219	XBP1	-0.605579	10.2727	3.20571	0.0733815	0.679904
ENSG00000197991	AL592490.1	-0.605081	4.67741	1.90957	0.167011	0.749618
ENSG00000162896	PIGR	-0.604921	11.2744	1.84055	0.174887	0.754611
ENSG00000154914	USP43	-0.604618	4.69995	5.54142	0.0185715	0.581816
ENSG00000122591	FAM126A	-0.60431	5.20871	2.02294	0.154939	0.740794
ENSG00000023171	GRAMD1B	-0.604249	5.69968	6.28296	0.0121904	0.581816
ENSG00000127666	TICAM1	-0.604121	5.78648	2.33005	0.126898	0.721197
ENSG00000148339	SLC25A25	-0.60357	6.05867	4.68742	0.0303842	0.617892
ENSG00000234678	ELF3-AS1	-0.60298	2.44375	3.71283	0.0539959	0.654042
ENSG00000196659	TTC30B	-0.602968	4.2075	3.41495	0.0646082	0.664541
ENSG00000187134	AKR1C1	-0.60248	7.33339	2.05903	0.151306	0.738227
ENSG00000102243	VGLL1	-0.602371	4.37086	2.055	0.151707	0.738227
ENSG00000159921	GNE	-0.601515	8.25176	6.52462	0.0106391	0.576664
ENSG00000270504	AL391422.4	-0.60141	1.85357	2.97017	0.084813	0.691616
ENSG00000115339	GALNT3	-0.600833	7.02022	11.722	0.000617672	0.30824
ENSG00000225556	C2CD4D	-0.600368	2.31113	2.17987	0.139826	0.735681
ENSG00000110347	NA	-0.600197	3.88296	0.520429	0.470659	0.903408
ENSG00000247081	BAALC-AS1	-0.600026	1.20665	1.14065	0.285515	0.825935
ENSG00000169908	TM4SF1	-0.599402	7.95395	2.16615	0.141079	0.735681
ENSG00000142973	CYP4B1	-0.598758	8.3051	1.88042	0.170287	0.75131
ENSG00000137266	SLC22A23	-0.598536	6.264	7.75255	0.00536368	0.493129
ENSG00000171401	KRT13	-0.598305	9.32254	0.706918	0.400469	0.881255
ENSG00000149328	GLB1L2	-0.598255	4.33722	3.36406	0.0666335	0.671532
ENSG00000196878	LAMB3	-0.598033	8.49079	2.9313	0.0868777	0.692724
ENSG00000205502	C2CD4B	-0.597885	2.55928	1.17836	0.277689	0.824843
ENSG00000164379	FOXQ1	-0.597401	5.46272	3.11843	0.0774113	0.68728
ENSG00000101670	LIPG	-0.597268	3.3564	1.08537	0.297499	0.833958
ENSG00000069812	HES2	-0.596453	4.21379	3.14568	0.0761284	0.68473
ENSG00000162804	SNED1	-0.596381	2.72009	1.64607	0.199495	0.775896
ENSG00000149043	SYT8	-0.594423	4.41525	1.25458	0.262679	0.81503
ENSG00000179965	ZNF771	-0.594143	2.47201	4.9784	0.0256657	0.605362
ENSG00000179862	CITED4	-0.59411	4.77225	4.1796	0.0409134	0.631112
ENSG00000226981	ABHD17AP6	-0.594102	1.19805	1.0059	0.315887	0.842884
ENSG00000099812	MISP	-0.594019	8.04878	4.95619	0.0259975	0.606501
ENSG00000128590	DNAJB9	-0.593442	5.90536	2.85754	0.0909465	0.696022
ENSG00000148180	GSN	-0.593407	9.93606	4.69835	0.0301917	0.617892
ENSG00000116151	MORN1	-0.592291	3.07689	2.5948	0.107215	0.709926
ENSG00000153292	ADGRF1	-0.591098	8.33005	4.89009	0.0270113	0.611083
ENSG00000135919	SERPINE2	-0.590606	5.02938	0.792601	0.373315	0.870964
ENSG00000161798	AQP5	-0.590557	8.85574	3.76527	0.0523273	0.654042
ENSG00000196205	EEF1A1P5	-0.590034	2.35084	2.09289	0.147986	0.736487
ENSG00000169258	GPRIN1	-0.589955	2.07976	3.02442	0.0820194	0.689405
ENSG00000054598	FOXC1	-0.589716	6.07099	3.83943	0.0500604	0.644646
ENSG00000134532	SOX5	-0.588875	1.31904	0.836424	0.360421	0.865459
ENSG00000144648	ACKR2	-0.588583	4.36061	2.24245	0.134268	0.730722
ENSG00000138002	IFT172	-0.588527	5.59638	2.33958	0.126123	0.720876
ENSG00000101443	WFDC2	-0.588092	10.453	2.59715	0.107056	0.709926
ENSG00000124635	H2BC11	-0.587755	3.08583	2.66254	0.102737	0.708954
ENSG00000205089	CCNI2	-0.587246	1.6551	2.29925	0.129437	0.724275
ENSG00000008853	RHOBTB2	-0.586838	4.26638	3.70789	0.0541558	0.654042
ENSG00000114378	HYAL1	-0.586722	4.23257	3.50254	0.0612748	0.664337
ENSG00000127399	LRRC61	-0.586486	4.04165	3.91145	0.0479581	0.64463
ENSG00000261040	WFDC21P	-0.586475	7.57055	4.25967	0.0390274	0.630331
ENSG00000117472	TSPAN1	-0.586156	10.4021	2.5872	0.107731	0.709926
ENSG00000189060	H1-0	-0.585676	9.15546	3.71747	0.0538458	0.654042
ENSG00000065809	FAM107B	-0.585506	8.40384	6.1941	0.0128177	0.581816
ENSG00000128594	LRRC4	-0.585483	6.06129	3.81024	0.0509401	0.648323
ENSG00000106541	AGR2	-0.584614	10.5217	5.37113	0.0204727	0.581816
ENSG00000120694	HSPH1	-0.583908	7.85087	5.92056	0.0149652	0.581816
ENSG00000182809	CRIP2	-0.583797	6.28199	5.58861	0.0180777	0.581816
ENSG00000134297	PLEKHA8P1	-0.583381	1.49553	1.52722	0.216529	0.787736
ENSG00000183260	ABHD16B	-0.583082	2.91518	5.47569	0.0192828	0.581816
ENSG00000213533	STIMATE	-0.582516	1.4544	2.79	0.0948541	0.697363
ENSG00000155850	SLC26A2	-0.582511	6.66021	3.2694	0.0705835	0.67792
ENSG00000230882	AC005077.4	-0.582489	3.71412	3.55356	0.0594178	0.664183
ENSG00000179299	NSUN7	-0.582083	4.61577	4.77174	0.0289306	0.614519
ENSG00000177337	DLGAP1-AS1	-0.581964	2.90213	3.00227	0.0831477	0.690902
ENSG00000167306	MYO5B	-0.581153	7.6541	7.8346	0.00512556	0.493129
ENSG00000116299	ELAPOR1	-0.580903	6.52206	2.52698	0.111914	0.709926
ENSG00000135709	KIAA0513	-0.580444	7.36923	6.13953	0.0132192	0.581816
ENSG00000054179	ENTPD2	-0.580398	2.52598	2.20228	0.137806	0.733315
ENSG00000108641	B9D1	-0.580103	3.98412	2.15642	0.141975	0.736283
ENSG00000173467	AGR3	-0.579525	4.91801	1.54247	0.21425	0.787555
ENSG00000125657	TNFSF9	-0.57911	2.15787	0.771878	0.379637	0.87198
ENSG00000183196	CHST6	-0.579084	6.5244	3.61307	0.0573271	0.661796
ENSG00000149798	CDC42EP2	-0.579075	5.36425	2.58678	0.107759	0.709926
ENSG00000087842	PIR	-0.578972	4.44582	3.32551	0.068213	0.676539
ENSG00000064042	LIMCH1	-0.578871	4.5515	4.20611	0.0402785	0.631112
ENSG00000135052	GOLM1	-0.578331	9.39629	4.32744	0.0375027	0.62817
ENSG00000229689	AC009237.3	-0.578155	2.08282	1.87818	0.170541	0.75131
ENSG00000100196	KDELR3	-0.577942	4.04218	2.10249	0.14706	0.736487
ENSG00000100218	RSPH14	-0.577365	1.52418	0.983172	0.321417	0.847284
ENSG00000271643	AC112220.2	-0.576947	2.24984	2.56445	0.10929	0.709926
ENSG00000239264	TXNDC5	-0.576878	3.05354	3.14731	0.0760522	0.68473
ENSG00000172331	BPGM	-0.57687	5.29308	3.85961	0.0494618	0.64463
ENSG00000251474	RPL32P3	-0.57652	3.69103	1.66544	0.19687	0.772743
ENSG00000105072	C19orf44	-0.575798	2.65627	1.62173	0.202851	0.777321
ENSG00000033170	FUT8	-0.575777	4.92901	6.27114	0.012272	0.581816
ENSG00000164176	EDIL3	-0.57544	2.03098	0.573591	0.448836	0.901487
ENSG00000162105	SHANK2	-0.575258	3.76091	1.52744	0.216497	0.787736
ENSG00000084731	KIF3C	-0.574433	3.17493	2.30744	0.128756	0.724275
ENSG00000181826	RELL1	-0.573782	4.0738	8.27878	0.0040111	0.493129
ENSG00000165879	FRAT1	-0.573259	4.21399	3.61256	0.0573447	0.661796
ENSG00000197093	GAL3ST4	-0.573129	2.97123	1.82197	0.177079	0.755963
ENSG00000130363	RSPH3	-0.572443	5.7608	4.28053	0.0385514	0.630306
ENSG00000095739	BAMBI	-0.571808	5.3036	3.1621	0.0753661	0.682967
ENSG00000142627	EPHA2	-0.571756	8.00995	4.63808	0.03127	0.619147
ENSG00000152413	HOMER1	-0.57166	4.59386	4.36211	0.0367467	0.62817
ENSG00000172247	C1QTNF4	-0.571209	1.08509	1.63043	0.201644	0.777321
ENSG00000180861	LINC01559	-0.570599	4.71071	2.55532	0.109923	0.709926
ENSG00000140545	MFGE8	-0.57055	4.5872	4.54568	0.0330019	0.62288
ENSG00000139438	FAM222A	-0.569909	6.22677	2.06632	0.150584	0.738227
ENSG00000175538	KCNE3	-0.569907	6.84886	1.54923	0.213249	0.787555
ENSG00000187824	TMEM220	-0.569898	3.67786	4.05901	0.0439362	0.637726
ENSG00000157483	MYO1E	-0.569707	6.62748	8.61133	0.00334079	0.469397
ENSG00000214226	C17orf67	-0.569389	1.15222	1.42067	0.233294	0.799951
ENSG00000155640	NA	-0.569318	3.769	4.00305	0.045418	0.638925
ENSG00000231621	ANKRD44-AS1	-0.569137	1.41822	0.598427	0.439179	0.898381
ENSG00000123810	B9D2	-0.569012	4.05194	1.7242	0.189153	0.768078
ENSG00000164626	KCNK5	-0.568972	5.24762	3.86881	0.0491914	0.64463
ENSG00000099625	CBARP	-0.568741	1.27822	0.834735	0.360907	0.865459
ENSG00000186222	BLOC1S4	-0.568065	4.60385	7.96263	0.00477531	0.493129
ENSG00000116127	ALMS1	-0.567951	4.96255	2.87959	0.0897089	0.695225
ENSG00000184545	DUSP8	-0.567945	4.42029	2.22817	0.135514	0.732332
ENSG00000135480	KRT7	-0.567516	9.85073	5.30548	0.0212584	0.587229
ENSG00000206075	SERPINB5	-0.567477	7.24342	0.87083	0.350726	0.858949
ENSG00000163683	SMIM14	-0.567384	7.40205	3.93514	0.0472873	0.642821
ENSG00000267957	NA	-0.567058	0.755133	1.53691	0.215078	0.787555
ENSG00000119698	PPP4R4	-0.566973	2.21711	0.641536	0.423155	0.891531
ENSG00000137261	KIAA0319	-0.566967	2.33761	1.37079	0.241675	0.805527
ENSG00000151276	MAGI1	-0.566704	5.16074	4.93103	0.0263787	0.606919
ENSG00000159714	ZDHHC1	-0.566292	5.06945	2.95982	0.0853575	0.691616
ENSG00000148832	PAOX	-0.56605	3.28471	4.66016	0.0308703	0.617892
ENSG00000138162	TACC2	-0.565584	7.31519	4.23881	0.0395099	0.631112
ENSG00000147799	ARHGAP39	-0.565203	5.10781	3.56442	0.0590303	0.664183
ENSG00000118898	PPL	-0.564763	9.39313	3.47696	0.062229	0.664337
ENSG00000154227	CERS3	-0.564532	2.86209	0.506994	0.476443	0.903859
ENSG00000022567	SLC45A4	-0.56446	6.08283	5.48598	0.0191696	0.581816
ENSG00000155093	PTPRN2	-0.56406	5.19895	1.97731	0.159675	0.745277
ENSG00000205364	MT1M	-0.56406	1.71098	0.538684	0.462979	0.903408
ENSG00000179630	LACC1	-0.563936	4.35008	7.55652	0.00597933	0.502586
ENSG00000124766	SOX4	-0.563493	7.84064	3.33431	0.0678487	0.67605
ENSG00000145075	CCDC39	-0.563443	3.68048	1.68131	0.194751	0.771752
ENSG00000203306	NA	-0.562977	2.85829	3.56887	0.0588724	0.664183
ENSG00000238105	GOLGA2P5	-0.562846	4.40205	1.15874	0.281728	0.825454
ENSG00000182327	GLTPD2	-0.562483	2.91452	3.15777	0.0755664	0.683498
ENSG00000182580	EPHB3	-0.562278	6.01973	5.29793	0.0213508	0.587229
ENSG00000185634	SHC4	-0.562185	2.03963	1.16432	0.280572	0.825238
ENSG00000198929	NOS1AP	-0.561541	3.10579	2.53926	0.111047	0.709926
ENSG00000143590	EFNA3	-0.561472	1.61296	1.23072	0.267268	0.819025
ENSG00000173588	CEP83	-0.561305	4.16763	2.06452	0.150763	0.738227
ENSG00000186496	ZNF396	-0.561169	2.6651	2.50701	0.113341	0.710109
ENSG00000110799	VWF	-0.560732	4.5875	1.18273	0.2768	0.82445
ENSG00000049769	PPP1R3F	-0.560723	2.9291	6.24679	0.0124419	0.581816
ENSG00000153294	ADGRF4	-0.560689	3.83969	0.789642	0.374208	0.870964
ENSG00000078114	NEBL	-0.560266	7.64279	6.30931	0.0120105	0.581816
ENSG00000197822	OCLN	-0.558709	5.59944	5.09224	0.0240332	0.595618
ENSG00000198380	GFPT1	-0.558228	7.63794	8.96658	0.00274962	0.469397
ENSG00000243449	C4orf48	-0.558057	3.55047	2.45761	0.116957	0.714821
ENSG00000244291	NA	-0.557974	1.81669	2.23837	0.134622	0.731295
ENSG00000168000	BSCL2	-0.557349	1.78078	2.47023	0.116021	0.713581
ENSG00000112033	PPARD	-0.55661	6.2578	5.89173	0.0152121	0.581816
ENSG00000102781	KATNAL1	-0.555882	2.692	2.89573	0.0888148	0.694772
ENSG00000130545	CRB3	-0.555667	5.39166	4.65867	0.0308971	0.617892
ENSG00000178996	SNX18	-0.555476	6.36487	4.54863	0.0329451	0.62288
ENSG00000224287	MSL3P1	-0.554994	2.60126	5.75199	0.01647	0.581816
ENSG00000188352	FOCAD	-0.55481	4.95259	4.32207	0.0376211	0.628775
ENSG00000157077	ZFYVE9	-0.554045	4.95238	5.49028	0.0191225	0.581816
ENSG00000069011	PITX1	-0.553866	7.58816	2.79737	0.0944191	0.697363
ENSG00000128203	ASPHD2	-0.553809	4.02245	2.69755	0.100503	0.706392
ENSG00000145014	TMEM44	-0.553788	4.97628	8.336	0.00388671	0.492598
ENSG00000123607	TTC21B	-0.552726	3.96838	2.14222	0.143294	0.736487
ENSG00000203472	AC009163.1	-0.552655	3.45351	3.26676	0.0706972	0.67792
ENSG00000172578	KLHL6	-0.552499	4.96826	0.962475	0.326564	0.851737
ENSG00000111863	ADTRP	-0.552364	4.62938	1.07932	0.298849	0.834536
ENSG00000187266	EPOR	-0.552247	1.41688	2.59601	0.107133	0.709926
ENSG00000117425	PTCH2	-0.551971	1.25348	0.943283	0.331435	0.85253
ENSG00000154556	SORBS2	-0.551939	6.29787	4.78249	0.0287505	0.614519
ENSG00000204381	LAYN	-0.551403	4.57784	2.4114	0.120455	0.717079
ENSG00000216775	AL109918.1	-0.550753	2.93693	1.12807	0.288186	0.828328
ENSG00000140961	OSGIN1	-0.550454	4.49341	4.50642	0.0337678	0.62288
ENSG00000100292	HMOX1	-0.550418	6.27309	1.26209	0.261256	0.813622
ENSG00000001084	GCLC	-0.550167	7.78554	2.52276	0.112214	0.709926
ENSG00000149591	TAGLN	-0.549991	3.42832	1.57606	0.209328	0.785102
ENSG00000119862	LGALSL	-0.549986	5.12808	3.85139	0.0497048	0.64463
ENSG00000138771	SHROOM3	-0.549947	6.79611	5.04927	0.0246363	0.597716
ENSG00000105711	SCN1B	-0.549842	2.0118	0.865324	0.352253	0.859807
ENSG00000100490	CDKL1	-0.549663	2.75391	1.985	0.158864	0.745277
ENSG00000150907	FOXO1	-0.549551	5.79115	2.86498	0.0905266	0.696022
ENSG00000156049	GNA14	-0.54947	3.16314	0.798104	0.371661	0.869386
ENSG00000214215	NA	-0.549241	3.2535	1.32863	0.24905	0.81122
ENSG00000233369	GTF2IP4	-0.548755	1.12875	1.5108	0.219018	0.790233
ENSG00000141682	PMAIP1	-0.548567	5.90196	1.42301	0.232909	0.799951
ENSG00000122574	WIPF3	-0.548191	1.58335	1.13225	0.287295	0.827483
ENSG00000135114	OASL	-0.54809	6.88478	0.560216	0.454173	0.902018
ENSG00000115963	RND3	-0.547562	7.5397	3.25695	0.0711214	0.67792
ENSG00000188833	ENTPD8	-0.547537	2.07945	0.926887	0.335673	0.852893
ENSG00000144485	HES6	-0.547515	5.05949	1.46157	0.22668	0.795769
ENSG00000143224	PPOX	-0.547474	4.45624	2.29604	0.129704	0.724275
ENSG00000180423	HARBI1	-0.54714	2.72954	3.96519	0.0464502	0.638925
ENSG00000120913	PDLIM2	-0.547098	5.27237	2.62624	0.10511	0.709926
ENSG00000142910	TINAGL1	-0.547062	5.10935	1.89315	0.168847	0.749618
ENSG00000161955	TNFSF13	-0.546951	4.02225	3.22671	0.0724462	0.6784
ENSG00000221886	ZBED8	-0.546832	2.51128	1.61275	0.204105	0.779165
ENSG00000105855	ITGB8	-0.546493	8.18548	4.97612	0.0256996	0.605362
ENSG00000006555	TTC22	-0.54631	5.63744	2.80116	0.0941959	0.697363
ENSG00000225190	PLEKHM1	-0.545706	6.01222	5.33616	0.0208874	0.583558
ENSG00000118257	NRP2	-0.545474	4.95987	4.03747	0.0445004	0.638898
ENSG00000166263	STXBP4	-0.545359	2.86799	2.29182	0.130058	0.724956
ENSG00000267519	AC020916.1	-0.545051	4.42342	0.589059	0.442783	0.899489
ENSG00000125998	FAM83C	-0.545042	3.26075	0.996711	0.318108	0.843933
ENSG00000259901	NA	-0.544585	2.33299	1.80579	0.179013	0.758397
ENSG00000101844	ATG4A	-0.544432	4.64236	14.0229	0.000180594	0.232529
ENSG00000143365	RORC	-0.54391	4.17229	2.1051	0.146808	0.736487
ENSG00000215182	MUC5AC	-0.543479	10.6222	2.52391	0.112132	0.709926
ENSG00000111837	MAK	-0.543385	3.53764	1.38305	0.239582	0.802613
ENSG00000204421	LY6G6C	-0.543376	2.16403	0.275227	0.599847	0.933681
ENSG00000114019	AMOTL2	-0.543138	6.06758	3.59518	0.0579475	0.664064
ENSG00000260274	AC068338.2	-0.542444	1.14991	1.85001	0.173782	0.752985
ENSG00000135926	TMBIM1	-0.542171	8.35948	5.19191	0.0226922	0.594776
ENSG00000163898	LIPH	-0.54195	7.3885	3.79787	0.0513177	0.649755
ENSG00000166823	MESP1	-0.541898	3.96674	1.29773	0.254628	0.811846
ENSG00000139044	B4GALNT3	-0.541891	7.36941	4.39106	0.0361279	0.62552
ENSG00000126106	TMEM53	-0.541596	4.28001	5.36279	0.0205708	0.581816
ENSG00000169071	ROR2	-0.541474	1.35779	1.14031	0.285587	0.825935
ENSG00000187678	SPRY4	-0.540605	3.78698	2.06322	0.150891	0.738227
ENSG00000131188	PRR7	-0.540502	3.1532	1.73556	0.187703	0.766771
ENSG00000106299	WASL	-0.540407	7.04492	6.77739	0.00923196	0.555289
ENSG00000165115	KIF27	-0.539807	3.51719	1.78816	0.18115	0.761378
ENSG00000183091	NEB	-0.539603	1.71022	0.565058	0.452229	0.902018
ENSG00000099337	KCNK6	-0.539445	5.50173	6.21831	0.0126436	0.581816
ENSG00000174628	IQCK	-0.538628	4.60231	3.26687	0.0706926	0.67792
ENSG00000102393	GLA	-0.538592	5.35082	1.83519	0.175516	0.755116
ENSG00000122035	RASL11A	-0.538065	2.35016	2.2247	0.135819	0.732332
ENSG00000005448	WDR54	-0.538042	4.59687	1.16119	0.281219	0.825238
ENSG00000131941	RHPN2	-0.538018	6.29682	5.49041	0.019121	0.581816
ENSG00000141441	GAREM1	-0.537901	5.49775	3.87075	0.0491344	0.64463
ENSG00000109814	UGDH	-0.537264	7.02227	8.32307	0.00391447	0.492598
ENSG00000116285	ERRFI1	-0.53701	6.60519	1.23685	0.266078	0.81828
ENSG00000129282	NA	-0.536303	2.77542	2.99614	0.0834631	0.690902
ENSG00000183840	GPR39	-0.535811	1.82302	2.81334	0.0934835	0.697363
ENSG00000117479	SLC19A2	-0.535312	4.80483	2.34236	0.125899	0.720782
ENSG00000104213	PDGFRL	-0.534219	1.54794	0.88831	0.345936	0.858503
ENSG00000143776	CDC42BPA	-0.533768	6.63757	3.88135	0.0488253	0.64463
ENSG00000074410	CA12	-0.533755	7.1676	2.6548	0.103238	0.709926
ENSG00000146707	POMZP3	-0.533491	1.89043	0.919204	0.337684	0.853767
ENSG00000176945	MUC20	-0.533301	8.02166	2.30257	0.12916	0.724275
ENSG00000122966	CIT	-0.533204	6.10788	2.73251	0.0983247	0.702045
ENSG00000150457	LATS2	-0.532883	5.10445	2.9023	0.0884533	0.694772
ENSG00000165695	AK8	-0.532486	2.46453	0.695978	0.404138	0.883088
ENSG00000196407	THEM5	-0.532447	2.22912	3.43805	0.063711	0.664541
ENSG00000188039	NWD1	-0.532424	6.34152	1.16028	0.281408	0.825238
ENSG00000244067	GSTA2	-0.5324	1.60468	0.435866	0.509125	0.914793
ENSG00000257702	LBX2-AS1	-0.531852	1.69746	1.0917	0.296095	0.832477
ENSG00000110057	UNC93B1	-0.531847	7.6668	3.29154	0.0696377	0.67792
ENSG00000133816	MICAL2	-0.531486	5.9365	5.11119	0.023772	0.595618
ENSG00000272468	AL021807.1	-0.531081	1.34003	0.74424	0.388306	0.876824
ENSG00000171044	XKR6	-0.530681	2.05527	1.74068	0.187052	0.766771
ENSG00000137198	GMPR	-0.530358	4.83501	1.40244	0.236315	0.801301
ENSG00000189221	MAOA	-0.530279	6.599	2.1472	0.14283	0.736487
ENSG00000161267	BDH1	-0.529782	6.16497	4.78304	0.0287413	0.614519
ENSG00000159200	RCAN1	-0.52956	5.30977	5.09053	0.0240569	0.595618
ENSG00000095539	SEMA4G	-0.529453	2.84209	1.39935	0.236833	0.802297
ENSG00000134827	TCN1	-0.529153	6.49061	1.63332	0.201245	0.777266
ENSG00000118804	STBD1	-0.529041	1.71668	1.50323	0.220175	0.790344
ENSG00000135750	KCNK1	-0.529007	6.29214	5.405	0.0200792	0.581816
ENSG00000150967	ABCB9	-0.528442	3.16589	2.22672	0.135642	0.732332
ENSG00000168778	TCTN2	-0.528392	4.60037	1.47726	0.224203	0.793275
ENSG00000248712	CCDC153	-0.527714	2.81026	0.788745	0.37448	0.870964
ENSG00000151338	MIPOL1	-0.527494	3.79624	2.90135	0.0885052	0.694772
ENSG00000213694	S1PR3	-0.527288	2.1562	1.57642	0.209277	0.785102
ENSG00000141579	ZNF750	-0.527189	6.29414	6.4372	0.0111754	0.578851
ENSG00000125618	PAX8	-0.526694	1.86917	0.676791	0.410694	0.885379
ENSG00000145391	SETD7	-0.525845	6.78212	7.39614	0.0065364	0.514102
ENSG00000122507	BBS9	-0.52576	3.45166	2.14543	0.142995	0.736487
ENSG00000180730	SHISA2	-0.525593	3.43809	1.28876	0.256277	0.812107
ENSG00000258175	LINC02300	-0.525556	1.67338	1.26446	0.260809	0.81293
ENSG00000149260	CAPN5	-0.525509	7.33752	3.5753	0.0586449	0.664183
ENSG00000197261	C6orf141	-0.525375	1.96202	0.495474	0.481496	0.906362
ENSG00000010404	IDS	-0.525363	7.0057	7.74752	0.00537863	0.493129
ENSG00000161896	IP6K3	-0.525341	3.796	0.763027	0.382383	0.873523
ENSG00000160606	TLCD1	-0.525331	3.51212	3.90541	0.0481308	0.64463
ENSG00000140835	CHST4	-0.525286	4.43719	1.27519	0.258795	0.812146
ENSG00000184669	OR7E14P	-0.525205	2.3763	2.5346	0.111375	0.709926
ENSG00000131981	LGALS3	-0.525187	9.41585	3.68253	0.0549852	0.654042
ENSG00000260916	CCPG1	-0.525077	5.85213	5.72434	0.0167313	0.581816
ENSG00000138604	GLCE	-0.525061	5.62518	7.57282	0.00592549	0.502586
ENSG00000259673	IQCH-AS1	-0.524703	2.34989	2.83938	0.09198	0.697363
ENSG00000189306	RRP7A	-0.524661	6.23094	3.78446	0.0517306	0.651207
ENSG00000133424	LARGE1	-0.524512	4.52988	4.2041	0.0403263	0.631112
ENSG00000149922	TBX6	-0.524349	3.64246	6.2783	0.0122225	0.581816
ENSG00000214128	TMEM213	-0.524226	5.85351	1.22826	0.267745	0.819025
ENSG00000169562	GJB1	-0.524028	1.13689	0.588754	0.442902	0.899603
ENSG00000108448	TRIM16L	-0.523178	3.9628	2.19245	0.138689	0.734559
ENSG00000148848	ADAM12	-0.522969	1.69617	0.813033	0.367225	0.868428
ENSG00000197279	ZNF165	-0.522879	3.16294	0.753118	0.385491	0.874939
ENSG00000203813	NA	-0.522858	1.40303	1.14734	0.284106	0.825454
ENSG00000170425	ADORA2B	-0.52267	5.39093	3.80181	0.0511973	0.648798
ENSG00000123353	ORMDL2	-0.522384	4.61455	4.84411	0.0277407	0.614519
ENSG00000112796	ENPP5	-0.52238	4.59557	1.52904	0.216257	0.787555
ENSG00000100036	SLC35E4	-0.521706	3.29691	2.40756	0.12075	0.717517
ENSG00000085433	WDR47	-0.521055	4.74959	5.46811	0.0193666	0.581816
ENSG00000171067	C11orf24	-0.520829	4.75676	7.32517	0.00679957	0.516312
ENSG00000147394	ZNF185	-0.520704	7.62085	2.62153	0.105423	0.709926
ENSG00000139410	SDSL	-0.519878	3.67132	1.97561	0.159853	0.745588
ENSG00000011347	SYT7	-0.519328	5.10776	3.13534	0.0766126	0.68728
ENSG00000165105	RASEF	-0.519252	6.54138	6.40438	0.0113839	0.580018
ENSG00000135111	TBX3	-0.519082	1.74874	0.389993	0.532303	0.921108
ENSG00000135540	NHSL1	-0.518398	5.40868	4.48589	0.0341757	0.62288
ENSG00000184500	PROS1	-0.518168	1.79895	1.00754	0.315492	0.842762
ENSG00000242110	AMACR	-0.516974	1.68819	2.55338	0.110058	0.709926
ENSG00000198892	SHISA4	-0.516952	2.20744	1.62901	0.20184	0.777321
ENSG00000204128	C2orf72	-0.516895	1.59622	0.452509	0.501146	0.911049
ENSG00000155016	CYP2U1	-0.516507	2.71163	2.73714	0.09804	0.702045
ENSG00000197324	LRP10	-0.516443	9.19201	5.35603	0.0206507	0.581816
ENSG00000250295	RDH10-AS1	-0.516402	3.01392	0.441983	0.506167	0.914263
ENSG00000158458	NRG2	-0.51631	2.42663	3.29675	0.069417	0.67792
ENSG00000162616	DNAJB4	-0.516055	4.4386	4.41553	0.0356133	0.62552
ENSG00000228638	FCF1P2	-0.515763	2.09712	3.18031	0.0745307	0.6818
ENSG00000134339	SAA2	-0.515161	6.07587	0.704039	0.40143	0.881567
ENSG00000110002	VWA5A	-0.515145	6.89033	6.66795	0.00981618	0.557873
ENSG00000166532	RIMKLB	-0.514956	5.57771	2.98275	0.0841561	0.691207
ENSG00000147400	CETN2	-0.514895	5.74697	2.56568	0.109206	0.709926
ENSG00000215256	DHRS4-AS1	-0.514664	2.64256	2.65352	0.103321	0.709926
ENSG00000143067	ZNF697	-0.514425	2.96049	3.46597	0.0626436	0.664541
ENSG00000147027	TMEM47	-0.51414	3.13706	2.18322	0.139523	0.735488
ENSG00000206077	ZDHHC11B	-0.514049	2.76198	0.514056	0.473388	0.903677
ENSG00000106686	SPATA6L	-0.514018	3.27188	0.959261	0.327373	0.851959
ENSG00000106258	CYP3A5	-0.513906	3.75599	0.472967	0.491625	0.908937
ENSG00000183826	BTBD9	-0.513871	5.35679	7.55617	0.00598051	0.502586
ENSG00000256812	CAPNS2	-0.513829	2.15786	0.371311	0.54229	0.922018
ENSG00000143819	EPHX1	-0.513327	7.58968	2.44144	0.118167	0.716677
ENSG00000271020	NA	-0.512606	1.53383	1.40857	0.235294	0.800463
ENSG00000166173	LARP6	-0.512539	2.56053	1.86133	0.172471	0.752784
ENSG00000102100	SLC35A2	-0.512311	6.01297	5.05291	0.0245847	0.597716
ENSG00000169231	THBS3	-0.512205	3.90555	0.717363	0.39701	0.880486
ENSG00000091490	SEL1L3	-0.512163	8.00419	3.32068	0.0684137	0.676539
ENSG00000136802	LRRC8A	-0.512056	8.00794	4.99461	0.0254264	0.605362
ENSG00000104267	CA2	-0.511881	3.15825	0.969754	0.324741	0.849694
ENSG00000005102	MEOX1	-0.511526	3.39294	1.63041	0.201646	0.777321
ENSG00000070526	ST6GALNAC1	-0.511126	7.83041	3.56454	0.0590261	0.664183
ENSG00000177098	SCN4B	-0.511056	2.39588	0.355538	0.550995	0.923108
ENSG00000198643	FAM3D	-0.510382	6.63837	1.38811	0.238724	0.802297
ENSG00000100399	CHADL	-0.510037	1.18385	1.49257	0.221818	0.791261
ENSG00000138798	EGF	-0.509842	2.70225	1.01401	0.313944	0.84201
ENSG00000273472	AC096733.2	-0.509799	1.23361	1.18732	0.275871	0.82445
ENSG00000197208	SLC22A4	-0.509683	4.22046	0.901615	0.342349	0.85634
ENSG00000143797	MBOAT2	-0.509603	7.2296	2.75938	0.0966856	0.698508
ENSG00000143375	CGN	-0.509602	7.506	10.7179	0.00106102	0.370258
ENSG00000089127	OAS1	-0.509543	8.76633	1.60868	0.204677	0.779906
ENSG00000141098	GFOD2	-0.509479	5.03411	8.42668	0.00369754	0.491667
ENSG00000165171	METTL27	-0.509415	2.2312	0.755057	0.38488	0.874939
ENSG00000107819	SFXN3	-0.509087	5.07499	3.27485	0.0703493	0.67792
ENSG00000048471	SNX29	-0.509006	4.88007	5.33021	0.0209589	0.584426
ENSG00000237172	B3GNT9	-0.508795	3.98006	2.13367	0.144095	0.736487
ENSG00000168994	PXDC1	-0.50857	4.62539	3.14959	0.0759461	0.68473
ENSG00000111540	RAB5B	-0.508536	4.71915	6.76138	0.00931516	0.555289
ENSG00000150556	LYPD6B	-0.507525	5.64489	4.07907	0.0434175	0.635846
ENSG00000072682	P4HA2	-0.507482	4.90394	3.02983	0.0817465	0.689405
ENSG00000101680	LAMA1	-0.507313	1.69438	0.837093	0.36023	0.865412
ENSG00000171552	BCL2L1	-0.507273	7.70549	5.65727	0.0173831	0.581816
ENSG00000124664	SPDEF	-0.506534	7.29992	1.5932	0.20687	0.781676
ENSG00000129451	KLK10	-0.505705	6.97557	2.55248	0.110121	0.709926
ENSG00000132613	MTSS2	-0.505354	5.33753	9.02403	0.00266453	0.469397
ENSG00000164066	INTU	-0.505228	4.13938	1.65594	0.198152	0.774834
ENSG00000109089	CDR2L	-0.505168	4.0613	2.35503	0.124879	0.720782
ENSG00000127955	GNAI1	-0.50516	6.68716	4.26134	0.0389892	0.630331
ENSG00000136868	SLC31A1	-0.504478	8.33594	2.41905	0.119868	0.716877
ENSG00000168772	CXXC4	-0.50442	2.85347	1.39681	0.237259	0.802297
ENSG00000109501	WFS1	-0.504325	5.09702	4.04631	0.0442679	0.637726
ENSG00000100439	ABHD4	-0.504012	5.6993	4.91887	0.0265649	0.609266
ENSG00000198873	GRK5	-0.503379	3.01908	1.88154	0.170159	0.751003
ENSG00000137872	SEMA6D	-0.503318	1.30623	0.569335	0.450523	0.902018
ENSG00000164284	GRPEL2	-0.502784	4.80629	3.79056	0.0515423	0.65089
ENSG00000172780	RAB43	-0.502766	3.24817	2.17316	0.140438	0.735681
ENSG00000103534	TMC5	-0.50264	8.14137	3.05763	0.0803589	0.689405
ENSG00000245149	RNF139-AS1	-0.502523	1.41652	0.459791	0.497722	0.910623
ENSG00000108602	ALDH3A1	-0.502474	8.80907	0.572513	0.449262	0.901487
ENSG00000172159	FRMD3	-0.502095	3.29864	0.647793	0.420903	0.890672
ENSG00000102362	SYTL4	-0.501835	4.77627	5.2685	0.0217147	0.587229
ENSG00000177459	ERICH5	-0.501684	3.98551	1.7647	0.18404	0.76176
ENSG00000235109	ZSCAN31	-0.501435	4.06782	2.31762	0.127916	0.722277
ENSG00000198624	CCDC69	-0.500559	6.47742	2.22822	0.13551	0.732332
ENSG00000108551	RASD1	-0.500452	2.2868	0.543355	0.461046	0.903408
ENSG00000175556	LONRF3	-0.500253	2.00561	1.11941	0.290045	0.829301
ENSG00000186300	ZNF555	-0.500136	2.9261	2.83391	0.0922935	0.697363
ENSG00000164520	RAET1E	-0.499496	3.45997	1.50469	0.219952	0.790344
ENSG00000167733	HSD11B1L	-0.499415	1.73762	2.67968	0.101636	0.707271
ENSG00000102760	RGCC	-0.499333	4.78173	2.02036	0.155202	0.740794
ENSG00000167136	ENDOG	-0.499155	3.71347	2.10928	0.146408	0.736487
ENSG00000104497	SNX16	-0.498778	4.13098	5.3569	0.0206404	0.581816
ENSG00000188997	KCTD21	-0.497337	3.59745	4.38262	0.0363071	0.62552
ENSG00000160746	ANO10	-0.497028	4.95033	4.42299	0.0354579	0.62552
ENSG00000127863	TNFRSF19	-0.496267	5.3911	3.32037	0.0684263	0.676539
ENSG00000102882	MAPK3	-0.496018	6.06763	4.07527	0.0435154	0.635846
ENSG00000006453	BAIAP2L1	-0.49591	6.83953	6.42084	0.0112789	0.578851
ENSG00000144445	KANSL1L	-0.495799	4.34542	4.08006	0.043392	0.635846
ENSG00000124243	BCAS4	-0.495735	3.15386	2.06159	0.151053	0.738227
ENSG00000121005	CRISPLD1	-0.495666	3.09932	1.03114	0.309891	0.839367
ENSG00000188959	C9orf152	-0.495409	5.76026	3.07121	0.0796902	0.689405
ENSG00000125850	OVOL2	-0.495196	3.99379	3.03543	0.081465	0.689405
ENSG00000262943	ALOX12P2	-0.495094	3.86506	0.835494	0.360689	0.865459
ENSG00000162148	PPP1R32	-0.494885	2.58428	1.15297	0.282928	0.825454
ENSG00000017373	NA	-0.494325	3.68254	0.855605	0.354972	0.862193
ENSG00000196968	FUT11	-0.494204	4.28443	5.44297	0.0196473	0.581816
ENSG00000186767	SPIN4	-0.493824	3.87172	2.42436	0.119462	0.716877
ENSG00000260461	AL133355.1	-0.493803	2.01383	2.53538	0.11132	0.709926
ENSG00000235863	B3GALT4	-0.493644	4.90559	3.23161	0.0722297	0.6784
ENSG00000272686	WASL-DT	-0.49324	3.48842	2.57874	0.108308	0.709926
ENSG00000187510	PLEKHG7	-0.493082	4.73202	1.18065	0.277224	0.82445
ENSG00000132906	CASP9	-0.492971	4.49192	6.8373	0.00892735	0.555289
ENSG00000117152	RGS4	-0.492734	1.52565	0.712525	0.398607	0.881017
ENSG00000081041	CXCL2	-0.492691	5.31859	0.4312	0.511401	0.915547
ENSG00000167535	CACNB3	-0.49267	4.52296	6.52744	0.0106222	0.576664
ENSG00000105357	MYH14	-0.492619	9.12607	5.92679	0.0149124	0.581816
ENSG00000011198	ABHD5	-0.492561	5.57568	4.54526	0.03301	0.62288
ENSG00000100304	TTLL12	-0.49254	7.08709	4.62503	0.0315086	0.619147
ENSG00000247746	USP51	-0.492325	2.06986	0.922879	0.33672	0.853153
ENSG00000169894	MUC3A	-0.492246	1.42262	0.576723	0.4476	0.901091
ENSG00000130701	RBBP8NL	-0.491778	3.44202	2.30315	0.129112	0.724275
ENSG00000188010	MORN2	-0.491704	4.52614	1.16684	0.280051	0.825238
ENSG00000183255	PTTG1IP	-0.491219	8.57806	3.99854	0.0455396	0.638925
ENSG00000204052	LRRC73	-0.491019	2.57397	0.724534	0.394661	0.880486
ENSG00000176720	BOK	-0.490601	5.01806	3.98745	0.0458404	0.638925
ENSG00000170270	GON7	-0.490585	4.10429	1.7946	0.180366	0.76039
ENSG00000134028	ADAMDEC1	-0.490516	4.38031	0.538089	0.463226	0.903408
ENSG00000049759	NEDD4L	-0.489699	6.76567	8.72947	0.00313107	0.469397
ENSG00000206384	COL6A6	-0.489566	1.99285	0.597498	0.439534	0.898692
ENSG00000167797	CDK2AP2	-0.489236	6.10593	4.83215	0.0279338	0.614519
ENSG00000188549	CCDC9B	-0.488884	3.83021	0.885511	0.346697	0.858644
ENSG00000230487	PSMG3-AS1	-0.488808	4.03006	1.97928	0.159467	0.745277
ENSG00000112812	PRSS16	-0.488726	3.05833	2.30744	0.128756	0.724275
ENSG00000016602	CLCA4	-0.488663	7.43033	1.24905	0.263734	0.815067
ENSG00000263823	AC009831.1	-0.488331	1.04494	1.09862	0.294568	0.832038
ENSG00000162542	TMCO4	-0.488017	6.10464	4.5007	0.0338809	0.62288
ENSG00000163472	TMEM79	-0.487798	5.27336	1.40959	0.235125	0.800078
ENSG00000272841	AL139393.3	-0.487359	1.61993	1.16414	0.280608	0.825238
ENSG00000001561	ENPP4	-0.487242	6.40025	5.03414	0.0248524	0.59944
ENSG00000141854	MISP3	-0.486953	3.39294	2.75633	0.0968701	0.698617
ENSG00000160325	CACFD1	-0.486891	5.53054	2.56534	0.109229	0.709926
ENSG00000160888	IER2	-0.486692	6.95463	1.72276	0.189338	0.768198
ENSG00000188522	FAM83G	-0.486575	5.88475	2.85892	0.0908684	0.696022
ENSG00000184368	MAP7D2	-0.486189	1.75407	1.03177	0.309744	0.839288
ENSG00000196787	H2AC11	-0.485829	2.46889	1.29865	0.254459	0.811846
ENSG00000173928	SWSAP1	-0.485437	1.85961	2.43382	0.118743	0.716877
ENSG00000077232	DNAJC10	-0.484792	7.68348	3.88315	0.048773	0.64463
ENSG00000152433	ZNF547	-0.484479	1.65427	1.95736	0.161796	0.745826
ENSG00000198517	MAFK	-0.484436	5.02119	3.71888	0.0538006	0.654042
ENSG00000160050	CCDC28B	-0.484433	1.61041	1.10732	0.292664	0.831113
ENSG00000188112	C6orf132	-0.484242	7.5041	4.18719	0.0407305	0.631112
ENSG00000214530	STARD10	-0.483863	7.45723	2.33163	0.126769	0.721197
ENSG00000198729	PPP1R14C	-0.483643	4.54036	3.00012	0.0832586	0.690902
ENSG00000180535	BHLHA15	-0.483327	1.8324	0.804498	0.369752	0.869042
ENSG00000122877	EGR2	-0.483285	4.37487	0.38737	0.533685	0.921108
ENSG00000137842	TMEM62	-0.483264	5.76495	3.65979	0.0557406	0.657498
ENSG00000168003	SLC3A2	-0.483241	7.67936	3.36921	0.0664254	0.670703
ENSG00000187260	WDR86	-0.483144	1.88745	0.402949	0.52557	0.919072
ENSG00000170264	FAM161A	-0.482584	3.20813	1.68818	0.193841	0.770891
ENSG00000123643	SLC36A1	-0.482248	4.73339	4.13903	0.0419052	0.631524
ENSG00000135144	DTX1	-0.482039	2.27353	1.43791	0.230478	0.7996
ENSG00000085662	AKR1B1	-0.481978	5.3331	3.47296	0.0623796	0.664337
ENSG00000198947	DMD	-0.481871	4.72755	1.72253	0.189368	0.768198
ENSG00000180155	LYNX1	-0.481765	7.25516	2.33216	0.126726	0.721197
ENSG00000185808	PIGP	-0.481258	4.08243	4.52828	0.0333392	0.62288
ENSG00000139514	SLC7A1	-0.481243	7.37495	6.04024	0.0139834	0.581816
ENSG00000185745	IFIT1	-0.481078	8.79404	0.348696	0.554852	0.923133
ENSG00000160183	TMPRSS3	-0.480304	4.3658	0.891259	0.345136	0.857834
ENSG00000153561	RMND5A	-0.480191	6.43867	5.42414	0.0198603	0.581816
ENSG00000189001	SBSN	-0.480018	5.76356	0.241013	0.623475	0.939085
ENSG00000124374	PAIP2B	-0.47993	3.53734	1.95132	0.162445	0.746791
ENSG00000204959	ARHGEF34P	-0.479838	1.50486	1.41459	0.234296	0.799951
ENSG00000150961	SEC24D	-0.479776	7.11496	4.88119	0.0271508	0.611083
ENSG00000187187	ZNF546	-0.479638	1.90371	2.38747	0.122312	0.717621
ENSG00000181467	RAP2B	-0.479604	6.79107	1.95794	0.161734	0.745826
ENSG00000132746	ALDH3B2	-0.47957	5.93887	0.912209	0.339529	0.85477
ENSG00000106477	CEP41	-0.479548	4.33691	1.68968	0.193643	0.770891
ENSG00000176714	CCDC121	-0.479508	2.31308	1.47699	0.224246	0.793275
ENSG00000150687	PRSS23	-0.479459	10.0705	2.30052	0.129331	0.724275
ENSG00000221926	TRIM16	-0.479267	6.21208	4.50329	0.0338297	0.62288
ENSG00000179163	FUCA1	-0.479264	6.524	2.7499	0.0972607	0.699858
ENSG00000104177	MYEF2	-0.47875	2.9637	0.940576	0.33213	0.85253
ENSG00000137747	TMPRSS13	-0.478488	5.94772	5.66381	0.0173185	0.581816
ENSG00000176920	FUT2	-0.478234	8.02358	4.14837	0.0416746	0.631112
ENSG00000179044	EXOC3L1	-0.478161	2.14548	1.35883	0.24374	0.807065
ENSG00000137486	ARRB1	-0.478018	4.90483	4.95434	0.0260252	0.606501
ENSG00000151014	NOCT	-0.477921	3.43154	0.777186	0.378003	0.871169
ENSG00000104043	ATP8B4	-0.477888	3.18856	1.55602	0.212249	0.787555
ENSG00000182472	CAPN12	-0.477244	1.84571	0.374973	0.540306	0.921686
ENSG00000169155	ZBTB43	-0.477241	5.44481	1.90085	0.167983	0.749618
ENSG00000177426	TGIF1	-0.476696	6.00105	5.27655	0.0216145	0.587229
ENSG00000099958	DERL3	-0.476669	3.27917	1.1635	0.28074	0.825238
ENSG00000116141	MARK1	-0.476492	4.9466	3.16677	0.0751511	0.682967
ENSG00000197714	ZNF460	-0.47605	3.13378	1.41181	0.234756	0.799951
ENSG00000120256	LRP11	-0.475816	7.29799	4.71151	0.0299614	0.617892
ENSG00000105289	TJP3	-0.475457	7.99167	3.70178	0.0543545	0.654042
ENSG00000152127	MGAT5	-0.475454	7.30644	8.01406	0.00464156	0.493129
ENSG00000167861	HID1	-0.475443	5.98445	5.62021	0.0177545	0.581816
ENSG00000241769	LINC00893	-0.475424	1.29253	0.176981	0.67398	0.950058
ENSG00000250305	TRMT9B	-0.475411	3.70809	1.3348	0.247953	0.809847
ENSG00000178502	KLHL11	-0.475278	2.56467	2.2741	0.131552	0.728176
ENSG00000072858	SIDT1	-0.474693	5.09144	3.6541	0.0559313	0.657574
ENSG00000047578	KIAA0556	-0.474447	6.24506	3.51317	0.0608829	0.664183
ENSG00000129696	TTI2	-0.474424	3.83342	5.04673	0.0246725	0.597716
ENSG00000020129	NCDN	-0.474388	5.67054	3.85956	0.0494633	0.64463
ENSG00000116525	TRIM62	-0.47396	4.3373	2.94236	0.0862847	0.691973
ENSG00000143036	SLC44A3	-0.473936	5.20422	4.06598	0.0437554	0.637692
ENSG00000107731	UNC5B	-0.471715	6.3562	2.18731	0.139152	0.735256
ENSG00000066827	ZFAT	-0.471568	3.95739	2.67591	0.101877	0.707271
ENSG00000124587	PEX6	-0.471118	5.23171	2.72595	0.0987295	0.702119
ENSG00000213145	CRIP1	-0.470665	1.68484	0.868036	0.3515	0.859274
ENSG00000164142	FAM160A1	-0.470366	4.71053	4.0456	0.0442865	0.637726
ENSG00000185156	MFSD6L	-0.470133	4.21253	1.46691	0.225834	0.795769
ENSG00000204991	SPIRE2	-0.469931	5.05049	4.63413	0.031342	0.619147
ENSG00000107282	APBA1	-0.469679	1.70948	0.598264	0.439241	0.898381
ENSG00000237515	SHISA9	-0.469246	2.12426	0.817934	0.365785	0.868428
ENSG00000158470	B4GALT5	-0.468977	8.85337	5.08877	0.0240812	0.595618
ENSG00000065833	ME1	-0.468357	5.93703	3.58444	0.0583232	0.664183
ENSG00000103260	METRN	-0.468097	3.89483	2.26636	0.13221	0.729718
ENSG00000147852	VLDLR	-0.467689	4.45972	2.50259	0.113659	0.710723
ENSG00000225177	AL590617.2	-0.467321	2.27322	0.483829	0.486693	0.907628
ENSG00000240583	AQP1	-0.467216	1.57467	0.547351	0.459402	0.903408
ENSG00000165185	KIAA1958	-0.467113	3.73247	3.03623	0.0814248	0.689405
ENSG00000170786	SDR16C5	-0.467035	6.02177	2.63833	0.104313	0.709926
ENSG00000179361	ARID3B	-0.46701	3.59499	1.97217	0.160218	0.745826
ENSG00000178935	ZNF552	-0.466868	4.15534	4.88382	0.0271096	0.611083
ENSG00000064999	ANKS1A	-0.466678	6.13863	12.0164	0.000527341	0.278687
ENSG00000124104	SNX21	-0.466337	3.82128	2.02799	0.154425	0.740794
ENSG00000136059	VILL	-0.466002	7.15567	3.50373	0.0612309	0.664337
ENSG00000183569	SERHL2	-0.465881	2.10496	0.736688	0.390724	0.878566
ENSG00000183690	EFHC2	-0.465787	3.22162	0.865755	0.352133	0.859806
ENSG00000142149	HUNK	-0.465581	4.51908	2.15641	0.141976	0.736283
ENSG00000085644	ZNF213	-0.465338	4.65453	5.25139	0.0219292	0.587354
ENSG00000116661	FBXO2	-0.465289	3.52005	1.57099	0.210064	0.786329
ENSG00000074370	ATP2A3	-0.465236	7.69342	2.91021	0.0880206	0.694772
ENSG00000117407	ARTN	-0.465072	2.38505	1.04846	0.305862	0.837388
ENSG00000138166	DUSP5	-0.464982	7.18408	0.837121	0.360221	0.865412
ENSG00000105131	EPHX3	-0.4647	4.74531	2.57136	0.108814	0.709926
ENSG00000044574	HSPA5	-0.46461	9.94715	5.8896	0.0152306	0.581816
ENSG00000152078	TLCD4	-0.464345	4.15006	2.52019	0.112397	0.709926
ENSG00000130758	MAP3K10	-0.464199	4.14176	4.25812	0.0390631	0.630331
ENSG00000181885	CLDN7	-0.46388	8.67511	5.18157	0.0228277	0.594776
ENSG00000197712	FAM114A1	-0.463829	6.69919	3.38134	0.0659382	0.669411
ENSG00000130518	IQCN	-0.463728	2.42342	0.771983	0.379604	0.87198
ENSG00000115648	MLPH	-0.463657	7.18844	4.81432	0.0282243	0.614519
ENSG00000164442	CITED2	-0.46359	6.63647	1.89434	0.168713	0.749618
ENSG00000123095	BHLHE41	-0.463328	2.6081	1.95877	0.161645	0.745826
ENSG00000114204	SERPINI2	-0.463195	2.13839	0.684449	0.408059	0.884974
ENSG00000187535	IFT140	-0.463112	5.44074	1.65239	0.198634	0.775199
ENSG00000181830	SLC35C1	-0.462998	6.54784	5.26864	0.021713	0.587229
ENSG00000261338	AC021016.1	-0.462936	1.40627	1.2063	0.272066	0.821821
ENSG00000163235	TGFA	-0.461919	6.1343	3.94748	0.0469416	0.642097
ENSG00000227403	LINC01806	-0.461849	1.85189	0.406174	0.523918	0.918958
ENSG00000121486	TRMT1L	-0.461848	5.38051	5.39509	0.0201935	0.581816
ENSG00000225969	ABHD11-AS1	-0.461496	1.22028	1.21583	0.270181	0.820231
ENSG00000271646	AC099343.3	-0.46139	3.34472	3.11373	0.0776351	0.68728
ENSG00000095397	WHRN	-0.460909	4.76316	1.75121	0.185725	0.764669
ENSG00000111254	AKAP3	-0.460836	2.32173	0.999708	0.317381	0.843552
ENSG00000172375	C2CD2L	-0.46068	5.19911	6.02181	0.0141302	0.581816
ENSG00000183111	ARHGEF37	-0.460462	6.23129	6.34834	0.0117491	0.581816
ENSG00000120756	PLS1	-0.460392	7.05342	5.41215	0.0199971	0.581816
ENSG00000118689	FOXO3	-0.460221	6.24901	5.21457	0.0223984	0.592595
ENSG00000162496	DHRS3	-0.460119	7.67972	1.89905	0.168185	0.749618
ENSG00000227959	AL451042.2	-0.460031	0.903297	0.461965	0.496707	0.909836
ENSG00000151690	MFSD6	-0.460028	7.47097	5.85474	0.0155351	0.581816
ENSG00000145103	ILDR1	-0.459977	5.38513	3.03574	0.0814495	0.689405
ENSG00000261115	TMEM178B	-0.459817	4.32899	1.41337	0.234497	0.799951
ENSG00000149418	ST14	-0.459702	9.7651	4.05062	0.0441552	0.637726
ENSG00000076864	RAP1GAP	-0.459597	5.18225	3.29153	0.0696382	0.67792
ENSG00000204104	TRAF3IP1	-0.459346	5.79968	2.88038	0.089665	0.695225
ENSG00000156413	FUT6	-0.459087	6.8411	1.76402	0.184124	0.76176
ENSG00000180071	ANKRD18A	-0.458802	2.19094	0.757475	0.38412	0.874939
ENSG00000143457	GOLPH3L	-0.458763	6.13576	5.70465	0.01692	0.581816
ENSG00000196154	S100A4	-0.45849	7.51426	2.52874	0.111789	0.709926
ENSG00000197496	SLC2A10	-0.458435	6.607	4.34337	0.0371534	0.62817
ENSG00000188107	EYS	-0.458179	1.25944	1.06243	0.302662	0.836843
ENSG00000186834	HEXIM1	-0.458065	6.84884	4.8022	0.0284233	0.614519
ENSG00000253305	PCDHGB6	-0.458041	1.28405	1.36833	0.242099	0.805527
ENSG00000134757	DSG3	-0.457957	7.5654	0.343431	0.557855	0.923133
ENSG00000184254	ALDH1A3	-0.4576	6.66831	2.64626	0.103794	0.709926
ENSG00000159212	CLIC6	-0.457499	8.20943	2.21367	0.136793	0.733065
ENSG00000185928	NA	-0.457478	2.63937	2.5997	0.106884	0.709926
ENSG00000198125	MB	-0.456959	3.84417	1.41992	0.233417	0.799951
ENSG00000120885	CLU	-0.456911	8.5126	1.64156	0.200112	0.775896
ENSG00000136830	NIBAN2	-0.45673	9.6373	2.62529	0.105173	0.709926
ENSG00000079974	RABL2B	-0.456453	4.26041	1.92108	0.165738	0.749618
ENSG00000261437	AC108860.2	-0.456035	1.70795	1.37582	0.240814	0.804865
ENSG00000175416	CLTB	-0.45537	7.37123	3.25989	0.0709938	0.67792
ENSG00000148429	USP6NL	-0.454796	6.12569	5.27792	0.0215976	0.587229
ENSG00000133392	MYH11	-0.453399	1.2322	0.413433	0.520232	0.917587
ENSG00000159674	SPON2	-0.45245	5.3973	1.83841	0.175138	0.75493
ENSG00000205413	SAMD9	-0.452227	8.23359	1.31076	0.252257	0.811784
ENSG00000000003	TSPAN6	-0.451977	6.75813	2.29377	0.129894	0.724403
ENSG00000143850	PLEKHA6	-0.451871	5.70789	2.79867	0.0943426	0.697363
ENSG00000198039	ZNF273	-0.451793	4.03581	0.987389	0.320381	0.846706
ENSG00000123989	CHPF	-0.451741	7.19628	3.3152	0.0686421	0.676539
ENSG00000173156	RHOD	-0.451509	5.66337	2.11035	0.146306	0.736487
ENSG00000160584	SIK3	-0.451139	6.04559	6.4213	0.011276	0.578851
ENSG00000110697	PITPNM1	-0.45085	7.38216	5.60713	0.0178875	0.581816
ENSG00000184292	TACSTD2	-0.450632	10.797	3.12082	0.077298	0.68728
ENSG00000092820	EZR	-0.450511	10.3267	5.35992	0.0206047	0.581816
ENSG00000134243	SORT1	-0.450273	7.11471	5.70289	0.016937	0.581816
ENSG00000203709	MIR29B2CHG	-0.449917	3.56946	0.519305	0.471138	0.903408
ENSG00000181722	ZBTB20	-0.449851	2.14746	1.83299	0.175775	0.755293
ENSG00000156313	RPGR	-0.449823	4.42625	1.56446	0.211014	0.787263
ENSG00000137648	TMPRSS4	-0.449464	8.70862	5.28019	0.0215694	0.587229
ENSG00000121440	PDZRN3	-0.44941	1.02976	0.473279	0.491483	0.908937
ENSG00000261104	AC093904.4	-0.449384	1.84362	0.469829	0.493066	0.908937
ENSG00000101294	HM13	-0.449324	8.02137	3.31042	0.0688421	0.676568
ENSG00000157796	WDR19	-0.449303	4.70634	1.69292	0.193217	0.770891
ENSG00000185442	FAM174B	-0.4485	5.77834	3.3787	0.066044	0.669411
ENSG00000112319	EYA4	-0.44783	5.02556	3.0196	0.0822638	0.689758
ENSG00000185621	LMLN	-0.447408	4.40114	2.13159	0.144291	0.736487
ENSG00000128573	FOXP2	-0.447382	3.24269	1.41884	0.233594	0.799951
ENSG00000183273	CCDC60	-0.447131	4.12715	1.48709	0.222669	0.791868
ENSG00000167757	KLK11	-0.446905	6.40978	2.68824	0.101092	0.707059
ENSG00000138613	APH1B	-0.446883	3.51522	2.49134	0.114474	0.713053
ENSG00000204138	PHACTR4	-0.446352	7.1761	3.8573	0.0495301	0.64463
ENSG00000213753	CENPBD1P1	-0.446334	4.96893	3.12544	0.0770789	0.68728
ENSG00000148346	LCN2	-0.445944	11.2064	1.07006	0.300931	0.836227
ENSG00000267128	RNF157-AS1	-0.445942	1.22335	0.66457	0.414951	0.887414
ENSG00000171916	LGALS9C	-0.445927	3.69923	1.03223	0.309636	0.839288
ENSG00000125285	SOX21	-0.445767	5.68037	1.78386	0.181676	0.761516
ENSG00000137193	PIM1	-0.444974	6.79376	1.46274	0.226495	0.795769
ENSG00000134852	CLOCK	-0.444754	6.24922	2.53331	0.111466	0.709926
ENSG00000159884	CCDC107	-0.444351	1.98956	1.70253	0.191958	0.770891
ENSG00000119139	TJP2	-0.443474	8.19296	5.14432	0.0233226	0.595618
ENSG00000025293	PHF20	-0.443248	5.61017	7.7916	0.00524896	0.493129
ENSG00000163818	LZTFL1	-0.443035	5.19956	1.65035	0.198911	0.775496
ENSG00000196421	C20orf204	-0.442764	1.18075	0.46492	0.495334	0.909127
ENSG00000187608	ISG15	-0.442221	9.02453	0.332567	0.564151	0.925997
ENSG00000166974	MAPRE2	-0.441722	4.97226	3.47723	0.062219	0.664337
ENSG00000129007	CALML4	-0.441691	4.66732	2.53759	0.111164	0.709926
ENSG00000187189	TSPYL4	-0.441569	4.88317	3.30829	0.0689312	0.676568
ENSG00000065054	SLC9A3R2	-0.440615	7.12719	1.97521	0.159896	0.745588
ENSG00000198792	TMEM184B	-0.440602	6.57154	5.95685	0.0146602	0.581816
ENSG00000011465	DCN	-0.440583	2.16148	0.251151	0.616266	0.937741
ENSG00000185905	C16orf54	-0.440244	3.76754	1.16893	0.279621	0.825238
ENSG00000228451	SDAD1P1	-0.43992	1.06131	0.675599	0.411106	0.885379
ENSG00000181788	SIAH2	-0.439902	5.53206	5.88653	0.0152571	0.581816
ENSG00000166689	PLEKHA7	-0.439625	6.70102	4.94818	0.0261182	0.606664
ENSG00000173868	PHOSPHO1	-0.439521	1.36649	0.600732	0.438299	0.898051
ENSG00000074211	PPP2R2C	-0.438983	2.27163	0.625108	0.429155	0.892996
ENSG00000179820	MYADM	-0.438863	6.58676	1.81709	0.17766	0.756884
ENSG00000173926	MARCHF3	-0.438861	3.79104	1.89476	0.168666	0.749618
ENSG00000198142	SOWAHC	-0.438837	5.67651	1.27447	0.25893	0.812146
ENSG00000124615	MOCS1	-0.438744	2.79485	1.08235	0.298171	0.833958
ENSG00000167397	VKORC1	-0.438423	1.60937	1.64004	0.20032	0.775896
ENSG00000163817	SLC6A20	-0.438102	6.06041	1.22891	0.26762	0.819025
ENSG00000165046	LETM2	-0.43792	2.20102	0.970164	0.324639	0.849587
ENSG00000070081	NUCB2	-0.437654	7.29445	2.60837	0.106301	0.709926
ENSG00000058453	CROCC	-0.437456	5.56064	1.34988	0.245299	0.807728
ENSG00000100211	CBY1	-0.437186	3.96863	1.70539	0.191585	0.770384
ENSG00000177576	C18orf32	-0.436999	2.06371	0.84884	0.356881	0.863692
ENSG00000153487	ING1	-0.436825	4.47954	2.56204	0.109457	0.709926
ENSG00000164976	MYORG	-0.436513	6.69763	4.89719	0.0269004	0.611083
ENSG00000166313	APBB1	-0.436396	3.69414	1.35254	0.244835	0.807728
ENSG00000136383	ALPK3	-0.436245	5.11462	2.79641	0.0944756	0.697363
ENSG00000118965	WDR35	-0.436006	4.33037	2.4746	0.115699	0.71306
ENSG00000145723	GIN1	-0.435981	3.01928	2.81381	0.0934563	0.697363
ENSG00000174500	GCSAM	-0.43546	2.30765	0.377502	0.538943	0.921686
ENSG00000169116	PARM1	-0.435318	6.56351	1.68194	0.194667	0.771712
ENSG00000212864	RNF208	-0.435313	3.00585	2.07873	0.149365	0.738227
ENSG00000117262	GPR89A	-0.435254	2.14883	1.87812	0.170548	0.75131
ENSG00000119401	TRIM32	-0.435205	4.33007	4.43483	0.0352127	0.62552
ENSG00000130222	GADD45G	-0.435004	3.04847	1.12293	0.289288	0.829301
ENSG00000122042	UBL3	-0.434795	7.05649	2.98455	0.0840626	0.690933
ENSG00000099960	SLC7A4	-0.434279	2.53811	1.3687	0.242036	0.805527
ENSG00000169193	CCDC126	-0.433254	3.29271	2.00788	0.156483	0.742453
ENSG00000128881	TTBK2	-0.433226	4.06004	2.43085	0.118968	0.716877
ENSG00000234614	C2CD4D-AS1	-0.433188	2.13664	1.66847	0.196464	0.772228
ENSG00000128408	RIBC2	-0.43315	3.69654	0.437699	0.508235	0.91459
ENSG00000148426	PROSER2	-0.433091	5.34598	5.34075	0.0208325	0.583148
ENSG00000233184	AC093157.1	-0.432951	1.70049	0.416442	0.518718	0.917249
ENSG00000143578	CREB3L4	-0.432864	5.31966	1.60098	0.205764	0.781151
ENSG00000186591	UBE2H	-0.432295	7.97466	7.58476	0.00588637	0.502586
ENSG00000185774	KCNIP4	-0.432087	0.926006	0.354051	0.551829	0.923108
ENSG00000197582	GPX1P1	-0.432014	3.53755	0.252731	0.615159	0.937212
ENSG00000128581	IFT22	-0.431857	5.15905	1.24839	0.263861	0.815067
ENSG00000141526	SLC16A3	-0.431615	8.22899	2.50839	0.113242	0.710109
ENSG00000182518	FAM104B	-0.431585	3.13553	2.0786	0.149377	0.738227
ENSG00000069702	TGFBR3	-0.431507	3.50938	1.7257	0.188961	0.768078
ENSG00000149428	HYOU1	-0.43145	7.99214	3.78813	0.0516173	0.651207
ENSG00000204388	HSPA1B	-0.431326	6.77496	3.33442	0.0678445	0.67605
ENSG00000135002	RFK	-0.431291	5.65775	4.62384	0.0315306	0.619147
ENSG00000078246	TULP3	-0.431141	4.83741	3.52347	0.0605058	0.664183
ENSG00000125459	MSTO1	-0.431029	3.3491	3.41844	0.0644718	0.664541
ENSG00000168447	SCNN1B	-0.430992	6.69141	1.33023	0.248765	0.811195
ENSG00000095585	BLNK	-0.430349	4.60403	3.58141	0.0584294	0.664183
ENSG00000231721	LINC-PINT	-0.430345	2.0695	1.0877	0.296982	0.833414
ENSG00000140497	SCAMP2	-0.43026	7.67508	4.43887	0.0351296	0.62552
ENSG00000042445	RETSAT	-0.429403	6.39546	5.52169	0.0187821	0.581816
ENSG00000081923	ATP8B1	-0.429314	7.51831	5.81698	0.0158722	0.581816
ENSG00000257027	AC010186.3	-0.429234	1.90837	1.58323	0.208296	0.784809
ENSG00000150756	ATPSCKMT	-0.4291	3.18095	1.90132	0.167931	0.749618
ENSG00000168282	MGAT2	-0.429025	2.33915	1.49985	0.220695	0.790854
ENSG00000198483	ANKRD35	-0.4289	5.44669	3.40833	0.0648681	0.665074
ENSG00000004799	PDK4	-0.428896	3.17793	0.81564	0.366458	0.868428
ENSG00000103966	EHD4	-0.428682	6.90515	3.00638	0.0829372	0.690902
ENSG00000162694	EXTL2	-0.428677	3.29987	1.42285	0.232935	0.799951
ENSG00000165312	OTUD1	-0.428025	5.25005	1.76104	0.184495	0.762425
ENSG00000253106	AC090198.1	-0.427683	1.03341	0.676283	0.41087	0.885379
ENSG00000066230	SLC9A3	-0.427643	6.78334	0.312174	0.576349	0.927912
ENSG00000171823	FBXL14	-0.427592	4.72923	3.24144	0.0717975	0.6784
ENSG00000180447	GAS1	-0.427425	3.21592	0.697632	0.40358	0.882913
ENSG00000164114	MAP9	-0.427401	5.27223	1.44423	0.229456	0.799394
ENSG00000006327	TNFRSF12A	-0.427383	6.52756	1.12256	0.289368	0.829301
ENSG00000228794	LINC01128	-0.427214	2.98525	3.52606	0.0604113	0.664183
ENSG00000105355	PLIN3	-0.426961	6.97411	3.9703	0.0463095	0.638925
ENSG00000131061	ZNF341	-0.426725	3.21994	2.82918	0.0925655	0.697363
ENSG00000175866	BAIAP2	-0.426612	6.88496	6.15011	0.0131404	0.581816
ENSG00000147676	MAL2	-0.426059	8.87733	4.15727	0.0414561	0.631112
ENSG00000088992	TESC	-0.425885	2.85964	0.38666	0.53406	0.921256
ENSG00000104218	CSPP1	-0.425859	5.20325	1.70726	0.191342	0.770384
ENSG00000169136	ATF5	-0.425851	5.43355	1.47875	0.22397	0.793074
ENSG00000105699	LSR	-0.425733	7.89278	3.72731	0.0535297	0.654042
ENSG00000198863	RUNDC1	-0.425658	5.69472	6.64872	0.00992274	0.558762
ENSG00000139946	PELI2	-0.425565	4.65827	1.43773	0.230507	0.7996
ENSG00000260708	AL118516.1	-0.424786	1.56889	0.468623	0.493622	0.908937
ENSG00000130164	LDLR	-0.424546	8.48705	1.42063	0.2333	0.799951
ENSG00000074527	NTN4	-0.424477	6.48994	3.48722	0.0618442	0.664337
ENSG00000247400	DNAJC3-DT	-0.424417	2.77747	2.52713	0.111904	0.709926
ENSG00000259330	INAFM2	-0.424374	2.23891	1.89893	0.168198	0.749618
ENSG00000148655	LRMDA	-0.424319	1.27983	0.961236	0.326876	0.851737
ENSG00000204920	ZNF155	-0.423713	1.53964	1.17447	0.278485	0.825214
ENSG00000133265	HSPBP1	-0.423682	6.2628	2.99546	0.0834983	0.690902
ENSG00000104427	ZC2HC1A	-0.423662	3.42331	1.99805	0.157501	0.743673
ENSG00000175611	LINC00476	-0.423483	2.36224	1.53148	0.21589	0.787555
ENSG00000233834	AC005083.1	-0.423429	2.56305	1.17088	0.27922	0.825238
ENSG00000160113	NR2F6	-0.423418	7.50593	2.94108	0.0863532	0.691973
ENSG00000108342	CSF3	-0.423385	5.12232	0.158613	0.690437	0.951752
ENSG00000140543	DET1	-0.423251	2.42525	2.01385	0.155869	0.741596
ENSG00000125968	ID1	-0.422418	6.69575	4.13327	0.042048	0.631524
ENSG00000100290	BIK	-0.422372	4.93329	1.74753	0.186188	0.765639
ENSG00000115109	EPB41L5	-0.42234	5.00442	3.11809	0.0774274	0.68728
ENSG00000239887	C1orf226	-0.422308	4.50609	3.22085	0.0727058	0.6784
ENSG00000113790	EHHADH	-0.422295	4.12235	2.1305	0.144394	0.736487
ENSG00000137501	SYTL2	-0.422246	7.4945	0.907109	0.340883	0.855576
ENSG00000111335	OAS2	-0.422035	8.91382	0.657863	0.417315	0.88846
ENSG00000128872	TMOD2	-0.421876	2.93001	1.27645	0.25856	0.812146
ENSG00000106077	ABHD11	-0.42182	6.08888	4.5519	0.0328821	0.62288
ENSG00000184979	USP18	-0.421728	5.49136	0.600843	0.438257	0.898051
ENSG00000142657	PGD	-0.421439	8.59996	2.80959	0.0937022	0.697363
ENSG00000235106	BRD3OS	-0.421362	4.2543	1.30368	0.253542	0.811784
ENSG00000165169	DYNLT3	-0.421013	5.60675	4.5525	0.0328707	0.62288
ENSG00000188818	ZDHHC11	-0.420897	2.2989	0.442975	0.50569	0.913765
ENSG00000155760	FZD7	-0.420894	3.58087	0.777802	0.377814	0.871169
ENSG00000124217	MOCS3	-0.42056	4.10001	3.21405	0.0730084	0.679471
ENSG00000105929	ATP6V0A4	-0.420431	5.23751	1.94215	0.163435	0.747323
ENSG00000189223	PAX8-AS1	-0.419411	4.47538	0.718195	0.396737	0.880486
ENSG00000054793	ATP9A	-0.419134	6.66343	2.47853	0.11541	0.71306
ENSG00000132465	JCHAIN	-0.418535	3.93665	0.241626	0.623034	0.938892
ENSG00000164506	STXBP5	-0.418066	4.76032	2.79453	0.0945865	0.697363
ENSG00000112699	GMDS	-0.418061	6.38737	2.96132	0.0852782	0.691616
ENSG00000151135	TMEM263	-0.418014	6.23163	3.42741	0.0641225	0.664541
ENSG00000125388	GRK4	-0.417283	1.88977	1.50965	0.219193	0.790344
ENSG00000166401	SERPINB8	-0.41723	5.61459	2.8625	0.0906662	0.696022
ENSG00000113719	ERGIC1	-0.417132	7.82261	3.09042	0.0787542	0.689144
ENSG00000164749	HNF4G	-0.416999	3.12283	0.81832	0.365672	0.868428
ENSG00000115919	KYNU	-0.416855	6.40839	1.95043	0.16254	0.746992
ENSG00000143222	UFC1	-0.416422	6.45204	2.74914	0.0973069	0.699858
ENSG00000172824	CES4A	-0.416297	3.65096	0.572869	0.449121	0.901487
ENSG00000273117	AC144652.1	-0.416185	1.56919	0.741681	0.389123	0.877573
ENSG00000162139	NEU3	-0.416126	2.49568	1.08338	0.297944	0.833958
ENSG00000106460	TMEM106B	-0.415922	7.2033	2.51797	0.112555	0.709926
ENSG00000177707	NECTIN3	-0.415736	3.64419	1.64278	0.199945	0.775896
ENSG00000164418	GRIK2	-0.415231	2.26348	0.686085	0.407499	0.884574
ENSG00000171617	ENC1	-0.415168	6.69843	3.41986	0.0644164	0.664541
ENSG00000180834	MAP6D1	-0.415145	1.37393	1.7325	0.188092	0.767188
ENSG00000265688	MAFG-DT	-0.415111	2.37025	1.50055	0.220587	0.790769
ENSG00000121578	B4GALT4	-0.415091	6.53097	7.73156	0.00542639	0.493237
ENSG00000136854	STXBP1	-0.415082	4.44803	2.53538	0.11132	0.709926
ENSG00000163435	ELF3	-0.414516	9.50815	3.2673	0.0706737	0.67792
ENSG00000165506	DNAAF2	-0.414468	4.61747	2.35754	0.124679	0.720782
ENSG00000134955	SLC37A2	-0.414306	4.06157	1.64894	0.199104	0.775829
ENSG00000228775	WEE2-AS1	-0.41409	2.00533	1.05623	0.304077	0.83689
ENSG00000197892	KIF13B	-0.41369	7.63717	3.63665	0.0565204	0.658679
ENSG00000266930	NA	-0.413673	0.935359	0.584561	0.44453	0.901016
ENSG00000117984	CTSD	-0.413189	9.63344	2.89997	0.088581	0.694772
ENSG00000161036	LRWD1	-0.413098	5.36278	1.76417	0.184105	0.76176
ENSG00000111961	SASH1	-0.413069	6.44223	2.42606	0.119333	0.716877
ENSG00000126878	AIF1L	-0.413045	4.25968	0.880872	0.347963	0.858742
ENSG00000160862	AZGP1	-0.412874	5.71465	0.62724	0.42837	0.892854
ENSG00000244968	LIFR-AS1	-0.41286	1.971	1.07491	0.299839	0.83538
ENSG00000107738	VSIR	-0.412815	7.34074	1.89975	0.168107	0.749618
ENSG00000143878	RHOB	-0.412666	7.38228	1.17556	0.278262	0.825037
ENSG00000109794	FAM149A	-0.412631	3.51877	1.14747	0.284078	0.825454
ENSG00000117408	IPO13	-0.412579	5.57538	9.0263	0.00266122	0.469397
ENSG00000205838	TTC23L	-0.412143	1.22037	0.32922	0.566119	0.925997
ENSG00000170293	CMTM8	-0.41204	3.79323	1.96696	0.160771	0.745826
ENSG00000175793	SFN	-0.411934	8.78991	0.858987	0.354022	0.860794
ENSG00000076067	RBMS2	-0.411777	5.2758	2.61666	0.105747	0.709926
ENSG00000198431	TXNRD1	-0.411739	8.24581	3.88014	0.0488605	0.64463
ENSG00000072134	EPN2	-0.411442	5.11734	5.10159	0.023904	0.595618
ENSG00000118096	IFT46	-0.411307	4.55569	2.17731	0.140059	0.735681
ENSG00000158769	F11R	-0.411252	7.69215	8.11115	0.00439938	0.493129
ENSG00000239305	RNF103	-0.410969	5.62318	4.1729	0.0410754	0.631112
ENSG00000236502	SIX3-AS1	-0.41079	1.83763	1.38588	0.239102	0.802297
ENSG00000146376	ARHGAP18	-0.410618	6.53925	3.70201	0.0543468	0.654042
ENSG00000132535	DLG4	-0.410492	3.5118	0.787078	0.374985	0.871019
ENSG00000163734	CXCL3	-0.410249	5.01029	0.348296	0.555079	0.923133
ENSG00000171206	TRIM8	-0.410243	7.76011	3.16357	0.0752982	0.682967
ENSG00000224818	AC096677.2	-0.409985	1.41787	0.561421	0.453688	0.902018
ENSG00000158467	AHCYL2	-0.40993	6.53652	3.75812	0.0525517	0.654042
ENSG00000171428	NAT1	-0.409831	4.73368	4.70787	0.0300248	0.617892
ENSG00000119938	PPP1R3C	-0.409734	1.56228	1.14181	0.285271	0.825935
ENSG00000188242	PP7080	-0.409665	6.5788	0.419817	0.517028	0.917249
ENSG00000188167	TMPPE	-0.409509	2.69197	1.90907	0.167067	0.749618
ENSG00000151640	DPYSL4	-0.409508	1.22435	0.271775	0.602144	0.933948
ENSG00000147174	GCNA	-0.408882	1.17519	0.304372	0.581155	0.929136
ENSG00000183742	MACC1	-0.408839	8.09335	3.5249	0.0604536	0.664183
ENSG00000185875	THNSL1	-0.408703	3.2836	1.89971	0.168111	0.749618
ENSG00000139725	RHOF	-0.408477	2.03989	0.921032	0.337204	0.853625
ENSG00000134030	CTIF	-0.40842	4.92852	4.04991	0.0441736	0.637726
ENSG00000154319	FAM167A	-0.40835	2.92689	1.32082	0.250445	0.811419
ENSG00000177694	NAALADL2	-0.408265	3.76945	1.72866	0.188582	0.767478
ENSG00000164287	CDC20B	-0.4082	5.49819	0.373915	0.540878	0.921686
ENSG00000007237	GAS7	-0.408136	5.67103	1.18801	0.275731	0.82445
ENSG00000089723	OTUB2	-0.408048	2.9562	1.68318	0.194502	0.7714
ENSG00000175602	CCDC85B	-0.40802	5.06308	1.20677	0.271974	0.821821
ENSG00000213859	KCTD11	-0.407238	4.9348	2.82988	0.0925253	0.697363
ENSG00000148154	UGCG	-0.407193	7.84435	2.47624	0.115578	0.71306
ENSG00000134716	CYP2J2	-0.406889	6.17992	1.36669	0.242381	0.80582
ENSG00000147119	CHST7	-0.405961	2.67434	0.959321	0.327358	0.851959
ENSG00000115598	IL1RL2	-0.405695	2.81184	0.950322	0.329637	0.85253
ENSG00000101439	CST3	-0.405181	8.19724	1.57889	0.208921	0.785102
ENSG00000125648	SLC25A23	-0.405101	6.32368	2.55099	0.110225	0.709926
ENSG00000145390	USP53	-0.405016	6.36886	2.13292	0.144166	0.736487
ENSG00000246082	NUDT16P1	-0.404822	3.01605	2.24312	0.13421	0.730722
ENSG00000167291	TBC1D16	-0.404411	5.74942	2.43549	0.118617	0.716877
ENSG00000168899	VAMP5	-0.404339	5.35355	1.10064	0.294127	0.831855
ENSG00000102804	TSC22D1	-0.404192	7.86101	3.09758	0.0784086	0.689144
ENSG00000140470	ADAMTS17	-0.404124	2.99996	1.21265	0.270807	0.820586
ENSG00000198246	SLC29A3	-0.403963	3.28738	1.62503	0.202391	0.777321
ENSG00000130021	PUDP	-0.403834	5.07345	2.39915	0.121401	0.717517
ENSG00000112715	VEGFA	-0.403691	7.6005	1.08605	0.297348	0.833795
ENSG00000088367	EPB41L1	-0.403564	7.08703	2.93364	0.0867518	0.692724
ENSG00000111678	C12orf57	-0.403553	4.40006	2.33096	0.126824	0.721197
ENSG00000167874	TMEM88	-0.403495	1.60596	0.572453	0.449286	0.901487
ENSG00000198417	MT1F	-0.402822	3.30588	0.519105	0.471224	0.903408
ENSG00000153046	CDYL	-0.402696	5.58561	4.39392	0.0360673	0.62552
ENSG00000149557	FEZ1	-0.40217	1.92891	0.429315	0.512325	0.915656
ENSG00000182704	TSKU	-0.402003	6.64041	2.79176	0.09475	0.697363
ENSG00000188760	TMEM198	-0.401756	2.71704	1.95321	0.162241	0.746568
ENSG00000164023	SGMS2	-0.401222	7.0548	4.0535	0.0440799	0.637726
ENSG00000065923	SLC9A7	-0.401197	3.46142	3.39247	0.0654948	0.666521
ENSG00000092445	TYRO3	-0.401047	4.17596	1.63083	0.201589	0.777321
ENSG00000103150	MLYCD	-0.400697	4.12632	3.87882	0.048899	0.64463
ENSG00000127324	TSPAN8	-0.40061	5.82659	0.468739	0.493568	0.908937
ENSG00000166347	CYB5A	-0.39987	5.81457	1.53755	0.214983	0.787555
ENSG00000063438	AHRR	-0.399732	1.33396	0.944462	0.331133	0.85253
ENSG00000196781	TLE1	-0.399481	6.17313	4.31026	0.0378832	0.629091
ENSG00000187391	MAGI2	-0.399339	2.41667	0.917576	0.338112	0.854551
ENSG00000125844	RRBP1	-0.399268	8.97968	5.84979	0.0155789	0.581816
ENSG00000151422	FER	-0.398892	4.43467	3.36024	0.0667884	0.672111
ENSG00000134278	SPIRE1	-0.398787	4.28812	2.46016	0.116767	0.714821
ENSG00000153234	NR4A2	-0.398714	6.01927	1.19994	0.273334	0.822904
ENSG00000155324	GRAMD2B	-0.398533	5.66995	3.32792	0.0681131	0.676539
ENSG00000215447	NA	-0.398522	1.28255	0.308544	0.578575	0.928503
ENSG00000036672	USP2	-0.398466	3.46778	0.842002	0.358825	0.863899
ENSG00000175048	ZDHHC14	-0.39836	2.88465	1.91049	0.166909	0.749618
ENSG00000008300	CELSR3	-0.398157	2.50803	0.339495	0.560121	0.923979
ENSG00000196586	MYO6	-0.398146	7.58728	3.02858	0.0818096	0.689405
ENSG00000269900	RMRP	-0.398132	2.9889	1.05927	0.303381	0.83689
ENSG00000183696	UPP1	-0.397951	6.39051	0.716944	0.397148	0.880486
ENSG00000151746	BICD1	-0.397854	3.63461	2.55424	0.109999	0.709926
ENSG00000198718	TOGARAM1	-0.397651	5.23771	2.39803	0.121488	0.717517
ENSG00000109854	HTATIP2	-0.397641	5.81939	3.65295	0.0559699	0.657574
ENSG00000184110	EIF3C	-0.397576	1.59944	1.77287	0.183027	0.761671
ENSG00000179869	ABCA13	-0.397458	8.89187	0.660593	0.416351	0.887935
ENSG00000086544	ITPKC	-0.3974	7.29172	1.60594	0.205063	0.780966
ENSG00000267534	S1PR2	-0.397281	1.88439	0.655957	0.417991	0.88846
ENSG00000172264	MACROD2	-0.397249	2.09669	0.795031	0.372583	0.87064
ENSG00000087510	TFAP2C	-0.397124	5.40953	2.61871	0.10561	0.709926
ENSG00000236537	NA	-0.397038	0.956836	0.61783	0.431855	0.893978
ENSG00000142197	DOP1B	-0.396742	5.83201	3.33497	0.0678216	0.67605
ENSG00000167470	MIDN	-0.396598	7.88679	3.56147	0.0591355	0.664183
ENSG00000225285	LINC01770	-0.396537	1.11827	0.710591	0.399248	0.881255
ENSG00000203952	CCDC160	-0.39611	2.88497	1.27791	0.258288	0.812107
ENSG00000203722	RAET1G	-0.395752	2.79012	0.767314	0.381049	0.872849
ENSG00000146243	IRAK1BP1	-0.395619	2.76528	0.850763	0.356337	0.863239
ENSG00000145050	MANF	-0.395596	6.52754	4.29224	0.0382867	0.629496
ENSG00000211459	MT-RNR1	-0.395344	9.78976	1.41272	0.234605	0.799951
ENSG00000171017	LRRC8E	-0.39532	1.4795	1.14881	0.283798	0.825454
ENSG00000177666	PNPLA2	-0.394749	7.42246	3.9876	0.0458364	0.638925
ENSG00000261609	GAN	-0.394688	6.26764	0.843144	0.358499	0.863899
ENSG00000215883	CYB5RL	-0.394612	2.05199	0.869741	0.351027	0.858949
ENSG00000150403	TMCO3	-0.393877	6.59606	3.93024	0.0474252	0.643361
ENSG00000087916	NA	-0.393853	9.55219	2.07545	0.149686	0.738227
ENSG00000085365	SCAMP1	-0.393703	5.71468	4.23936	0.0394972	0.631112
ENSG00000105953	OGDH	-0.393655	7.62026	5.16978	0.0229832	0.594776
ENSG00000165195	PIGA	-0.393513	4.90059	1.41712	0.233877	0.799951
ENSG00000132002	DNAJB1	-0.393392	7.74437	4.14465	0.0417662	0.631112
ENSG00000174804	FZD4	-0.393349	4.12075	1.70379	0.191793	0.770891
ENSG00000107262	BAG1	-0.393192	8.36583	3.86798	0.0492158	0.64463
ENSG00000169621	APLF	-0.393102	1.8072	1.27883	0.258117	0.812107
ENSG00000137857	DUOX1	-0.393074	7.4937	2.155	0.142106	0.736283
ENSG00000124171	PARD6B	-0.392953	5.06211	2.15198	0.142387	0.736487
ENSG00000104973	MED25	-0.392765	6.22818	4.94	0.0262421	0.606669
ENSG00000184792	OSBP2	-0.392719	4.1288	2.64853	0.103646	0.709926
ENSG00000141429	GALNT1	-0.392441	6.88133	3.37848	0.066053	0.669411
ENSG00000205726	ITSN1	-0.392363	4.98733	4.33227	0.0373963	0.62817
ENSG00000167371	PRRT2	-0.392117	3.13745	0.298058	0.585103	0.929136
ENSG00000133065	SLC41A1	-0.391383	5.00153	3.27406	0.0703834	0.67792
ENSG00000139974	SLC38A6	-0.391063	2.6007	1.54177	0.214355	0.787555
ENSG00000156050	FAM161B	-0.390743	3.05266	1.45492	0.22774	0.796853
ENSG00000008283	CYB561	-0.390736	7.43181	2.6654	0.102552	0.708869
ENSG00000182853	VMO1	-0.390642	9.49939	0.777092	0.378032	0.871169
ENSG00000105404	RABAC1	-0.390568	6.07025	1.73362	0.187949	0.767188
ENSG00000198440	ZNF583	-0.39054	1.77264	1.05451	0.304471	0.83689
ENSG00000239556	AC004951.2	-0.390447	2.20001	0.40688	0.523557	0.918958
ENSG00000005007	UPF1	-0.39036	8.5084	5.59787	0.0179823	0.581816
ENSG00000183486	MX2	-0.39033	8.22572	0.402456	0.525824	0.919072
ENSG00000229124	VIM-AS1	-0.390274	2.4092	0.354157	0.551769	0.923108
ENSG00000163637	PRICKLE2	-0.390246	3.48344	1.529	0.216262	0.787555
ENSG00000166750	SLFN5	-0.390218	8.42805	2.4771	0.115515	0.71306
ENSG00000125266	EFNB2	-0.390181	5.86873	1.46264	0.22651	0.795769
ENSG00000115170	ACVR1	-0.390165	5.25736	5.06159	0.0244618	0.597716
ENSG00000135272	MDFIC	-0.390117	6.0238	5.56777	0.018294	0.581816
ENSG00000130396	AFDN	-0.390058	7.78285	2.81832	0.093194	0.697363
ENSG00000196912	ANKRD36B	-0.390008	2.72814	0.234681	0.628075	0.94017
ENSG00000124920	MYRF	-0.39	4.82277	0.656601	0.417762	0.88846
ENSG00000143156	NME7	-0.38993	3.83883	1.11397	0.291221	0.830736
ENSG00000076826	CAMSAP3	-0.38981	5.98559	3.88952	0.0485884	0.64463
ENSG00000135931	ARMC9	-0.389736	4.19797	1.42888	0.231948	0.799797
ENSG00000114315	HES1	-0.38959	6.90792	2.09336	0.147941	0.736487
ENSG00000141469	SLC14A1	-0.389548	1.8556	0.222895	0.636843	0.94017
ENSG00000111671	SPSB2	-0.389499	4.00167	2.4257	0.11936	0.716877
ENSG00000161249	DMKN	-0.389429	5.96401	1.02037	0.312432	0.841625
ENSG00000177000	MTHFR	-0.389323	6.15526	3.72772	0.0535163	0.654042
ENSG00000005001	PRSS22	-0.389137	7.73514	2.52678	0.111929	0.709926
ENSG00000166736	HTR3A	-0.389004	2.24332	0.40455	0.524749	0.918958
ENSG00000054277	OPN3	-0.388604	3.15709	1.13414	0.286894	0.827026
ENSG00000260231	KDM7A-DT	-0.388594	5.43346	1.78361	0.181707	0.761516
ENSG00000180573	H2AC6	-0.388585	6.79065	0.712285	0.398686	0.881017
ENSG00000141582	CBX4	-0.388141	5.64614	2.17606	0.140173	0.735681
ENSG00000174132	FAM174A	-0.388025	5.42896	2.60916	0.106248	0.709926
ENSG00000196505	GDAP2	-0.387913	4.6183	3.54404	0.0597596	0.664183
ENSG00000146242	TPBG	-0.387883	6.32902	7.24849	0.00709606	0.516312
ENSG00000123977	DAW1	-0.387817	3.59846	0.219895	0.63912	0.940547
ENSG00000122861	PLAU	-0.387803	7.03431	0.397042	0.528621	0.919511
ENSG00000197568	HHLA3	-0.387759	1.86089	0.975323	0.323356	0.849013
ENSG00000163482	STK36	-0.387476	5.17293	1.29296	0.255504	0.812107
ENSG00000077782	FGFR1	-0.387316	5.23444	1.51346	0.218611	0.790152
ENSG00000106829	TLE4	-0.387288	5.67994	3.0839	0.0790709	0.689144
ENSG00000064393	HIPK2	-0.387262	6.87627	2.35413	0.124952	0.720782
ENSG00000138316	ADAMTS14	-0.387156	1.32375	0.582207	0.445449	0.901016
ENSG00000118515	SGK1	-0.386552	8.57798	2.14525	0.143012	0.736487
ENSG00000151718	WWC2	-0.386447	4.35777	3.37361	0.0662483	0.670451
ENSG00000165507	DEPP1	-0.386443	3.03808	1.25166	0.263236	0.815067
ENSG00000259230	LINC02323	-0.386017	1.61602	0.614836	0.432973	0.894235
ENSG00000183638	RP1L1	-0.385604	1.98176	0.703224	0.401703	0.881567
ENSG00000110944	IL23A	-0.385111	2.57292	0.522462	0.469793	0.903408
ENSG00000161091	MFSD12	-0.385078	6.17249	3.02201	0.0821416	0.689405
ENSG00000268912	AC012313.5	-0.384956	1.47846	0.400781	0.526686	0.919511
ENSG00000181274	FRAT2	-0.384806	5.69285	2.96722	0.0849675	0.691616
[truncated: 12,473 more rows]
