# Supplementary material for: Cilia-related gene signature in the nasal mucosa correlates with disease severity and outcomes in critical respiratory syncytial virus bronchiolitis
Source: Front Immunol. 2022 Sep 23;13:924792. doi: 10.3389/fimmu.2022.924792 (PMC9540395; doi:10.3389/fimmu.2022.924792)
Supplement: Supplementary file 5 [file DataSheet_4.xlsx]

## Sheet: Up in Short NIS
GO Term	Description	P-value	FDR q-value	Enrichment	N	B	n	b	Genes
GO:0006959	humoral immune response	3.68e-05	0.522	9.59	12324	94	82	6	[BPIFB2 - bpi fold containing family b, member 2, GNLY - granulysin, TF - transferrin, CXCL9 - chemokine (c-x-c motif) ligand 9, CCL2 - chemokine (c-c motif) ligand 2, C1R - complement component 1, r subcomponent]
GO:0050867	positive regulation of cell activation	0.000137	0.974	5.25	12324	229	82	8	[CD226 - cd226 molecule, PDPN - podoplanin, CTLA4 - cytotoxic t-lymphocyte-associated protein 4, MIR142 - microrna 142, WNT3A - wingless-type mmtv integration site family, member 3a, CCL2 - chemokine (c-c motif) ligand 2, PRKCQ - protein kinase c, theta, HLX - h2.0-like homeobox]
GO:0007155	cell adhesion	0.000264	1	3.28	12324	550	82	12	[CD226 - cd226 molecule, PDPN - podoplanin, SLAMF1 - signaling lymphocytic activation molecule family member 1, WNT3A - wingless-type mmtv integration site family, member 3a, S1PR1 - sphingosine-1-phosphate receptor 1, COL18A1 - collagen, type xviii, alpha 1, ISLR - immunoglobulin superfamily containing leucine-rich repeat, BCAM - basal cell adhesion molecule (lutheran blood group), CCL2 - chemok…
GO:0022610	biological adhesion	0.000282	0.999	3.26	12324	554	82	12	[CD226 - cd226 molecule, PDPN - podoplanin, SLAMF1 - signaling lymphocytic activation molecule family member 1, WNT3A - wingless-type mmtv integration site family, member 3a, S1PR1 - sphingosine-1-phosphate receptor 1, COL18A1 - collagen, type xviii, alpha 1, ISLR - immunoglobulin superfamily containing leucine-rich repeat, BCAM - basal cell adhesion molecule (lutheran blood group), CCL2 - chemok…
GO:0072678	T cell migration	0.000399	1	20.49	12324	22	82	3	[S1PR1 - sphingosine-1-phosphate receptor 1, CCL2 - chemokine (c-c motif) ligand 2, MYO1G - myosin ig]
GO:0019730	antimicrobial humoral response	0.000514	1	10.74	12324	56	82	4	[BPIFB2 - bpi fold containing family b, member 2, GNLY - granulysin, TF - transferrin, CXCL9 - chemokine (c-x-c motif) ligand 9]
GO:0002696	positive regulation of leukocyte activation	0.000659	1	4.76	12324	221	82	7	[CD226 - cd226 molecule, CTLA4 - cytotoxic t-lymphocyte-associated protein 4, MIR142 - microrna 142, WNT3A - wingless-type mmtv integration site family, member 3a, CCL2 - chemokine (c-c motif) ligand 2, PRKCQ - protein kinase c, theta, HLX - h2.0-like homeobox]
GO:0045124	regulation of bone resorption	0.000825	1	16.1	12324	28	82	3	[S1PR1 - sphingosine-1-phosphate receptor 1, TF - transferrin, SPP1 - secreted phosphoprotein 1]
GO:0032101	regulation of response to external stimulus	0.000954	1	3.02	12324	547	82	11	[PDPN - podoplanin, MIR142 - microrna 142, WNT3A - wingless-type mmtv integration site family, member 3a, SMOC2 - sparc related modular calcium binding 2, S1PR1 - sphingosine-1-phosphate receptor 1, GBP5 - guanylate binding protein 5, SUCNR1 - succinate receptor 1, CCL2 - chemokine (c-c motif) ligand 2, C1R - complement component 1, r subcomponent, PRKCQ - protein kinase c, theta, SPP1 - secreted…

## Sheet: Down in Short or Up in Long
GO Term	Description	P-value	FDR q-value	Enrichment	N	B	n	b	Genes
GO:0003341	cilium movement	2.7e-11	3.83e-07	14.35	12324	56	184	12	[HYDIN - hydin, axonemal central pair apparatus protein, DNAH11 - dynein, axonemal, heavy chain 11, CCDC37 - coiled-coil domain containing 37, TTC40 - tetratricopeptide repeat domain 40, CCDC114 - coiled-coil domain containing 114, C12orf55 - chromosome 12 open reading frame 55, DNAI1 - dynein, axonemal, intermediate chain 1, WDR66 - wd repeat domain 66, DNAH9 - dynein, axonemal, heavy chain 9, S…
GO:0007017	microtubule-based process	1.85e-10	1.31e-06	3.73	12324	557	184	31	[CCDC114 - coiled-coil domain containing 114, TTLL7 - tubulin tyrosine ligase-like family, member 7, TTLL9 - tubulin tyrosine ligase-like family, member 9, KIAA1377 - kiaa1377, MAP6 - microtubule-associated protein 6, DNAH3 - dynein, axonemal, heavy chain 3, MAP1B - microtubule-associated protein 1b, MAP1A - microtubule-associated protein 1a, DNAI1 - dynein, axonemal, intermediate chain 1, WDR66 …
GO:0035082	axoneme assembly	8.58e-10	4.06e-06	18.27	12324	33	184	9	[C7orf63 - chromosome 7 open reading frame 63, TTC40 - tetratricopeptide repeat domain 40, KIAA1751 - kiaa1751, CCDC108 - coiled-coil domain containing 108, C9orf117 - chromosome 9 open reading frame 117, LRGUK - leucine-rich repeats and guanylate kinase domain containing, WDR96 - wd repeat domain 96, SPEF2 - sperm flagellar 2, ARMC2 - armadillo repeat containing 2]
GO:0007018	microtubule-based movement	6.36e-09	2.26e-05	5.38	12324	224	184	18	[HYDIN - hydin, axonemal central pair apparatus protein, TTC40 - tetratricopeptide repeat domain 40, CCDC114 - coiled-coil domain containing 114, C12orf55 - chromosome 12 open reading frame 55, DNAH2 - dynein, axonemal, heavy chain 2, DNAH10 - dynein, axonemal, heavy chain 10, SPEF2 - sperm flagellar 2, DNAH11 - dynein, axonemal, heavy chain 11, CCDC37 - coiled-coil domain containing 37, DNAH3 - …
GO:0001578	microtubule bundle formation	1.7e-08	4.83e-05	11.16	12324	60	184	10	[C7orf63 - chromosome 7 open reading frame 63, TTC40 - tetratricopeptide repeat domain 40, KIAA1751 - kiaa1751, CCDC108 - coiled-coil domain containing 108, MAP1B - microtubule-associated protein 1b, C9orf117 - chromosome 9 open reading frame 117, LRGUK - leucine-rich repeats and guanylate kinase domain containing, WDR96 - wd repeat domain 96, SPEF2 - sperm flagellar 2, ARMC2 - armadillo repeat c…
GO:0006928	movement of cell or subcellular component	1.46e-07	0.000345	2.5	12324	990	184	37	[FAM83D - family with sequence similarity 83, member d, CCDC114 - coiled-coil domain containing 114, TTLL9 - tubulin tyrosine ligase-like family, member 9, SPOCK1 - sparc/osteonectin, cwcv and kazal-like domains proteoglycan (testican) 1, CTGF - connective tissue growth factor, DNAH3 - dynein, axonemal, heavy chain 3, MAP1B - microtubule-associated protein 1b, MAP1A - microtubule-associated prote…
GO:0007288	sperm axoneme assembly	1.63e-07	0.000331	22.33	12324	18	184	6	[C7orf63 - chromosome 7 open reading frame 63, CCDC108 - coiled-coil domain containing 108, C9orf117 - chromosome 9 open reading frame 117, WDR96 - wd repeat domain 96, SPEF2 - sperm flagellar 2, ARMC2 - armadillo repeat containing 2]
GO:0030317	flagellated sperm motility	1.81e-06	0.00322	11.72	12324	40	184	7	[DNAH11 - dynein, axonemal, heavy chain 11, C7orf63 - chromosome 7 open reading frame 63, CCDC108 - coiled-coil domain containing 108, TCTE1 - t-complex-associated-testis-expressed 1, DNAI1 - dynein, axonemal, intermediate chain 1, WDR66 - wd repeat domain 66, TTLL9 - tubulin tyrosine ligase-like family, member 9]
GO:0097722	sperm motility	1.81e-06	0.00286	11.72	12324	40	184	7	[DNAH11 - dynein, axonemal, heavy chain 11, C7orf63 - chromosome 7 open reading frame 63, CCDC108 - coiled-coil domain containing 108, TCTE1 - t-complex-associated-testis-expressed 1, DNAI1 - dynein, axonemal, intermediate chain 1, WDR66 - wd repeat domain 66, TTLL9 - tubulin tyrosine ligase-like family, member 9]
GO:0000226	microtubule cytoskeleton organization	1.28e-05	0.0181	3.36	12324	339	184	17	[C7orf63 - chromosome 7 open reading frame 63, TTC40 - tetratricopeptide repeat domain 40, KIAA1751 - kiaa1751, PARD3B - par-3 partitioning defective 3 homolog b (c. elegans), TTLL7 - tubulin tyrosine ligase-like family, member 7, TTLL9 - tubulin tyrosine ligase-like family, member 9, SPEF2 - sperm flagellar 2, KIAA1377 - kiaa1377, MAP6 - microtubule-associated protein 6, CCDC108 - coiled-coil do…
GO:0001539	cilium or flagellum-dependent cell motility	5.77e-05	0.0744	17.86	12324	15	184	4	[DNAH3 - dynein, axonemal, heavy chain 3, DNAH2 - dynein, axonemal, heavy chain 2, DNAH6 - dynein, axonemal, heavy chain 6, EFHC1 - ef-hand domain (c-terminal) containing 1]
GO:0060285	cilium-dependent cell motility	5.77e-05	0.0682	17.86	12324	15	184	4	[DNAH3 - dynein, axonemal, heavy chain 3, DNAH2 - dynein, axonemal, heavy chain 2, DNAH6 - dynein, axonemal, heavy chain 6, EFHC1 - ef-hand domain (c-terminal) containing 1]
GO:0048870	cell motility	5.92e-05	0.0646	2.4	12324	670	184	24	[C7orf63 - chromosome 7 open reading frame 63, ANG - angiogenin, ribonuclease, rnase a family, 5, FAM83D - family with sequence similarity 83, member d, BDKRB1 - bradykinin receptor b1, SPNS2 - spinster homolog 2 (drosophila), S100P - s100 calcium binding protein p, DNAH2 - dynein, axonemal, heavy chain 2, DNER - delta/notch-like egf repeat containing, TTLL9 - tubulin tyrosine ligase-like family,…
GO:0030030	cell projection organization	0.000165	0.168	2.35	12324	627	184	22	[DZIP1L - daz interacting zinc finger protein 1-like, EMP1 - epithelial membrane protein 1, NPHP1 - nephronophthisis 1 (juvenile), AK7 - adenylate kinase 7, C12orf55 - chromosome 12 open reading frame 55, ZNF365 - zinc finger protein 365, CNTN4 - contactin 4, KIAA1377 - kiaa1377, UBXN10 - ubx domain protein 10, MAP6 - microtubule-associated protein 6, APOD - apolipoprotein d, ABLIM3 - actin bindi…
GO:0040011	locomotion	0.00022	0.208	2.2	12324	730	184	24	[C7orf63 - chromosome 7 open reading frame 63, ANG - angiogenin, ribonuclease, rnase a family, 5, FAM83D - family with sequence similarity 83, member d, BDKRB1 - bradykinin receptor b1, SPNS2 - spinster homolog 2 (drosophila), S100P - s100 calcium binding protein p, DNAH2 - dynein, axonemal, heavy chain 2, DNER - delta/notch-like egf repeat containing, TTLL9 - tubulin tyrosine ligase-like family,…
GO:0003356	regulation of cilium beat frequency	0.000495	0.438	18.27	12324	11	184	3	[DNAH11 - dynein, axonemal, heavy chain 11, WDR96 - wd repeat domain 96, DNAAF1 - dynein, axonemal, assembly factor 1]
GO:0007010	cytoskeleton organization	0.000608	0.507	2.14	12324	689	184	22	[C7orf63 - chromosome 7 open reading frame 63, CAP2 - cap, adenylate cyclase-associated protein, 2 (yeast), TTC40 - tetratricopeptide repeat domain 40, KIAA1751 - kiaa1751, NPHP1 - nephronophthisis 1 (juvenile), PARD3B - par-3 partitioning defective 3 homolog b (c. elegans), TTLL7 - tubulin tyrosine ligase-like family, member 7, TTLL9 - tubulin tyrosine ligase-like family, member 9, SPEF2 - sperm…
GO:1901317	regulation of flagellated sperm motility	0.000659	0.519	44.65	12324	3	184	2	[C7orf63 - chromosome 7 open reading frame 63, EPPIN - epididymal peptidase inhibitor]
GO:0033504	floor plate development	0.000659	0.492	44.65	12324	3	184	2	[DZIP1L - daz interacting zinc finger protein 1-like, COBL - cordon-bleu wh2 repeat protein]
GO:0007186	G protein-coupled receptor signaling pathway	0.000901	0.639	2.53	12324	397	184	15	[BDKRB1 - bradykinin receptor b1, BDKRB2 - bradykinin receptor b2, SPNS2 - spinster homolog 2 (drosophila), BAI2 - brain-specific angiogenesis inhibitor 2, ADRB1 - adrenoceptor beta 1, GPR153 - g protein-coupled receptor 153, PDE7B - phosphodiesterase 7b, HPGD - hydroxyprostaglandin dehydrogenase 15-(nad), CPE - carboxypeptidase e, GPR135 - g protein-coupled receptor 135, GIPR - gastric inhibitor…
GO:0120036	plasma membrane bounded cell projection organization	0.000931	0.629	2.35	12324	484	184	17	[EMP1 - epithelial membrane protein 1, DZIP1L - daz interacting zinc finger protein 1-like, C12orf55 - chromosome 12 open reading frame 55, ZNF365 - zinc finger protein 365, CNTN4 - contactin 4, KIAA1377 - kiaa1377, UBXN10 - ubx domain protein 10, APOD - apolipoprotein d, ABLIM3 - actin binding lim protein family, member 3, MAP1B - microtubule-associated protein 1b, MAP1A - microtubule-associated…
GO:0070286	axonemal dynein complex assembly	0.000973	0.627	8.93	12324	30	184	4	[CCDC37 - coiled-coil domain containing 37, CCDC114 - coiled-coil domain containing 114, DNAI1 - dynein, axonemal, intermediate chain 1, DNAAF1 - dynein, axonemal, assembly factor 1]
