# Supplementary material for: Cilia-related gene signature in the nasal mucosa correlates with disease severity and outcomes in critical respiratory syncytial virus bronchiolitis
Source: Front Immunol. 2022 Sep 23;13:924792. doi: 10.3389/fimmu.2022.924792 (PMC9540395; doi:10.3389/fimmu.2022.924792)
Supplement: Supplementary file 6 [file DataSheet_5.xlsx]

## Sheet: ANOVAlike_D
Ensembl	Name	logFC.groupNIS_Long	logFC.groupNIS_Short	logCPM	LR	PValue	FDR
ENSG00000182871	COL18A1	-0.348278	0.857523	5.30599	28.6459	6.02031e-07	0.00899856
ENSG00000197930	ERO1L	-1.07341	-1.193	7.94266	24.795	4.12894e-06	0.0308576
ENSG00000092377	TBL1Y	7.15321	7.29787	0.452915	22.7958	1.12191e-05	0.0558974
ENSG00000130821	SLC6A8	-1.60281	-1.10077	7.9017	19.27	6.53987e-05	0.178802
ENSG00000100012	SEC14L3	3.34247	-0.988455	3.48601	19.1289	7.01802e-05	0.178802
ENSG00000109472	CPE	0.82076	-0.550604	3.79961	18.8676	7.99729e-05	0.178802
ENSG00000264868	CTB-167B5.2	0.188001	-1.00789	4.02003	18.7462	8.49785e-05	0.178802
ENSG00000163993	S100P	-0.326442	-1.39569	9.92551	18.3899	0.000101551	0.178802
ENSG00000100297	MCM5	0.323395	1.09334	5.88119	18.273	0.000107662	0.178802
ENSG00000168398	BDKRB2	-0.168457	-1.21273	5.03697	17.0056	0.000202902	0.239336
ENSG00000215182	MUC5AC	-1.18369	-1.70587	11.1731	17.0046	0.000202999	0.239336
ENSG00000112118	MCM3	0.133005	0.859534	6.42483	16.9149	0.000212316	0.239336
ENSG00000101447	FAM83D	0.761182	-0.451682	6.17957	16.8356	0.000220905	0.239336
ENSG00000127954	STEAP4	-0.0572995	-0.683521	8.10424	16.7507	0.000230475	0.239336
ENSG00000164096	C4orf3	-0.774301	-0.719	7.35548	16.6682	0.000240184	0.239336
ENSG00000167768	KRT1	1.94909	7.49881	5.7892	16.3188	0.000286037	0.257001
ENSG00000185633	NDUFA4L2	-2.90057	-1.37149	3.37098	16.2445	0.00029686	0.257001
ENSG00000198074	AKR1B10	1.97322	1.16335	6.04353	16.1611	0.000309494	0.257001
ENSG00000122884	P4HA1	-1.29208	-1.31584	5.55109	16.0469	0.00032769	0.257788
ENSG00000106078	COBL	0.675683	-0.633152	5.40797	15.5831	0.000413216	0.29571
ENSG00000146674	IGFBP3	-1.20902	-1.32635	10.3635	15.5722	0.000415462	0.29571
ENSG00000130822	PNCK	-2.55061	-1.43114	3.43699	15.4245	0.000447305	0.303903
ENSG00000187244	BCAM	-0.0769483	1.15345	6.17521	15.2829	0.000480136	0.312026
ENSG00000105664	COMP	0.644618	-2.05318	2.68076	14.8505	0.000596004	0.371186
ENSG00000177181	RIMKLA	-0.823792	-1.7336	2.56074	14.6429	0.00066119	0.371739
ENSG00000117016	RIMS3	2.05938	0.755325	2.37484	14.5467	0.0006938	0.371739
ENSG00000169116	PARM1	-0.792962	-1.20735	6.89583	14.491	0.000713386	0.371739
ENSG00000164045	CDC25A	0.742064	1.56203	3.59118	14.4231	0.00073803	0.371739
ENSG00000182253	SYNM	1.1689	-0.388687	3.31198	14.3257	0.000774834	0.371739
ENSG00000181019	NQO1	1.05506	-0.0167086	7.34741	14.1653	0.000839544	0.371739
ENSG00000174944	P2RY14	-3.05247	-1.73074	2.57157	14.107	0.000864364	0.371739
ENSG00000110080	ST3GAL4	-0.765708	-1.13273	6.1375	14.0556	0.000886892	0.371739
ENSG00000162433	AK4	-1.71835	-0.526929	4.05347	14.0322	0.000897321	0.371739
ENSG00000148362	C9orf142	-0.254282	0.5437	4.09849	14.0213	0.000902201	0.371739
ENSG00000159128	IFNGR2	-1.12135	-0.941443	6.65877	13.9935	0.000914839	0.371739
ENSG00000233901	RP11-65J3.1	-0.742627	-0.956004	3.11345	13.8846	0.000966025	0.371739
ENSG00000160588	MPZL3	0.27174	-0.44969	5.96556	13.8362	0.000989719	0.371739
ENSG00000115944	COX7A2L	-0.674388	-0.427108	6.14339	13.7812	0.00101729	0.371739
ENSG00000140297	GCNT3	0.39843	-0.985836	6.01195	13.7452	0.0010358	0.371739
ENSG00000007306	CEACAM7	-1.44613	-2.30041	4.22678	13.7057	0.00105644	0.371739
ENSG00000154118	JPH3	2.25315	0.314691	1.23773	13.6713	0.00107477	0.371739
ENSG00000198856	OSTC	-0.486655	-0.604829	6.32205	13.6656	0.00107781	0.371739
ENSG00000159228	CBR1	0.900483	0.123508	5.76653	13.664	0.0010787	0.371739
ENSG00000175315	CST6	-0.10199	-2.07946	2.90037	13.6322	0.00109598	0.371739
ENSG00000085840	ORC1	0.792607	1.75406	3.32931	13.5903	0.00111917	0.371739
ENSG00000184012	TMPRSS2	-0.423826	-1.4564	7.4562	13.4954	0.0011736	0.381344
ENSG00000214274	ANG	-0.0504604	-1.7858	1.90346	13.2913	0.00129965	0.40048
ENSG00000076928	ARHGEF1	0.121727	0.720546	6.58046	13.1923	0.00136564	0.40048
ENSG00000135245	HILPDA	-0.94681	-1.07416	4.27059	13.1899	0.00136722	0.40048
ENSG00000196517	SLC6A9	0.898444	-0.0227539	5.66131	13.1336	0.00140627	0.40048
ENSG00000147889	CDKN2A	0.14865	-1.77585	3.4763	13.1327	0.00140692	0.40048
ENSG00000211689	TRGC1	0.215879	2.09749	1.08489	13.1159	0.0014188	0.40048
ENSG00000101844	ATG4A	0.107274	-0.42292	4.65643	13.083	0.00144232	0.40048
ENSG00000073111	MCM2	0.255249	1.0337	5.5243	13.0288	0.00148196	0.40048
ENSG00000130816	DNMT1	0.448203	0.731268	6.78713	13.0123	0.00149419	0.40048
ENSG00000080031	PTPRH	-0.420562	-1.41779	6.39312	12.9737	0.00152338	0.40048
ENSG00000095002	MSH2	0.127633	0.725779	4.9594	12.967	0.00152844	0.40048
ENSG00000128039	SRD5A3	-0.474896	-1.17344	6.63805	12.9338	0.00155401	0.40048
ENSG00000115339	GALNT3	0.0599817	-0.526641	7.05958	12.8846	0.00159277	0.40351
ENSG00000171236	LRG1	-1.19467	-1.04044	7.03537	12.8318	0.00163533	0.407389
ENSG00000124795	DEK	-0.231593	0.385228	7.38945	12.7156	0.00173316	0.411898
ENSG00000104419	NDRG1	-1.35951	-1.22435	8.71307	12.7071	0.00174054	0.411898
ENSG00000129038	LOXL1	-0.841903	-0.0411428	5.60563	12.7036	0.00174361	0.411898
ENSG00000101846	STS	-0.271779	-1.06961	6.62297	12.6807	0.00176368	0.411898
ENSG00000119403	PHF19	0.265276	1.08879	4.41319	12.6497	0.00179122	0.411898
ENSG00000189057	FAM111B	0.30701	1.57418	4.46255	12.5382	0.00189398	0.42602
ENSG00000158717	RNF166	0.165194	0.729323	4.56857	12.5189	0.00191227	0.42602
ENSG00000103089	FA2H	0.897553	-0.148691	5.61349	12.4452	0.0019841	0.42602
ENSG00000011638	TMEM159	-0.579862	-0.719193	5.68908	12.4347	0.00199454	0.42602
ENSG00000183087	GAS6	0.228988	0.857202	5.03343	12.4198	0.0020094	0.42602
ENSG00000132646	PCNA	0.0637894	0.708819	6.7545	12.4021	0.00202729	0.42602
ENSG00000166508	MCM7	0.179064	0.915878	6.74467	12.3777	0.00205215	0.42602
ENSG00000139239	RPL14P1	-1.03341	-0.587971	1.94493	12.3033	0.00212992	0.427589
ENSG00000151893	CACUL1	-0.290945	-0.464047	6.42979	12.2799	0.00215507	0.427589
ENSG00000182240	BACE2	-0.361879	-0.595925	7.62987	12.2298	0.00220974	0.427589
ENSG00000164104	HMGB2	-0.021346	0.801932	6.54176	12.2241	0.00221604	0.427589
ENSG00000102755	FLT1	-2.02581	-1.64568	3.91883	12.2214	0.00221897	0.427589
ENSG00000169895	SYAP1	-0.262434	-0.543282	6.61001	12.2103	0.00223135	0.427589
ENSG00000204084	INPP5B	0.358637	0.835922	3.87072	12.1703	0.00227637	0.430696
ENSG00000047648	ARHGAP6	1.45475	-0.0776987	1.68538	12.1418	0.00230914	0.431435
ENSG00000011347	SYT7	-0.640622	-1.14864	5.39227	12.106	0.00235077	0.433789
ENSG00000116830	TTF2	0.342779	1.12478	4.93693	11.9948	0.00248519	0.448159
ENSG00000023892	DEF6	-0.125289	0.472186	5.35583	11.9811	0.00250226	0.448159
ENSG00000135452	TSPAN31	-0.595544	-0.634764	4.93257	11.9681	0.00251859	0.448159
ENSG00000182379	NXPH4	-2.21712	-1.18798	2.7303	11.9018	0.0026035	0.457818
ENSG00000073737	DHRS9	-0.124747	-1.08119	8.10728	11.831	0.00269725	0.465214
ENSG00000183018	SPNS2	-0.336238	-1.35788	8.20967	11.8036	0.00273458	0.465214
ENSG00000159403	C1R	0.124547	1.19832	5.1855	11.7863	0.00275828	0.465214
ENSG00000078596	ITM2A	-0.137657	1.18086	3.0978	11.7644	0.00278864	0.465214
ENSG00000090020	SLC9A1	0.456108	-0.169568	6.80861	11.7348	0.00283023	0.465214
ENSG00000064999	ANKS1A	0.150483	-0.303265	6.12726	11.7333	0.00283231	0.465214
ENSG00000101057	MYBL2	0.432547	1.44974	4.85501	11.7063	0.00287083	0.466417
ENSG00000156453	PCDH1	0.118136	-0.557251	7.66535	11.669	0.00292483	0.468906
ENSG00000160145	KALRN	0.981198	-0.00374217	4.05477	11.6422	0.00296438	0.468906
ENSG00000169239	CA5B	-0.824641	-0.890257	3.79715	11.6308	0.00298129	0.468906
ENSG00000135925	WNT10A	0.407757	1.7687	1.48361	11.5996	0.00302813	0.468906
ENSG00000183260	ABHD16B	0.912488	0.341989	2.73048	11.5898	0.00304301	0.468906
ENSG00000109103	UNC119	-0.516921	0.0115346	4.93645	11.5343	0.0031286	0.471189
ENSG00000161326	DUSP14	-0.118045	-0.874746	5.8421	11.4838	0.00320863	0.471189
ENSG00000180861	C12orf36	-0.742383	-1.2956	5.05431	11.483	0.00321002	0.471189
ENSG00000136824	SMC2	0.288775	1.1329	5.48694	11.4816	0.00321221	0.471189
ENSG00000060982	BCAT1	-0.196339	-1.21896	5.73869	11.4765	0.00322042	0.471189
ENSG00000140403	DNAJA4	0.412662	-0.379962	6.83004	11.4567	0.00325241	0.471189
ENSG00000171711	DEFB4A	-2.36752	-2.41321	2.68092	11.4407	0.00327849	0.471189
ENSG00000104450	SPAG1	0.0646335	-0.748691	6.47601	11.4141	0.00332247	0.472961
ENSG00000109265	KIAA1211	0.233223	-0.934215	3.11451	11.3815	0.00337709	0.476202
ENSG00000153790	C7orf31	-0.587004	0.580252	1.62782	11.3249	0.00347407	0.480548
ENSG00000127152	BCL11B	0.060585	0.830291	3.59526	11.3066	0.003506	0.480548
ENSG00000204544	MUC21	-0.30962	-2.00002	5.85325	11.2864	0.00354151	0.480548
ENSG00000154319	FAM167A	-0.737865	-1.13447	3.22756	11.2629	0.00358329	0.480548
ENSG00000076003	MCM6	0.15375	0.986729	5.40113	11.2435	0.00361825	0.480548
ENSG00000141579	ZNF750	0.762984	0.241665	6.13529	11.228	0.0036464	0.480548
ENSG00000102144	PGK1	-0.707561	-0.525484	8.79401	11.2208	0.00365967	0.480548
ENSG00000115590	IL1R2	-2.43936	-1.95861	5.21124	11.2178	0.00366511	0.480548
ENSG00000132613	MTSS1L	0.561659	0.0668257	5.21842	11.1829	0.00372965	0.484757
ENSG00000179178	TMEM125	-0.277571	-0.964485	5.94488	11.1281	0.00383319	0.489012
ENSG00000119938	PPP1R3C	-1.15361	-1.56545	2.04349	11.1053	0.00387708	0.489012
ENSG00000172236	TPSAB1	-3.01781	0.110505	2.08825	11.084	0.00391863	0.489012
ENSG00000109790	KLHL5	-0.599572	-0.46802	5.12229	11.0782	0.0039301	0.489012
ENSG00000173210	ABLIM3	1.12291	-0.565422	3.15181	11.0675	0.0039512	0.489012
ENSG00000137267	TUBB2A	-0.377488	-1.11335	5.49397	11.0637	0.00395869	0.489012
ENSG00000146670	CDCA5	0.224242	1.21197	4.43865	11.0133	0.00405974	0.496059
ENSG00000102897	LYRM1	-0.69183	-0.594747	4.5	11.0023	0.00408211	0.496059
ENSG00000092853	CLSPN	0.614312	1.45152	3.8911	10.9758	0.00413662	0.498629
ENSG00000152127	MGAT5	-0.0239129	-0.486574	7.35022	10.9177	0.00425854	0.505786
ENSG00000172005	MAL	-0.242326	-2.95829	6.60792	10.9153	0.00426366	0.505786
ENSG00000153823	PID1	-0.829078	-0.987946	3.439	10.8787	0.00434229	0.509791
ENSG00000104738	MCM4	0.318657	0.903815	6.7063	10.8129	0.00448763	0.509791
ENSG00000140519	RHCG	-1.66011	-2.43016	6.47828	10.7921	0.00453457	0.509791
ENSG00000237973	hsa-mir-6723	-2.25936	-0.878957	3.93508	10.7896	0.00454019	0.509791
ENSG00000101003	GINS1	0.16653	1.21506	4.03387	10.7298	0.00467792	0.509791
ENSG00000176396	EID2	0.514468	-0.106925	3.93161	10.7205	0.00469977	0.509791
ENSG00000110203	FOLR3	-3.49735	-3.14761	3.10864	10.714	0.00471493	0.509791
ENSG00000177764	ZCCHC3	0.0865574	-0.6433	2.81348	10.7048	0.00473666	0.509791
ENSG00000149021	SCGB1A1	1.93132	0.913974	3.74326	10.6864	0.00478054	0.509791
ENSG00000093009	CDC45	0.40213	1.4699	3.45043	10.6809	0.00479362	0.509791
ENSG00000203722	RAET1G	1.65689	1.25756	2.47339	10.6604	0.00484311	0.509791
ENSG00000120756	PLS1	-0.129961	-0.577816	7.13182	10.6527	0.00486168	0.509791
ENSG00000042445	RETSAT	0.669584	0.246117	6.24312	10.6504	0.00486737	0.509791
ENSG00000043591	ADRB1	0.603897	-0.454421	3.72794	10.6476	0.00487421	0.509791
ENSG00000164120	HPGD	1.14911	-0.160766	5.09391	10.6468	0.00487612	0.509791
ENSG00000087128	TMPRSS11E	-0.168285	-2.07653	6.13916	10.6328	0.00491041	0.509791
ENSG00000198682	PAPSS2	-0.66511	-0.875202	5.47899	10.6327	0.00491059	0.509791
ENSG00000138639	ARHGAP24	-0.667174	-0.385709	4.82449	10.6324	0.00491135	0.509791
ENSG00000129521	EGLN3	-2.07655	-1.48882	7.28397	10.6028	0.00498453	0.513819
ENSG00000130707	ASS1	-0.849289	-0.821657	9.70625	10.553	0.00511027	0.523172
ENSG00000163781	TOPBP1	0.272618	0.69003	5.44903	10.5334	0.00516056	0.524727
ENSG00000183742	MACC1	-0.290518	-0.691174	8.22103	10.4283	0.00543899	0.547643
ENSG00000034063	UHRF1	0.656567	1.36078	4.16845	10.4209	0.00545921	0.547643
ENSG00000128606	LRRC17	-1.22252	-1.4717	4.10583	10.3643	0.00561591	0.548825
ENSG00000145675	PIK3R1	0.211807	0.544616	5.89353	10.3528	0.00564821	0.548825
ENSG00000125780	TGM3	-1.95045	-2.27785	2.23295	10.3476	0.00566301	0.548825
ENSG00000198380	GFPT1	-0.0698311	-0.612794	7.71136	10.3432	0.00567543	0.548825
ENSG00000111445	RFC5	0.248922	0.949002	4.21124	10.3354	0.00569768	0.548825
ENSG00000167767	KRT80	0.444147	-0.813268	7.3735	10.3131	0.00576146	0.548825
ENSG00000156966	B3GNT7	-0.168749	-0.886422	7.24804	10.3124	0.00576347	0.548825
ENSG00000106638	TBL2	-0.34911	-0.571951	5.81487	10.312	0.00576474	0.548825
ENSG00000231683	RP1-27K12.2	1.05614	-1.15752	1.74391	10.2842	0.00584526	0.552969
ENSG00000162981	FAM84A	1.21331	0.195076	6.56774	10.2622	0.00591018	0.555594
ENSG00000069702	TGFBR3	1.09382	0.66807	3.27544	10.2333	0.00599596	0.556035
ENSG00000128965	CHAC1	-0.331127	-1.82582	3.91626	10.2323	0.00599909	0.556035
ENSG00000132780	NASP	0.092113	0.677024	6.67073	10.218	0.00604208	0.556035
ENSG00000152558	TMEM123	-0.643988	-0.412863	8.83946	10.2047	0.00608249	0.556035
ENSG00000163479	SSR2	-0.409595	-0.403672	7.12342	10.1986	0.00610088	0.556035
ENSG00000082512	TRAF5	0.27492	1.01886	3.51965	10.1767	0.00616807	0.558752
ENSG00000138495	COX17	-0.491588	-0.582709	4.52955	10.1408	0.00627993	0.561368
ENSG00000170423	KRT78	-0.34099	-2.26234	6.34343	10.1372	0.00629128	0.561368
ENSG00000168067	MAP4K2	0.505193	0.814114	3.72978	10.1314	0.00630961	0.561368
ENSG00000062822	POLD1	0.299561	0.952395	4.6912	10.0977	0.00641682	0.563212
ENSG00000101452	DHX35	0.273337	-0.469966	5.20752	10.0915	0.00643648	0.563212
ENSG00000149503	INCENP	0.575263	1.06637	5.03975	10.0862	0.00645373	0.563212
ENSG00000136379	ABHD17C	-0.130754	-0.464806	6.59056	10.0737	0.00649426	0.563212
ENSG00000181704	YIPF6	-0.191774	-0.454383	6.3084	10.0578	0.00654587	0.563212
ENSG00000204889	KRT40	-0.805476	-1.72467	4.78274	10.0546	0.00655643	0.563212
ENSG00000121481	RNF2	-0.263581	-0.568401	4.40127	10.035	0.00662102	0.565511
ENSG00000155366	RHOC	-0.571813	-0.510201	6.9248	9.99422	0.00675746	0.573885
ENSG00000141098	GFOD2	0.0368269	-0.462958	5.06518	9.97287	0.00682998	0.576767
ENSG00000186007	LEMD1	-1.26416	-0.765143	1.60006	9.93111	0.00697407	0.584875
ENSG00000085831	TTC39A	0.106177	-0.568783	5.55204	9.92247	0.00700426	0.584875
ENSG00000183044	ABAT	0.327132	-0.532847	4.79577	9.88824	0.00712517	0.591666
ENSG00000267321	RP11-1094M14.11	0.587163	1.00147	2.50969	9.8263	0.0073493	0.597548
ENSG00000151090	THRB	0.104911	-0.69546	5.27536	9.8259	0.00735078	0.597548
ENSG00000189403	HMGB1	-0.024574	0.518234	7.13302	9.81974	0.00737345	0.597548
ENSG00000177076	ACER2	0.696364	-0.476057	3.68412	9.80288	0.00743588	0.597548
ENSG00000176153	GPX2	1.45004	0.630122	6.51682	9.8016	0.00744064	0.597548
ENSG00000186469	GNG2	-1.92504	-1.57497	4.55109	9.80089	0.00744327	0.597548
ENSG00000106278	PTPRZ1	0.264373	1.13252	5.77439	9.79215	0.00747585	0.597548
ENSG00000168679	SLC16A4	0.674177	-0.52787	3.69711	9.76792	0.00756699	0.601616
ENSG00000013016	EHD3	0.332198	-0.83391	5.10377	9.74965	0.00763642	0.603678
ENSG00000232573	RPL3P4	-1.92229	-0.560189	2.51111	9.73365	0.00769776	0.603678
ENSG00000237276	ANO7P1	0.306894	-0.631951	2.85966	9.72941	0.00771409	0.603678
ENSG00000168255	POLR2J3	0.846606	2.08921	2.29295	9.70231	0.00781934	0.606274
ENSG00000133119	RFC3	0.223115	0.979633	4.18657	9.7	0.00782839	0.606274
ENSG00000105825	TFPI2	-0.488977	-1.27076	5.6181	9.68761	0.00787701	0.606895
ENSG00000171241	SHCBP1	0.7869	1.62074	3.66949	9.67687	0.00791943	0.607034
ENSG00000145425	RPS3A	-0.718798	-0.11547	7.199	9.63046	0.00810538	0.615742
ENSG00000131711	MAP1B	1.20191	-1.22309	3.8435	9.60943	0.00819105	0.615742
ENSG00000085063	CD59	-0.431021	-0.633758	8.7843	9.60282	0.00821816	0.615742
ENSG00000106541	AGR2	-0.339452	-0.907552	10.6969	9.59898	0.00823396	0.615742
ENSG00000125885	MCM8	0.446805	0.915649	3.93067	9.5859	0.00828799	0.615742
ENSG00000003096	KLHL13	1.75976	1.46936	1.59106	9.57983	0.00831315	0.615742
ENSG00000229320	KRT8P12	1.17336	0.485896	2.22293	9.57785	0.0083214	0.615742
ENSG00000139684	ESD	-0.200026	0.335785	5.34142	9.55258	0.00842721	0.6205
ENSG00000198056	PRIM1	0.187757	1.02586	2.8326	9.53621	0.00849648	0.622533
ENSG00000085662	AKR1B1	0.792335	0.320413	5.16097	9.50741	0.00861969	0.62331
ENSG00000188761	BCL2L15	-0.484231	-0.635639	5.76256	9.50433	0.00863299	0.62331
ENSG00000025293	PHF20	0.0817136	-0.348322	5.61536	9.50049	0.00864957	0.62331
ENSG00000143375	CGN	0.521223	0.0198475	7.40012	9.49488	0.00867388	0.62331
ENSG00000120699	EXOSC8	-0.0205788	0.583674	4.479	9.48349	0.00872341	0.62387
ENSG00000168672	FAM84B	0.300096	-0.374847	6.76403	9.45968	0.00882787	0.623963
ENSG00000137033	IL33	-1.14307	-0.217975	7.26267	9.4305	0.00895764	0.623963
ENSG00000185860	C1orf110	0.506666	-1.06302	4.98541	9.42379	0.00898771	0.623963
ENSG00000109686	SH3D19	0.294714	-0.32606	6.74576	9.4207	0.00900165	0.623963
ENSG00000143369	ECM1	-0.618839	-2.29628	6.88278	9.4115	0.00904311	0.623963
ENSG00000158769	F11R	0.00407406	-0.396373	7.7182	9.40654	0.0090656	0.623963
ENSG00000070950	RAD18	0.258684	0.794406	3.86744	9.3998	0.0090962	0.623963
ENSG00000196421	LINC00176	2.32401	1.87652	0.817063	9.395	0.00911803	0.623963
ENSG00000131153	GINS2	0.0351129	1.14342	3.37159	9.39003	0.00914074	0.623963
ENSG00000219545	RPA3-AS1	-0.67895	-0.577982	3.87728	9.38972	0.00914216	0.623963
ENSG00000132965	ALOX5AP	-1.97667	-1.68339	5.52522	9.36686	0.00924724	0.626096
ENSG00000116117	PARD3B	0.507168	-0.562155	3.91365	9.35644	0.00929555	0.626096
ENSG00000256229	ZNF486	-0.786838	0.125077	2.99262	9.35073	0.00932214	0.626096
ENSG00000138795	LEF1	-0.329377	0.566772	3.15349	9.32648	0.00943585	0.626096
ENSG00000115085	ZAP70	-0.453144	1.24415	3.98557	9.31268	0.00950119	0.626096
ENSG00000171658	RP11-443P15.2	1.95923	1.81854	1.91747	9.30837	0.00952168	0.626096
ENSG00000243279	PRAF2	-0.311655	-0.645774	3.25134	9.3014	0.0095549	0.626096
ENSG00000163624	CDS1	0.0694599	-0.569141	6.80783	9.29346	0.0095929	0.626096
ENSG00000108924	HLF	0.0952942	1.15176	4.22244	9.27157	0.00969849	0.626096
ENSG00000145901	TNIP1	-0.83943	-0.85317	7.84616	9.23978	0.00985387	0.626096
ENSG00000160213	CSTB	-0.544513	-0.788464	9.21688	9.22657	0.00991919	0.626096
ENSG00000120539	MASTL	0.373456	0.843299	4.6011	9.22614	0.00992131	0.626096
ENSG00000122085	MTERFD2	-0.00373164	0.488943	4.52878	9.22225	0.00994062	0.626096
ENSG00000165188	RNF183	-1.24071	-0.98501	3.54303	9.21991	0.00995227	0.626096
ENSG00000167670	CHAF1A	0.250764	0.744123	5.17664	9.21522	0.00997563	0.626096
ENSG00000151503	NCAPD3	0.270045	0.801601	4.95857	9.19916	0.010056	0.626096
ENSG00000078804	TP53INP2	0.592426	-0.593949	7.41294	9.19476	0.0100782	0.626096
ENSG00000102174	PHEX	0.188372	-0.682912	2.4953	9.18853	0.0101097	0.626096
ENSG00000102900	NUP93	-0.0654023	0.398819	5.92366	9.18055	0.0101501	0.626096
ENSG00000066926	FECH	0.648952	0.550457	4.96603	9.14602	0.0103268	0.626096
ENSG00000102100	SLC35A2	-0.116754	-0.610589	6.09349	9.14279	0.0103435	0.626096
ENSG00000204618	RNF39	0.218185	-0.996181	5.72473	9.13414	0.0103884	0.626096
ENSG00000120802	TMPO	0.11491	0.653414	6.77813	9.12831	0.0104187	0.626096
ENSG00000105388	CEACAM5	0.429566	-0.876857	9.83854	9.11835	0.0104707	0.626096
ENSG00000100883	SRP54	-0.0965358	-0.316866	6.49942	9.1172	0.0104767	0.626096
ENSG00000112096	SOD2	-1.9088	-1.11577	10.7066	9.1155	0.0104856	0.626096
ENSG00000101210	EEF1A2	0.965499	-1.09589	2.01106	9.09665	0.0105849	0.626096
ENSG00000110002	VWA5A	-0.0607932	-0.56097	6.9525	9.08758	0.010633	0.626096
ENSG00000214063	TSPAN4	0.759608	0.929467	3.86874	9.08541	0.0106446	0.626096
ENSG00000260912	RP11-363E7.4	0.678849	-0.345199	4.06547	9.08267	0.0106592	0.626096
ENSG00000189431	RASSF10	1.57442	0.842705	2.8243	9.07784	0.0106849	0.626096
ENSG00000111540	RAB5B	0.0575223	-0.43962	4.74267	9.05958	0.010783	0.626096
ENSG00000182327	GLTPD2	1.10941	0.551393	2.68881	9.0538	0.0108142	0.626096
ENSG00000100033	PRODH	-1.50975	-0.87465	6.85112	9.05114	0.0108285	0.626096
ENSG00000101224	CDC25B	0.156251	0.805173	5.83353	9.048	0.0108455	0.626096
ENSG00000198034	RPS4X	-0.684715	-0.37938	9.12494	9.04063	0.0108856	0.626096
ENSG00000196230	TUBB	-0.0276445	0.730654	8.19417	9.04042	0.0108867	0.626096
ENSG00000155561	NUP205	0.116742	0.456662	6.35695	9.04008	0.0108886	0.626096
ENSG00000100749	VRK1	0.257536	0.774418	3.98113	9.02907	0.0109487	0.626096
ENSG00000019102	VSIG2	-0.509369	-1.42895	5.99324	9.01452	0.0110286	0.626096
ENSG00000181938	GINS3	0.0433971	0.813468	3.45024	9.00725	0.0110688	0.626096
ENSG00000108244	KRT23	-0.315809	-0.941684	8.41577	9.00432	0.011085	0.626096
ENSG00000133985	TTC9	-0.0930378	-0.777109	7.84526	8.99527	0.0111353	0.626096
ENSG00000163216	SPRR2D	-1.53808	-2.48231	6.99262	8.99147	0.0111565	0.626096
ENSG00000143816	WNT9A	1.12222	0.372591	4.6879	8.98835	0.0111739	0.626096
ENSG00000136982	DSCC1	0.990019	1.52346	2.34153	8.98078	0.0112163	0.626096
ENSG00000157224	CLDN12	-0.145175	-0.513791	6.34839	8.97784	0.0112328	0.626096
ENSG00000134243	SORT1	-0.00333981	-0.446413	7.14867	8.96781	0.0112893	0.626096
ENSG00000163820	FYCO1	0.293463	-0.387322	6.73132	8.967	0.0112938	0.626096
ENSG00000179913	B3GNT3	0.13469	-0.578791	6.89777	8.96631	0.0112977	0.626096
ENSG00000144366	GULP1	0.61725	-0.174115	5.4873	8.9636	0.011313	0.626096
ENSG00000151131	C12orf45	-0.935281	-0.540403	2.75195	8.9568	0.0113516	0.626096
ENSG00000183628	DGCR6	-1.38779	-1.0844	4.77434	8.90144	0.0116702	0.636723
ENSG00000159346	ADIPOR1	-0.147783	-0.488696	7.45049	8.89454	0.0117105	0.636723
ENSG00000167306	MYO5B	0.0984778	-0.473407	7.67765	8.8879	0.0117494	0.636723
ENSG00000142677	IL22RA1	1.28372	0.34984	2.01332	8.88296	0.0117785	0.636723
ENSG00000233621	LINC01137	-0.636251	-0.801409	2.88769	8.88069	0.0117918	0.636723
ENSG00000167617	CDC42EP5	-0.961939	-1.17405	6.3779	8.87934	0.0117998	0.636723
ENSG00000143476	DTL	0.315146	1.14407	3.77262	8.87004	0.0118548	0.637389
ENSG00000141580	WDR45B	-0.380559	-0.381508	7.41057	8.82986	0.0120954	0.638139
ENSG00000168528	SERINC2	0.123341	-0.533249	7.35508	8.82417	0.0121299	0.638139
ENSG00000186205	44256	0.903539	0.906915	3.56908	8.81996	0.0121554	0.638139
ENSG00000105855	ITGB8	-0.127996	-0.670774	8.28321	8.81956	0.0121579	0.638139
ENSG00000127564	PKMYT1	0.908659	1.70603	4.14549	8.81168	0.0122059	0.638139
ENSG00000135426	TESPA1	1.15899	1.7908	1.27294	8.81081	0.0122112	0.638139
ENSG00000268101	CYP2G2P	1.77915	-1.86517	2.99513	8.78813	0.0123504	0.638139
ENSG00000092036	HAUS4	-0.789908	-0.144652	3.72997	8.78179	0.0123896	0.638139
ENSG00000120162	MOB3B	-0.584543	0.577893	3.8515	8.78061	0.012397	0.638139
ENSG00000073910	FRY	-1.15999	-1.05183	4.89174	8.7675	0.0124785	0.638139
ENSG00000181885	CLDN7	-0.187221	-0.638099	8.77387	8.76271	0.0125084	0.638139
ENSG00000137462	TLR2	-1.86067	-0.824901	6.58152	8.76203	0.0125126	0.638139
ENSG00000117289	TXNIP	-0.642482	-0.641466	9.88978	8.76187	0.0125137	0.638139
ENSG00000101412	E2F1	0.415483	1.23252	3.82394	8.7569	0.0125448	0.638139
ENSG00000101695	RNF125	0.270779	0.787414	2.70993	8.75562	0.0125528	0.638139
ENSG00000099139	PCSK5	0.482057	-0.236356	4.71796	8.74809	0.0126002	0.638139
ENSG00000164306	PRIMPOL	-0.318283	0.515073	3.21928	8.73719	0.012669	0.638139
ENSG00000172575	RASGRP1	-0.308668	0.545102	3.2836	8.73439	0.0126868	0.638139
ENSG00000114405	C3orf14	0.132705	0.708185	3.35244	8.70942	0.0128462	0.638139
ENSG00000196090	PTPRT	0.730187	-1.34413	2.49557	8.703	0.0128874	0.638139
ENSG00000174442	ZWILCH	0.218727	0.902375	4.10023	8.69142	0.0129623	0.638139
ENSG00000099204	ABLIM1	0.538198	-0.20283	8.62773	8.67409	0.0130751	0.638139
ENSG00000064763	FAR2	-0.025713	-0.624137	5.1175	8.66841	0.0131123	0.638139
ENSG00000198554	WDHD1	0.438656	1.11601	3.89326	8.65868	0.0131762	0.638139
ENSG00000128591	FLNC	0.0183691	-1.12102	5.23701	8.65626	0.0131922	0.638139
ENSG00000011105	TSPAN9	-0.451858	0.131188	5.5329	8.64919	0.0132389	0.638139
ENSG00000180879	SSR4	-0.494945	-0.623288	7.15315	8.63604	0.0133262	0.638139
ENSG00000215271	HOMEZ	-0.237041	-0.53156	5.17366	8.60849	0.0135111	0.638139
ENSG00000102172	SMS	-0.276136	-0.501242	6.80605	8.60805	0.0135141	0.638139
ENSG00000133393	FOPNL	-0.159978	0.297224	5.45642	8.59024	0.013635	0.638139
ENSG00000158292	GPR153	0.993823	-0.196068	5.49923	8.58573	0.0136657	0.638139
ENSG00000198488	B3GNT6	0.25664	-1.60855	5.91263	8.58221	0.0136898	0.638139
ENSG00000259925	CTA-363E6.2	0.764671	-0.799059	2.03265	8.58036	0.0137025	0.638139
ENSG00000168374	ARF4	-0.311627	-0.561149	8.08445	8.57928	0.0137099	0.638139
ENSG00000108309	RUNDC3A	2.1847	0.717094	1.31544	8.56555	0.0138043	0.638139
ENSG00000244094	SPRR2F	-2.86563	-2.58567	4.1503	8.56459	0.013811	0.638139
ENSG00000186222	BLOC1S4	0.311857	-0.24536	4.56207	8.56446	0.0138118	0.638139
ENSG00000132182	NUP210	-0.099077	0.581087	5.84686	8.56295	0.0138223	0.638139
ENSG00000108055	SMC3	0.184595	0.386554	6.15538	8.55799	0.0138566	0.638139
ENSG00000129009	ISLR	0.368343	2.16886	1.58999	8.55521	0.0138758	0.638139
ENSG00000137310	TCF19	0.0616964	0.99794	4.66414	8.55173	0.0139	0.638139
ENSG00000105649	RAB3A	1.59461	1.3483	0.977179	8.54991	0.0139127	0.638139
ENSG00000183255	PTTG1IP	-0.269177	-0.745227	8.71076	8.54258	0.0139638	0.638139
ENSG00000023171	GRAMD1B	0.614348	0.0213704	5.58238	8.53014	0.0140509	0.638139
ENSG00000136002	ARHGEF4	1.21674	0.352964	4.47059	8.51816	0.0141353	0.638139
ENSG00000196562	SULF2	-0.353418	0.131403	5.83729	8.51687	0.0141444	0.638139
ENSG00000062038	CDH3	-0.526087	0.0439674	7.53008	8.49869	0.0142736	0.638139
ENSG00000138463	DIRC2	-0.380233	-0.634617	5.23467	8.4877	0.0143522	0.638139
ENSG00000087470	DNM1L	0.248553	0.377641	6.34712	8.48475	0.0143734	0.638139
ENSG00000136153	LMO7	0.247165	-0.412786	9.00087	8.4781	0.0144213	0.638139
ENSG00000011028	MRC2	1.3434	1.19689	3.3858	8.47743	0.0144261	0.638139
ENSG00000149554	CHEK1	0.426539	1.15259	3.88441	8.47629	0.0144343	0.638139
ENSG00000145781	COMMD10	-0.549932	-0.588242	3.82742	8.46177	0.0145395	0.638139
ENSG00000095380	NANS	-0.289722	-0.595576	6.40734	8.45938	0.0145569	0.638139
ENSG00000107175	CREB3	-0.284426	-0.607193	5.72088	8.45364	0.0145987	0.638139
ENSG00000151468	CCDC3	1.96637	2.28697	2.17766	8.4499	0.0146261	0.638139
ENSG00000229644	NAMPTL	-1.54169	-1.44317	4.39054	8.4462	0.0146531	0.638139
ENSG00000153044	CENPH	-0.452342	0.824845	3.46678	8.44139	0.0146884	0.638139
ENSG00000121797	CCRL2	-2.03804	-1.55773	4.88656	8.43555	0.0147314	0.638139
ENSG00000112029	FBXO5	0.187183	0.84561	3.71967	8.43337	0.0147475	0.638139
ENSG00000183578	TNFAIP8L3	0.800626	-0.296689	2.45992	8.43061	0.0147678	0.638139
ENSG00000057663	ATG5	-0.477993	-0.407278	5.75734	8.42917	0.0147784	0.638139
ENSG00000171824	EXOSC10	0.27971	0.356046	5.97442	8.42916	0.0147785	0.638139
ENSG00000177380	PPFIA3	0.738473	0.594742	4.09272	8.42639	0.014799	0.638139
ENSG00000163795	ZNF513	-0.0664572	0.379865	4.52685	8.40752	0.0149393	0.638139
ENSG00000152952	PLOD2	-1.13621	-0.723849	5.6233	8.40692	0.0149438	0.638139
ENSG00000106009	BRAT1	0.119054	0.545313	5.55388	8.40429	0.0149634	0.638139
ENSG00000090659	CD209	-1.53071	-1.28726	1.28213	8.39594	0.0150261	0.638139
ENSG00000124225	PMEPA1	-0.556619	-0.790059	5.38366	8.39174	0.0150577	0.638139
ENSG00000145365	TIFA	-1.10144	-0.69485	5.01618	8.38049	0.0151426	0.638139
ENSG00000147274	RBMX	-0.207294	0.332862	7.19553	8.37764	0.0151642	0.638139
ENSG00000115866	DARS	-0.435167	-0.0959359	6.23974	8.37477	0.0151859	0.638139
ENSG00000109084	TMEM97	-0.683759	0.332838	3.92577	8.36922	0.0152281	0.638139
ENSG00000197093	GAL3ST4	1.27805	0.721637	2.71415	8.36744	0.0152417	0.638139
ENSG00000129173	E2F8	0.646245	1.09377	4.27944	8.36595	0.0152531	0.638139
ENSG00000005001	PRSS22	-0.362217	-0.73964	7.88689	8.35477	0.0153385	0.638139
ENSG00000124786	SLC35B3	-0.342062	-0.502006	5.47841	8.35339	0.0153491	0.638139
ENSG00000181788	SIAH2	-0.159539	-0.584562	5.61705	8.34603	0.0154057	0.638139
ENSG00000071537	SEL1L	-0.117694	-0.309204	6.89156	8.34558	0.0154092	0.638139
ENSG00000105355	PLIN3	-0.279354	-0.694306	7.10148	8.34545	0.0154102	0.638139
ENSG00000003989	SLC7A2	0.644218	-0.872745	4.91821	8.34025	0.0154504	0.638139
ENSG00000165244	ZNF367	-0.395608	0.88931	3.44994	8.32883	0.0155388	0.638139
ENSG00000126217	MCF2L	0.0952302	-0.665876	6.23466	8.3284	0.0155422	0.638139
ENSG00000237330	RNF223	0.392097	-1.10187	3.31256	8.32809	0.0155446	0.638139
ENSG00000073169	SELO	0.395154	0.425162	4.94668	8.30721	0.0157077	0.638139
ENSG00000175463	TBC1D10C	0.0227942	1.02306	3.93543	8.30632	0.0157147	0.638139
ENSG00000086598	TMED2	-0.335171	-0.408474	8.27269	8.30478	0.0157268	0.638139
ENSG00000171408	PDE7B	1.10325	-0.663647	1.51176	8.30447	0.0157292	0.638139
ENSG00000132003	ZSWIM4	0.259025	-0.413107	5.71471	8.29933	0.0157697	0.638139
ENSG00000129270	MMP28	1.65811	0.460079	2.42201	8.29843	0.0157768	0.638139
ENSG00000101868	POLA1	-0.115371	0.622476	4.16843	8.29502	0.0158037	0.638139
ENSG00000102109	PCSK1N	2.06398	-0.680439	2.00557	8.29084	0.0158368	0.638139
ENSG00000135486	HNRNPA1	-0.176999	0.333248	8.98134	8.29053	0.0158393	0.638139
ENSG00000056050	C4orf27	0.266444	0.629715	3.7126	8.27811	0.0159379	0.640182
ENSG00000102886	GDPD3	0.910844	-0.0649279	4.65052	8.26435	0.016048	0.640182
ENSG00000136877	FPGS	-0.0958905	0.368045	6.10332	8.25991	0.0160836	0.640182
ENSG00000138604	GLCE	-0.0187103	-0.532754	5.67488	8.22969	0.0163284	0.640182
ENSG00000122565	CBX3	-0.208713	0.201831	7.07874	8.22511	0.0163659	0.640182
ENSG00000167037	SGSM1	0.753506	-0.0825134	3.2479	8.22254	0.0163869	0.640182
ENSG00000007968	E2F2	0.815893	1.20603	4.30705	8.21817	0.0164228	0.640182
ENSG00000186088	GSAP	-0.424795	0.37799	4.80332	8.21551	0.0164446	0.640182
ENSG00000142166	IFNAR1	-0.417734	-0.479088	7.17891	8.21335	0.0164624	0.640182
ENSG00000166689	PLEKHA7	0.613191	0.178159	6.56491	8.2132	0.0164636	0.640182
ENSG00000265206	MIR142	-0.0500184	1.39488	2.39393	8.21122	0.0164799	0.640182
ENSG00000025770	NCAPH2	0.0601612	0.503516	5.31758	8.20909	0.0164975	0.640182
ENSG00000137804	NUSAP1	-0.0353963	1.13042	5.08121	8.20766	0.0165093	0.640182
ENSG00000204616	TRIM31	-1.50922	-2.22607	3.82596	8.20088	0.0165654	0.640182
ENSG00000025039	RRAGD	-0.488486	-0.535411	6.00003	8.19471	0.0166166	0.640182
ENSG00000106268	NUDT1	0.0175038	0.648153	3.82443	8.19295	0.0166312	0.640182
ENSG00000150977	RILPL2	-1.0658	-1.00552	6.07223	8.18521	0.0166956	0.640182
ENSG00000162493	PDPN	-0.118542	1.07392	3.13066	8.17995	0.0167397	0.640182
ENSG00000182141	ZNF708	-0.360123	0.398513	3.35211	8.1755	0.016777	0.640182
ENSG00000113384	GOLPH3	-0.154945	-0.465476	7.60646	8.17107	0.0168141	0.640182
ENSG00000154122	ANKH	0.242264	0.822366	4.12703	8.16639	0.0168535	0.640182
ENSG00000142583	SLC2A5	-1.91179	-1.36233	1.82168	8.16506	0.0168647	0.640182
ENSG00000120688	WBP4	-0.0216514	0.364723	4.53185	8.16115	0.0168978	0.640182
ENSG00000120306	CYSTM1	-0.572314	-0.878325	6.15995	8.15654	0.0169367	0.640182
ENSG00000213144	RP11-64B16.2	1.5834	-0.237857	1.48188	8.1532	0.0169651	0.640182
ENSG00000121653	MAPK8IP1	0.927422	-0.302635	4.96847	8.14866	0.0170036	0.640182
ENSG00000100479	POLE2	0.541572	1.37125	2.31819	8.12231	0.0172291	0.646093
ENSG00000033170	FUT8	0.515453	-0.0475364	4.83123	8.11953	0.0172531	0.646093
ENSG00000273062	RP11-428K3.1	1.17385	-0.901989	0.716973	8.11307	0.0173089	0.646093
ENSG00000137648	TMPRSS4	-0.123927	-0.562336	8.78268	8.10432	0.0173848	0.646093
ENSG00000073282	TP63	-0.378817	0.813	6.50668	8.10063	0.0174169	0.646093
ENSG00000065618	COL17A1	0.748884	1.77521	5.95182	8.09565	0.0174603	0.646093
ENSG00000144554	FANCD2	0.126151	1.00921	4.32659	8.09532	0.0174632	0.646093
ENSG00000196405	EVL	-0.0731522	0.508012	5.8315	8.08666	0.017539	0.646881
ENSG00000176953	NFATC2IP	0.249232	0.557366	6.05326	8.08301	0.017571	0.646881
ENSG00000137404	NRM	-0.0963012	0.976304	2.83555	8.0636	0.0177423	0.651584
ENSG00000159753	RLTPR	0.272186	1.34941	2.38491	8.05113	0.0178533	0.651649
ENSG00000100003	SEC14L2	0.717781	-0.281349	5.01746	8.04982	0.017865	0.651649
ENSG00000125869	LAMP5	-0.488668	1.52531	0.834599	8.0461	0.0178983	0.651649
ENSG00000158092	NCK1	-0.546441	-0.386924	6.13182	8.03936	0.0179588	0.651649
ENSG00000215853	RPTN	2.46014	0.193222	5.5636	8.03898	0.0179621	0.651649
ENSG00000165861	ZFYVE1	0.377709	-0.25777	5.1489	8.01564	0.018173	0.657301
ENSG00000110665	C11orf21	-0.0625346	1.19987	1.4151	8.0014	0.0183028	0.657301
ENSG00000117090	SLAMF1	-2.32398	0.500908	3.0302	7.99623	0.0183502	0.657301
ENSG00000272761	RP11-572C15.6	1.37864	-0.269492	3.02914	7.99419	0.0183689	0.657301
ENSG00000013588	GPRC5A	-0.0691921	-0.911989	8.7082	7.99418	0.0183691	0.657301
ENSG00000143515	ATP8B2	0.578096	0.949814	3.65993	7.99279	0.0183817	0.657301
ENSG00000052344	PRSS8	-0.0158155	-0.620869	7.10477	7.97575	0.018539	0.65805
ENSG00000132825	PPP1R3D	-0.211459	-0.535255	4.78413	7.96897	0.018602	0.65805
ENSG00000067057	PFKP	-0.411521	-0.632099	7.73959	7.96419	0.0186465	0.65805
ENSG00000273132	RP11-350J20.12	-1.07159	-1.60406	0.836019	7.96022	0.0186836	0.65805
ENSG00000119401	TRIM32	-0.0706511	-0.490245	4.38153	7.95741	0.0187099	0.65805
ENSG00000135218	CD36	1.27871	0.421716	5.81808	7.95462	0.018736	0.65805
ENSG00000151715	TMEM45B	0.0425054	-0.613996	6.17023	7.95113	0.0187687	0.65805
ENSG00000247095	MIR210HG	-1.71238	-1.09446	3.00282	7.94907	0.0187881	0.65805
ENSG00000146433	TMEM181	-0.120723	-0.456244	6.29864	7.93282	0.0189413	0.65805
ENSG00000153774	CFDP1	-0.397684	-0.533257	5.16722	7.92868	0.0189806	0.65805
ENSG00000228989	AC133528.2	-0.768585	0.516567	0.910779	7.92779	0.018989	0.65805
ENSG00000154473	BUB3	0.0610446	0.441776	6.37129	7.92518	0.0190138	0.65805
ENSG00000163930	BAP1	0.147273	0.343994	6.86162	7.92047	0.0190587	0.65805
ENSG00000189377	CXCL17	-0.488005	-0.769769	9.2605	7.9096	0.0191625	0.65805
ENSG00000166046	TCP11L2	0.359205	-0.607003	4.59452	7.90289	0.0192269	0.65805
ENSG00000136699	SMPD4	0.358199	0.467011	5.65623	7.90273	0.0192284	0.65805
ENSG00000166803	KIAA0101	-0.406066	0.900179	3.87159	7.90188	0.0192366	0.65805
ENSG00000135272	MDFIC	0.474714	0.096553	5.91098	7.89864	0.0192678	0.65805
ENSG00000140274	DUOXA2	-1.09942	-1.69067	7.15497	7.8921	0.0193309	0.65805
ENSG00000171067	C11orf24	-0.0107619	-0.518054	4.80296	7.88781	0.0193724	0.65805
ENSG00000184445	KNTC1	0.336839	1.34853	4.5396	7.88517	0.019398	0.65805
ENSG00000115840	SLC25A12	-0.0624994	0.374766	4.89536	7.8822	0.0194268	0.65805
ENSG00000225969	LINC00035	-0.813578	-1.26742	1.54772	7.87289	0.0195175	0.65805
ENSG00000162734	PEA15	-0.640547	-0.684034	7.23511	7.86957	0.0195499	0.65805
ENSG00000145391	SETD7	0.196718	-0.321374	6.76651	7.86485	0.0195961	0.65805
ENSG00000268592	RP11-244K5.8	0.589325	-0.103083	3.58468	7.86308	0.0196134	0.65805
ENSG00000085552	IGSF9	0.487447	0.803869	5.59948	7.86063	0.0196375	0.65805
ENSG00000120805	ARL1	-0.246351	-0.525784	7.23777	7.84837	0.0197582	0.65805
ENSG00000184208	C22orf46	0.747731	0.80857	3.34873	7.84322	0.0198092	0.65805
ENSG00000172382	PRSS27	-0.328144	-2.03053	5.54826	7.84194	0.0198219	0.65805
ENSG00000122188	LAX1	-0.347758	1.56852	1.51394	7.82782	0.0199623	0.65805
ENSG00000079616	KIF22	0.0956358	0.751256	5.55047	7.82669	0.0199736	0.65805
ENSG00000197353	LYPD2	-0.300852	-1.17726	9.6289	7.82552	0.0199853	0.65805
ENSG00000156802	ATAD2	0.161405	0.810904	5.44506	7.81998	0.0200407	0.65805
ENSG00000080839	RBL1	0.237401	0.943904	3.91518	7.81954	0.0200451	0.65805
ENSG00000077585	GPR137B	-0.51497	-0.553784	5.03585	7.80947	0.0201463	0.65805
ENSG00000198576	ARC	2.87358	-0.361025	2.99099	7.80599	0.0201814	0.65805
ENSG00000118162	KPTN	0.887626	0.887754	2.96712	7.80392	0.0202023	0.65805
ENSG00000130021	HDHD1	-0.293634	-0.683436	5.19805	7.80219	0.0202197	0.65805
ENSG00000181135	ZNF707	0.594704	0.451417	4.03532	7.80211	0.0202205	0.65805
ENSG00000164867	NOS3	0.680127	-0.487588	1.98055	7.79936	0.0202484	0.65805
ENSG00000000971	CFH	-0.63326	-0.414452	8.27385	7.79696	0.0202727	0.65805
ENSG00000153132	CLGN	0.945386	-1.20696	2.5745	7.7911	0.0203322	0.65805
ENSG00000178999	AURKB	0.36916	1.3243	3.93702	7.79035	0.0203398	0.65805
ENSG00000142621	FHAD1	0.510738	-0.895969	4.82012	7.76186	0.0206317	0.665597
ENSG00000162409	PRKAA2	0.242778	-0.470843	5.58159	7.75774	0.0206742	0.665597
ENSG00000081181	ARG2	0.805702	-0.140944	4.36059	7.74969	0.0207575	0.665597
ENSG00000095203	EPB41L4B	0.33119	-0.370005	6.09886	7.74616	0.0207942	0.665597
ENSG00000104731	KLHDC4	-0.0413644	0.52045	4.5889	7.74602	0.0207957	0.665597
ENSG00000153561	RMND5A	-0.0477577	-0.520273	6.49543	7.73979	0.0208606	0.66573
ENSG00000104164	BLOC1S6	-0.17282	0.237495	5.6479	7.73256	0.0209361	0.66573
ENSG00000136938	ANP32B	-0.180203	0.332531	6.95962	7.72884	0.0209751	0.66573
ENSG00000119986	AVPI1	0.737428	-0.0963048	5.67282	7.72479	0.0210176	0.66573
ENSG00000151876	FBXO4	-0.299084	0.373053	3.26504	7.72432	0.0210226	0.66573
ENSG00000186462	NAP1L2	2.41494	3.03625	0.373481	7.71096	0.0211635	0.66652
ENSG00000125871	MGME1	0.0619471	0.575625	4.56961	7.70912	0.0211829	0.66652
ENSG00000001460	STPG1	0.397438	-0.41956	4.19811	7.69496	0.0213334	0.66652
ENSG00000123643	SLC36A1	0.777425	0.303795	4.56663	7.6924	0.0213607	0.66652
ENSG00000049759	NEDD4L	0.129742	-0.348808	6.76576	7.68515	0.0214383	0.66652
ENSG00000180354	MTURN	-0.0632906	-0.850494	5.00847	7.68406	0.02145	0.66652
ENSG00000149929	HIRIP3	0.48558	0.70731	3.6046	7.68036	0.0214897	0.66652
ENSG00000272931	RP5-943J3.2	2.01755	1.73769	1.27511	7.67719	0.0215239	0.66652
ENSG00000112312	GMNN	0.396106	0.828997	4.00395	7.67545	0.0215426	0.66652
ENSG00000111358	GTF2H3	0.0201418	0.417967	5.30191	7.67528	0.0215444	0.66652
ENSG00000003249	DBNDD1	0.48321	-0.464996	3.07304	7.67247	0.0215747	0.66652
ENSG00000152229	PSTPIP2	-1.3691	-0.676285	5.22512	7.67173	0.0215826	0.66652
ENSG00000079308	TNS1	-0.738469	0.112502	6.00067	7.66479	0.0216577	0.666912
ENSG00000155096	AZIN1	-0.233322	-0.442908	7.88244	7.66231	0.0216846	0.666912
ENSG00000186395	KRT10	1.79513	1.731	7.63498	7.64047	0.0219226	0.667766
ENSG00000198886	MT-ND4	-0.747466	-0.587178	11.6948	7.63834	0.021946	0.667766
ENSG00000158169	FANCC	0.44567	0.787251	3.66711	7.62961	0.022042	0.667766
ENSG00000174885	NLRP6	-0.750779	-1.47637	2.46	7.62932	0.0220453	0.667766
ENSG00000186834	HEXIM1	0.577057	0.125017	6.72582	7.62823	0.0220572	0.667766
ENSG00000169550	MUC15	0.690793	-0.291336	5.64942	7.62798	0.02206	0.667766
ENSG00000267080	ASB16-AS1	0.805858	0.96665	2.50426	7.62032	0.0221447	0.667766
ENSG00000101194	SLC17A9	-1.55809	-1.75674	3.73821	7.6165	0.0221869	0.667766
ENSG00000163686	ABHD6	0.612779	-0.288173	3.92809	7.61184	0.0222387	0.667766
ENSG00000117308	GALE	-0.298852	-0.566415	6.78322	7.61163	0.022241	0.667766
ENSG00000260997	RP4-647J21.1	0.97128	2.69562	1.22425	7.60942	0.0222657	0.667766
ENSG00000197837	HIST4H4	1.7671	0.934367	2.19812	7.60261	0.0223415	0.667766
ENSG00000163964	PIGX	0.109501	0.474405	4.81494	7.60251	0.0223427	0.667766
ENSG00000073803	MAP3K13	-0.230299	-0.403872	5.87575	7.60197	0.0223488	0.667766
ENSG00000091986	CCDC80	1.13205	-0.26005	5.92566	7.59767	0.0223969	0.667766
ENSG00000170775	GPR37	0.193204	-0.787862	2.90505	7.5935	0.0224436	0.667766
ENSG00000148426	PROSER2	-0.142489	-0.563722	5.42517	7.58741	0.022512	0.667766
ENSG00000132330	SCLY	0.887113	1.33724	1.44352	7.58605	0.0225273	0.667766
ENSG00000013810	TACC3	0.199446	0.878358	5.34736	7.58299	0.0225618	0.667766
ENSG00000117408	IPO13	0.273509	-0.125514	5.51971	7.57366	0.0226673	0.667766
ENSG00000182557	SPNS3	-0.0894461	-1.11952	2.34849	7.56881	0.0227223	0.667766
ENSG00000117899	MESDC2	-0.341407	-0.396406	6.16499	7.56498	0.0227659	0.667766
ENSG00000104497	SNX16	-0.097448	-0.583252	4.20528	7.55903	0.0228338	0.667766
ENSG00000065328	MCM10	0.489349	1.49367	3.29664	7.55739	0.0228525	0.667766
ENSG00000119899	SLC17A5	0.168371	-0.442651	5.71908	7.5564	0.0228638	0.667766
ENSG00000147677	EIF3H	-0.518269	-0.185508	7.27128	7.55329	0.0228994	0.667766
ENSG00000223799	IL10RB-AS1	-0.934245	-1.1052	1.34151	7.55161	0.0229186	0.667766
ENSG00000168661	ZNF30	-0.267957	0.652439	1.47645	7.51494	0.0233428	0.67274
ENSG00000102580	DNAJC3	-0.0985055	-0.39895	7.58666	7.51387	0.0233553	0.67274
ENSG00000180672	AC007362.1	-0.457651	-1.1891	2.52701	7.51383	0.0233557	0.67274
ENSG00000213741	RPS29	-0.548848	-0.114889	7.6116	7.50981	0.0234027	0.67274
ENSG00000155850	SLC26A2	-0.391561	-0.96044	6.85267	7.50796	0.0234243	0.67274
ENSG00000081923	ATP8B1	0.0103518	-0.407662	7.54412	7.50726	0.0234326	0.67274
ENSG00000149925	ALDOA	-0.530063	-0.492624	10.236	7.50587	0.0234488	0.67274
ENSG00000167779	IGFBP6	1.76618	1.63464	4.20192	7.49689	0.0235543	0.67274
ENSG00000161888	SPC24	0.0661329	1.37355	3.22074	7.49071	0.0236272	0.67274
ENSG00000111880	RNGTT	-0.182992	0.292422	4.26036	7.48822	0.0236567	0.67274
ENSG00000111206	FOXM1	0.214994	1.18058	4.57741	7.48798	0.0236595	0.67274
ENSG00000138160	KIF11	0.296084	1.17138	5.37002	7.48442	0.0237016	0.67274
ENSG00000157873	TNFRSF14	-0.345073	0.190599	6.564	7.48283	0.0237205	0.67274
ENSG00000115317	HTRA2	-0.601918	-0.359936	3.67577	7.47296	0.0238378	0.67274
ENSG00000153048	CARHSP1	-0.673233	-0.41507	5.73318	7.46906	0.0238844	0.67274
ENSG00000104067	TJP1	0.435374	-0.171718	7.36346	7.46827	0.0238938	0.67274
ENSG00000089820	ARHGAP4	-0.205832	0.694751	5.01295	7.46779	0.0238995	0.67274
ENSG00000133112	TPT1	-0.589845	-0.470126	10.4343	7.46206	0.0239682	0.67274
ENSG00000163257	DCAF16	0.146526	0.478727	5.2489	7.46199	0.023969	0.67274
ENSG00000178934	LGALS7B	1.68633	0.601129	3.32905	7.45701	0.0240287	0.67274
ENSG00000130940	CASZ1	0.445381	0.114193	5.77368	7.45653	0.0240345	0.67274
ENSG00000104368	PLAT	-1.94055	-1.00144	7.84908	7.45079	0.0241036	0.673414
ENSG00000228672	PROB1	0.765199	0.659849	2.89633	7.44458	0.0241785	0.674246
ENSG00000160570	DEDD2	-0.290271	-0.639184	5.80958	7.42808	0.0243788	0.675973
ENSG00000087494	PTHLH	-1.72252	-0.903112	4.49309	7.4261	0.024403	0.675973
ENSG00000185112	FAM43A	0.66401	-0.319484	4.46149	7.42241	0.0244481	0.675973
ENSG00000219507	FTH1P8	-1.14648	-0.793813	3.09595	7.42181	0.0244554	0.675973
ENSG00000138755	CXCL9	-2.61393	-0.4765	6.28258	7.4209	0.0244666	0.675973
ENSG00000151690	MFSD6	-0.0179989	-0.466167	7.51059	7.41641	0.0245214	0.67624
ENSG00000262823	RP13-580F15.2	0.275154	-0.807403	1.55832	7.40394	0.0246749	0.678285
ENSG00000154813	DPH3	-0.196169	-0.513456	4.87048	7.40002	0.0247233	0.678285
ENSG00000141526	SLC16A3	-0.408857	-0.822749	8.40344	7.39934	0.0247317	0.678285
ENSG00000010404	IDS	0.170224	-0.340685	6.99952	7.39415	0.024796	0.678802
ENSG00000186918	ZNF395	-0.550467	-0.231613	6.07841	7.3834	0.0249296	0.679993
ENSG00000153292	GPR110	-0.0811734	-0.664807	8.41605	7.38333	0.0249305	0.679993
ENSG00000164258	NDUFS4	-0.533065	-0.164714	5.21385	7.37179	0.0250747	0.682681
ENSG00000203985	LDLRAD1	0.78956	-1.0336	3.96869	7.36384	0.0251746	0.684155
ENSG00000197594	ENPP1	1.4552	0.710047	0.713808	7.35709	0.0252597	0.685222
ENSG00000134574	DDB2	0.00936909	0.633928	4.87038	7.34496	0.0254134	0.68814
ENSG00000140526	ABHD2	0.489573	-0.343492	8.49497	7.33594	0.0255282	0.689493
ENSG00000163599	CTLA4	-0.636854	1.52903	3.35198	7.33321	0.0255631	0.689493
ENSG00000109805	NCAPG	0.0852185	1.32826	4.11802	7.32481	0.0256707	0.689493
ENSG00000182584	ACTL10	0.0936202	-0.716464	3.44132	7.3245	0.0256746	0.689493
ENSG00000104447	TRPS1	0.658205	0.60523	5.06024	7.31811	0.0257568	0.689493
ENSG00000197928	ZNF677	-0.824701	0.0835555	3.4748	7.31181	0.0258381	0.689493
ENSG00000066557	LRRC40	-0.093757	0.397023	4.14292	7.30722	0.0258974	0.689493
ENSG00000167700	MFSD3	0.565212	0.509033	4.2394	7.30542	0.0259207	0.689493
ENSG00000102359	SRPX2	0.308221	-0.378182	5.11043	7.30418	0.0259369	0.689493
ENSG00000109475	RPL34	-0.567416	-0.118872	7.84375	7.30263	0.0259569	0.689493
ENSG00000242612	DECR2	0.32418	0.812801	2.98737	7.30157	0.0259707	0.689493
ENSG00000130758	MAP3K10	0.619436	0.170158	4.0046	7.2959	0.0260445	0.690225
ENSG00000088727	KIF9	-0.0548313	-0.86961	4.12953	7.28597	0.0261742	0.690249
ENSG00000158987	RAPGEF6	-0.497276	0.227364	3.22694	7.28565	0.0261783	0.690249
ENSG00000099875	MKNK2	-0.127544	-0.407216	7.89578	7.28233	0.0262218	0.690249
ENSG00000166396	SERPINB7	-1.56783	-0.633918	4.25418	7.2817	0.0262301	0.690249
ENSG00000117410	ATP6V0B	-0.364159	-0.596036	7.47121	7.27517	0.0263158	0.691287
ENSG00000161267	BDH1	0.524339	0.00239367	6.05785	7.27082	0.0263731	0.691577
ENSG00000272092	RP11-350N15.5	1.62077	0.728742	1.18772	7.264	0.0264632	0.692471
ENSG00000186648	LRRC16B	1.47824	0.734711	1.44697	7.26092	0.026504	0.692471
ENSG00000123353	ORMDL2	-0.175078	-0.682973	4.71859	7.25774	0.0265462	0.692471
ENSG00000150510	FAM124A	-0.238536	0.795314	2.56171	7.25209	0.0266213	0.692536
ENSG00000168447	SCNN1B	-0.573155	-0.987936	6.92769	7.25005	0.0266484	0.692536
ENSG00000152213	ARL11	-1.091	-0.973813	2.81767	7.24711	0.0266877	0.692536
ENSG00000137266	SLC22A23	0.106525	-0.477835	6.28657	7.23553	0.0268426	0.694173
ENSG00000137745	MMP13	-0.796678	-1.86368	4.14385	7.23132	0.0268991	0.694173
ENSG00000161547	SRSF2	-0.140893	0.479749	7.02761	7.22721	0.0269544	0.694173
ENSG00000145214	DGKQ	0.324853	0.415108	5.24551	7.22365	0.0270025	0.694173
ENSG00000177602	GSG2	0.819647	1.78327	1.80871	7.2236	0.0270032	0.694173
ENSG00000144354	CDCA7	0.203316	1.15846	3.98088	7.22166	0.0270294	0.694173
ENSG00000152377	SPOCK1	1.38218	-0.198924	2.899	7.21092	0.0271749	0.695876
ENSG00000144867	SRPRB	-0.372856	-0.4801	6.28127	7.20817	0.0272124	0.695876
ENSG00000125755	SYMPK	0.318928	0.341025	6.43436	7.20648	0.0272354	0.695876
ENSG00000184203	PPP1R2	-0.0190333	-0.3496	6.06891	7.19782	0.0273536	0.696175
ENSG00000155307	SAMSN1	-2.4117	-0.939567	5.91331	7.19781	0.0273537	0.696175
ENSG00000206538	VGLL3	1.57933	-0.336195	2.75826	7.19539	0.0273868	0.696175
ENSG00000120742	SERP1	-0.31591	-0.52136	8.36805	7.19135	0.0274421	0.696335
ENSG00000134086	VHL	-0.149256	0.231283	5.81387	7.18586	0.0275176	0.696335
ENSG00000255150	EID3	1.33066	1.80291	1.05702	7.18475	0.0275329	0.696335
ENSG00000126878	AIF1L	-0.841092	-1.25238	4.61386	7.18045	0.0275922	0.696563
ENSG00000156675	RAB11FIP1	0.320475	-0.325234	8.93604	7.17734	0.0276351	0.696563
ENSG00000129277	CCL4	-2.63027	-1.87417	6.20683	7.16033	0.0278711	0.70051
ENSG00000171320	ESCO2	0.15407	1.21575	3.21706	7.15321	0.0279705	0.70051
ENSG00000148488	ST8SIA6	-1.38091	-1.37529	1.20506	7.15128	0.0279975	0.70051
ENSG00000132016	C19orf57	1.00608	1.07489	1.81787	7.14532	0.0280811	0.70051
ENSG00000140961	OSGIN1	0.811375	0.269004	4.32484	7.14359	0.0281054	0.70051
ENSG00000113263	ITK	-0.867674	0.850795	2.80748	7.14173	0.0281316	0.70051
ENSG00000232815	LINC00537	1.56902	1.28068	1.39795	7.13581	0.0282149	0.70051
ENSG00000211895	IGHA1	3.90393	2.32827	5.97519	7.12508	0.0283667	0.70051
ENSG00000035928	RFC1	-0.0414108	0.32431	5.98086	7.12347	0.0283895	0.70051
ENSG00000124882	EREG	1.95577	1.12121	4.35126	7.12323	0.0283929	0.70051
ENSG00000166527	CLEC4D	-2.98746	-1.23499	3.81285	7.1216	0.0284161	0.70051
ENSG00000198026	ZNF335	0.64108	0.678835	5.07116	7.11806	0.0284664	0.70051
ENSG00000113368	LMNB1	-0.720702	0.286718	6.65773	7.11694	0.0284824	0.70051
ENSG00000104998	IL27RA	0.0423159	0.805411	3.73772	7.11542	0.0285041	0.70051
ENSG00000105173	CCNE1	0.197643	1.04371	2.54827	7.11244	0.0285465	0.70051
ENSG00000204138	PHACTR4	0.566688	0.123244	7.05377	7.10985	0.0285835	0.70051
ENSG00000004700	RECQL	0.519222	0.637699	4.67006	7.10951	0.0285884	0.70051
ENSG00000179148	ALOXE3	2.13423	0.81278	1.70638	7.09826	0.0287496	0.700661
ENSG00000048991	R3HDM1	0.312762	0.534772	4.66832	7.09681	0.0287705	0.700661
ENSG00000263429	LINC00675	0.413763	-1.23605	2.366	7.09662	0.0287733	0.700661
ENSG00000152601	MBNL1	0.203223	0.385748	6.96789	7.08949	0.028876	0.700661
ENSG00000049540	ELN	-0.584101	0.741444	4.7079	7.08858	0.0288891	0.700661
ENSG00000198863	RUNDC1	0.0990291	-0.313197	5.69349	7.08408	0.0289542	0.700661
ENSG00000166523	CLEC4E	-2.68489	-1.21914	5.3554	7.08289	0.0289715	0.700661
ENSG00000185950	IRS2	0.468132	-0.476275	7.10923	7.08273	0.0289738	0.700661
ENSG00000100167	44442	0.571786	-0.975416	1.82183	7.0744	0.0290947	0.700661
ENSG00000147408	CSGALNACT1	-0.840743	-0.922891	3.57853	7.07212	0.0291279	0.700661
ENSG00000198435	NRARP	0.910547	0.111932	5.74489	7.06775	0.0291916	0.700661
ENSG00000100554	ATP6V1D	-0.299909	-0.558134	5.9901	7.06503	0.0292313	0.700661
ENSG00000150961	SEC24D	-0.113052	-0.575218	7.18922	7.06089	0.0292918	0.700661
ENSG00000185201	IFITM2	-1.45003	-1.25182	8.18865	7.05935	0.0293144	0.700661
ENSG00000134851	TMEM165	-0.530563	-0.572283	8.19923	7.0552	0.0293754	0.700661
ENSG00000159921	GNE	0.119601	-0.470277	8.26982	7.04829	0.029477	0.700661
ENSG00000034713	GABARAPL2	-0.462227	-0.495661	6.27293	7.04789	0.0294829	0.700661
ENSG00000134070	IRAK2	-1.36965	-0.954508	5.54811	7.0419	0.0295713	0.700661
ENSG00000203734	ECT2L	1.00007	-0.979396	3.28455	7.03577	0.0296621	0.700661
ENSG00000212907	MT-ND4L	-0.766601	-0.569578	8.32632	7.03343	0.0296968	0.700661
ENSG00000165548	TMEM63C	0.619513	1.11563	2.76339	7.0319	0.0297196	0.700661
ENSG00000165895	ARHGAP42	0.293423	-0.366129	4.25799	7.03002	0.0297475	0.700661
ENSG00000147689	FAM83A	-0.299712	-0.966871	5.96464	7.02508	0.0298211	0.700661
ENSG00000140379	BCL2A1	-2.44204	-0.981249	6.94509	7.02416	0.0298347	0.700661
ENSG00000198722	UNC13B	0.471516	-0.227031	6.95871	7.02305	0.0298513	0.700661
ENSG00000106299	WASL	0.127327	-0.407288	7.05582	7.01217	0.0300143	0.700661
ENSG00000069275	NUCKS1	-0.061648	0.437567	7.55517	7.01132	0.0300269	0.700661
ENSG00000006062	MAP3K14	0.736948	0.669882	3.91404	7.00623	0.0301035	0.700661
ENSG00000134533	RERG	-0.0480295	0.682289	4.17233	7.0048	0.030125	0.700661
ENSG00000147526	TACC1	0.250622	0.449659	6.31487	7.00284	0.0301545	0.700661
ENSG00000049769	PPP1R3F	0.660825	0.111879	2.79654	6.99969	0.030202	0.700661
ENSG00000104343	UBE2W	-0.481219	-0.299732	5.29338	6.99265	0.0303085	0.700661
ENSG00000071082	RPL31	-0.574426	-0.18574	8.58538	6.99166	0.0303235	0.700661
ENSG00000189376	C8orf76	-0.326896	-0.625408	2.9559	6.99121	0.0303304	0.700661
ENSG00000198695	MT-ND6	-0.754778	-0.594352	9.61565	6.98893	0.030365	0.700661
ENSG00000128590	DNAJB9	-0.351566	-0.921901	6.0883	6.98565	0.0304148	0.700661
ENSG00000136367	ZFHX2	0.84886	-0.581842	2.6479	6.98034	0.0304957	0.700661
ENSG00000242125	SNHG3	1.32108	1.42549	4.80719	6.97723	0.0305431	0.700661
ENSG00000163600	ICOS	-0.042217	1.69718	3.63157	6.97222	0.0306197	0.700661
ENSG00000123485	HJURP	0.463157	1.44907	3.90507	6.96747	0.0306925	0.700661
ENSG00000006534	ALDH3B1	0.40969	-0.52907	7.22186	6.9626	0.0307673	0.700661
ENSG00000179841	AKAP5	0.792065	1.38995	1.87186	6.95419	0.030897	0.700661
ENSG00000111602	TIMELESS	0.302233	0.746888	5.434	6.95215	0.0309285	0.700661
ENSG00000173838	44265	0.42031	-1.43611	1.86443	6.94944	0.0309705	0.700661
ENSG00000183763	TRAIP	0.777387	1.28454	2.60131	6.94811	0.0309911	0.700661
ENSG00000101928	MOSPD1	-0.18058	-0.555	3.85674	6.94306	0.0310694	0.700661
ENSG00000119411	BSPRY	-0.177254	-0.531381	6.04702	6.94302	0.0310701	0.700661
ENSG00000121210	KIAA0922	0.257123	0.547424	4.50965	6.94181	0.0310889	0.700661
ENSG00000123349	PFDN5	-0.585036	-0.169877	6.79983	6.93966	0.0311223	0.700661
ENSG00000147874	HAUS6	0.206014	0.613936	3.96866	6.93837	0.0311423	0.700661
ENSG00000272947	RP11-71H17.9	3.02719	1.17205	2.14988	6.93788	0.03115	0.700661
ENSG00000189067	LITAF	-0.906695	-0.707784	8.7285	6.93547	0.0311875	0.700661
ENSG00000224578	HNRNPA1P48	-0.575366	0.300215	1.67142	6.93466	0.0312002	0.700661
ENSG00000146263	MMS22L	0.305757	0.945266	3.8495	6.93416	0.0312081	0.700661
ENSG00000163918	RFC4	-0.137014	0.622274	3.95846	6.93314	0.0312239	0.700661
ENSG00000000460	C1orf112	-0.0186609	0.786779	3.10404	6.92498	0.0313517	0.700661
ENSG00000204385	SLC44A4	0.00778368	-0.712599	8.99246	6.92422	0.0313635	0.700661
ENSG00000183291	44454	-0.436083	-0.433614	7.48775	6.92127	0.0314097	0.700661
ENSG00000072952	MRVI1	-1.37261	-1.24457	2.95265	6.92035	0.0314243	0.700661
ENSG00000221995	TIAF1	1.48567	2.03517	1.34352	6.92014	0.0314275	0.700661
ENSG00000163687	DNASE1L3	0.855696	1.46837	1.23702	6.91607	0.0314916	0.700661
ENSG00000136870	ZNF189	-0.490387	-0.405049	4.8527	6.91525	0.0315044	0.700661
ENSG00000196968	FUT11	-0.0412931	-0.51831	4.33703	6.9125	0.0315478	0.700661
ENSG00000176890	TYMS	-0.155049	0.978426	4.52707	6.90947	0.0315957	0.700683
ENSG00000091651	ORC6	0.576196	1.1822	3.22023	6.90316	0.0316956	0.701359
ENSG00000160949	TONSL	0.761087	1.2152	4.24362	6.89618	0.0318063	0.701359
ENSG00000108691	CCL2	-0.408057	1.83515	4.66715	6.89086	0.0318911	0.701359
ENSG00000186591	UBE2H	0.145049	-0.277203	7.96169	6.88995	0.0319055	0.701359
ENSG00000182534	MXRA7	-0.456058	0.271571	5.06066	6.88154	0.03204	0.701359
ENSG00000162552	WNT4	-0.229182	0.452968	4.11546	6.88003	0.0320642	0.701359
ENSG00000081791	KIAA0141	-0.364282	0.268401	5.61376	6.8775	0.0321047	0.701359
ENSG00000149499	EML3	0.03874	0.403964	6.06164	6.8767	0.0321177	0.701359
ENSG00000107672	NSMCE4A	0.0335424	0.510558	5.18627	6.86692	0.0322751	0.701359
ENSG00000197932	F8A1	0.881318	0.161242	1.95684	6.86427	0.0323179	0.701359
ENSG00000162366	PDZK1IP1	-1.21345	-1.19326	7.1246	6.86033	0.0323816	0.701359
ENSG00000137265	IRF4	0.0765749	1.5425	3.66257	6.86024	0.0323831	0.701359
ENSG00000143612	C1orf43	-0.334723	-0.43947	7.6662	6.8553	0.0324631	0.701359
ENSG00000111229	ARPC3	-0.489991	-0.455362	7.48494	6.84746	0.0325907	0.701359
ENSG00000235919	ASH1L-AS1	1.67567	1.51426	1.29546	6.8448	0.0326341	0.701359
ENSG00000135002	RFK	-0.0985556	-0.513765	5.71872	6.84394	0.032648	0.701359
ENSG00000154035	C17orf103	0.236738	-0.440107	4.89214	6.84239	0.0326734	0.701359
ENSG00000130751	NPAS1	1.34675	0.567543	1.2163	6.84236	0.0326739	0.701359
ENSG00000218739	CEBPZ-AS1	-0.56044	-0.172444	4.7679	6.84177	0.0326835	0.701359
ENSG00000167747	C19orf48	0.0204923	0.628053	5.20682	6.84138	0.0326899	0.701359
ENSG00000124104	SNX21	0.917581	0.451923	3.62329	6.83688	0.0327635	0.701359
ENSG00000214553	LRRC37A11P	1.33296	0.0599662	2.27217	6.8345	0.0328025	0.701359
ENSG00000181826	RELL1	0.201658	-0.360901	4.06469	6.83163	0.0328497	0.701359
ENSG00000145375	SPATA5	0.675123	0.361508	3.57777	6.82796	0.0329099	0.701359
ENSG00000237649	KIFC1	0.264775	1.13912	4.5812	6.82551	0.0329502	0.701359
ENSG00000104324	CPQ	-0.840522	-0.656508	3.64792	6.82433	0.0329697	0.701359
ENSG00000123700	KCNJ2	-1.521	-0.88249	5.19947	6.82417	0.0329724	0.701359
ENSG00000163209	SPRR3	-0.206273	-1.85363	9.15085	6.82142	0.0330177	0.701359
ENSG00000124313	IQSEC2	0.44103	-0.181233	4.71474	6.8202	0.0330378	0.701359
ENSG00000169403	PTAFR	-0.731584	-1.00784	7.28293	6.8193	0.0330527	0.701359
ENSG00000079819	EPB41L2	0.16609	0.715074	4.22354	6.81464	0.0331298	0.701359
ENSG00000103569	AQP9	-2.21223	-1.33273	7.73984	6.81071	0.033195	0.701359
ENSG00000167996	FTH1	-1.06933	-1.07043	9.22258	6.81056	0.0331975	0.701359
ENSG00000152240	HAUS1	0.202271	0.62018	3.96029	6.80764	0.033246	0.701359
ENSG00000176903	PNMA1	0.255185	-0.482537	6.27592	6.80629	0.0332684	0.701359
ENSG00000187094	CCK	0.475759	-1.19792	2.3796	6.795	0.0334568	0.703363
ENSG00000057149	SERPINB3	0.368868	-0.308619	9.75309	6.7931	0.0334887	0.703363
ENSG00000132906	CASP9	0.34887	-0.129238	4.42821	6.79086	0.0335262	0.703363
ENSG00000134504	KCTD1	0.558042	0.186883	5.81583	6.78933	0.0335517	0.703363
ENSG00000139364	TMEM132B	0.500783	-0.694237	1.23893	6.78139	0.0336853	0.704044
ENSG00000065809	FAM107B	0.119161	-0.451978	8.41856	6.78109	0.0336903	0.704044
ENSG00000102854	MSLN	-0.547046	-1.17898	7.18341	6.77882	0.0337286	0.704044
ENSG00000122862	SRGN	-2.12928	-1.1782	8.79853	6.77538	0.0337866	0.704044
ENSG00000167483	FAM129C	2.15277	1.85466	1.43131	6.77244	0.0338363	0.704044
ENSG00000143756	FBXO28	-0.00270109	-0.342195	6.15184	6.76403	0.0339789	0.704044
ENSG00000099337	KCNK6	0.044712	-0.482197	5.53618	6.76319	0.0339932	0.704044
ENSG00000145592	RPL37	-0.448945	-0.0356486	8.09282	6.75088	0.034203	0.704044
ENSG00000185475	TMEM179B	-0.519551	-0.471259	4.54334	6.7383	0.0344189	0.704044
ENSG00000221829	FANCG	0.11444	0.743592	4.16967	6.73801	0.0344238	0.704044
ENSG00000135926	TMBIM1	-0.187793	-0.71683	8.47476	6.73482	0.0344788	0.704044
ENSG00000132436	FIGNL1	0.510002	0.918226	4.00679	6.73065	0.0345507	0.704044
ENSG00000170915	PAQR8	-0.0894758	-0.737159	4.90329	6.72702	0.0346135	0.704044
ENSG00000118181	RPS25	-0.456217	-0.0746336	7.88685	6.72646	0.0346233	0.704044
ENSG00000170835	CEL	-1.83271	-1.2108	3.07972	6.72549	0.0346401	0.704044
ENSG00000189058	APOD	0.167685	-0.851994	5.08703	6.72446	0.0346578	0.704044
ENSG00000164825	DEFB1	-0.211587	-0.847479	4.05776	6.71858	0.0347599	0.704044
ENSG00000141384	TAF4B	1.11498	0.300594	3.02475	6.7103	0.0349042	0.704044
ENSG00000086548	CEACAM6	0.242298	-0.638403	9.43069	6.71019	0.0349061	0.704044
ENSG00000115009	CCL20	-2.27514	-1.53905	4.79406	6.71005	0.0349085	0.704044
ENSG00000167723	TRPV3	1.98961	0.517627	3.91396	6.70735	0.0349557	0.704044
ENSG00000147536	GINS4	0.476225	1.34504	2.78718	6.70125	0.0350624	0.704044
ENSG00000163751	CPA3	-2.70086	-0.164473	2.32973	6.70101	0.0350667	0.704044
ENSG00000163754	GYG1	-0.681416	-0.63669	6.07158	6.69991	0.0350859	0.704044
ENSG00000106077	ABHD11	0.0328567	-0.380321	6.1077	6.69697	0.0351376	0.704044
ENSG00000171617	ENC1	0.579168	0.173921	6.56225	6.69144	0.0352349	0.704044
ENSG00000111247	RAD51AP1	-0.13085	0.924875	3.5754	6.68841	0.0352883	0.704044
ENSG00000143556	S100A7	-1.73051	-2.08646	6.80902	6.68599	0.0353309	0.704044
ENSG00000243646	IL10RB	-0.545135	-0.62105	6.02298	6.68579	0.0353346	0.704044
ENSG00000198483	ANKRD35	0.696568	0.27587	5.2875	6.68239	0.0353946	0.704044
ENSG00000183283	DAZAP2	-0.397745	-0.349029	8.31569	6.67065	0.035603	0.704044
ENSG00000152583	SPARCL1	0.521226	1.42687	2.72709	6.66895	0.0356332	0.704044
ENSG00000123610	TNFAIP6	-2.68533	-1.41073	5.93179	6.66751	0.0356589	0.704044
ENSG00000213339	QTRT1	-0.105618	0.479313	4.65683	6.66149	0.0357664	0.704044
ENSG00000162928	PEX13	-0.0688394	-0.433975	6.04934	6.65953	0.0358015	0.704044
ENSG00000100263	RHBDD3	0.364712	0.433625	5.03874	6.65947	0.0358026	0.704044
ENSG00000167325	RRM1	0.0609026	0.750039	6.2091	6.65842	0.0358213	0.704044
ENSG00000176788	BASP1	-1.01256	-1.04729	7.37297	6.65782	0.0358321	0.704044
ENSG00000092094	OSGEP	-0.231351	0.309736	4.40073	6.65475	0.0358872	0.704044
ENSG00000182326	C1S	0.0790305	1.01852	5.25322	6.65394	0.0359017	0.704044
ENSG00000152137	HSPB8	0.837652	-0.800967	6.32758	6.64739	0.0360195	0.704044
ENSG00000168542	COL3A1	1.92401	2.11046	3.05159	6.64614	0.0360419	0.704044
ENSG00000254087	LYN	-0.879568	-0.689992	8.45779	6.64463	0.0360693	0.704044
ENSG00000119862	LGALSL	0.920091	0.377188	4.9404	6.63998	0.0361531	0.704044
ENSG00000157483	MYO1E	0.255808	-0.301156	6.60306	6.63997	0.0361534	0.704044
ENSG00000145014	TMEM44	0.207479	-0.337388	4.96185	6.63797	0.0361895	0.704044
ENSG00000115956	PLEK	-2.28118	-0.8862	7.98089	6.6371	0.0362053	0.704044
ENSG00000138678	AGPAT9	0.270659	-0.879102	5.06938	6.63333	0.0362736	0.704044
ENSG00000135750	KCNK1	-0.0214383	-0.539353	6.3488	6.63272	0.0362848	0.704044
ENSG00000121898	CPXM2	-1.24461	-0.785365	4.06082	6.62534	0.0364188	0.704044
ENSG00000186806	VSIG10L	0.528909	-1.15057	3.98617	6.62497	0.0364255	0.704044
ENSG00000163235	TGFA	-0.204063	-0.652492	6.24103	6.62245	0.0364714	0.704044
ENSG00000132259	CNGA4	0.504099	-1.39023	1.89644	6.61722	0.036567	0.704044
ENSG00000188266	HYKK	-0.78832	0.539599	1.75703	6.61556	0.0365973	0.704044
ENSG00000137770	CTDSPL2	-0.210415	0.141388	5.74397	6.61435	0.0366195	0.704044
ENSG00000233730	RP4-666F24.3	-0.480644	-1.68413	1.66068	6.6136	0.0366333	0.704044
ENSG00000175899	A2M	0.172109	-0.489368	4.40925	6.61346	0.0366358	0.704044
ENSG00000214049	UCA1	1.83114	0.84564	3.72476	6.60942	0.0367098	0.704044
ENSG00000070081	NUCB2	-0.378943	-0.795998	7.4551	6.60618	0.0367693	0.704044
ENSG00000072682	P4HA2	-0.256679	-0.747399	5.03272	6.60517	0.036788	0.704044
ENSG00000138092	CENPO	0.107238	0.738427	3.31645	6.6046	0.0367984	0.704044
ENSG00000001084	GCLC	0.897206	0.343521	7.6014	6.60188	0.0368485	0.704044
ENSG00000140264	SERF2	-0.385092	-0.54437	7.85649	6.59494	0.0369766	0.704044
ENSG00000140983	RHOT2	0.0838681	0.495121	6.47678	6.59354	0.0370025	0.704044
ENSG00000130513	GDF15	0.857901	-0.106005	7.63419	6.59351	0.0370031	0.704044
ENSG00000117394	SLC2A1	-0.294751	-0.645836	8.14316	6.59246	0.0370226	0.704044
ENSG00000213347	MXD3	-0.140614	0.952745	3.28047	6.58758	0.037113	0.704044
ENSG00000108578	BLMH	-0.01715	0.499178	4.93701	6.58683	0.0371269	0.704044
ENSG00000105397	TYK2	0.310035	0.453828	6.7528	6.58545	0.0371525	0.704044
ENSG00000125398	SOX9	0.865169	-0.0611483	6.01402	6.5846	0.0371683	0.704044
ENSG00000171202	TMEM126A	-0.628257	-0.316508	4.31573	6.58022	0.0372497	0.704044
ENSG00000142224	IL19	-1.52792	-1.05759	5.70838	6.57726	0.0373049	0.704044
ENSG00000115828	QPCT	-0.998475	-0.961827	3.968	6.57478	0.0373512	0.704044
ENSG00000106853	PTGR1	0.597226	0.255465	5.67796	6.57227	0.0373981	0.704044
ENSG00000147403	RPL10	-0.45103	-0.160653	9.22691	6.5695	0.03745	0.704044
ENSG00000182378	PLCXD1	0.37644	0.878961	4.08508	6.568	0.0374781	0.704044
ENSG00000082153	BZW1	-0.22332	-0.464835	7.46023	6.56412	0.0375508	0.704044
ENSG00000187193	MT1X	-0.832261	-0.385353	4.9702	6.56269	0.0375776	0.704044
ENSG00000135677	GNS	-0.201741	-0.452696	7.6089	6.55964	0.0376351	0.704044
ENSG00000171862	PTEN	-0.476977	-0.378501	6.99171	6.55888	0.0376494	0.704044
ENSG00000100170	SLC5A1	-0.928558	-0.886309	5.43416	6.55877	0.0376514	0.704044
ENSG00000253339	RP11-434I12.3	-0.458108	-1.19478	4.61095	6.55636	0.0376968	0.704044
ENSG00000113761	ZNF346	0.206951	0.531623	3.56042	6.55525	0.0377177	0.704044
ENSG00000132465	IGJ	2.83165	2.4263	3.4967	6.55454	0.0377311	0.704044
ENSG00000047457	CP	-0.645381	-0.904312	9.73557	6.55247	0.0377702	0.704044
ENSG00000169359	SLC33A1	-0.136604	-0.439776	5.93007	6.54854	0.0378446	0.704044
ENSG00000067167	TRAM1	-0.184582	-0.501197	7.68031	6.54775	0.0378594	0.704044
ENSG00000101084	C20orf24	-0.566513	-0.720297	5.38337	6.53501	0.0381014	0.704044
ENSG00000172380	GNG12	-0.200802	-0.437794	6.98582	6.53492	0.0381031	0.704044
ENSG00000174837	EMR1	-2.48863	-1.15369	4.23881	6.53453	0.0381105	0.704044
ENSG00000094804	CDC6	0.495379	1.1158	4.40906	6.53314	0.0381371	0.704044
ENSG00000137601	NEK1	0.557524	-0.103204	4.33549	6.53268	0.0381458	0.704044
ENSG00000022567	SLC45A4	0.0992818	-0.451898	6.10289	6.52768	0.0382412	0.704044
ENSG00000180438	TPRXL	0.718529	-0.425288	2.58187	6.52681	0.0382579	0.704044
ENSG00000006756	ARSD	-0.156454	-0.489595	6.20252	6.52489	0.0382946	0.704044
ENSG00000143379	SETDB1	0.220029	0.501347	4.94921	6.52428	0.0383064	0.704044
ENSG00000109107	ALDOC	-0.972284	-1.15276	2.97934	6.51834	0.0384202	0.704044
ENSG00000011198	ABHD5	-0.105997	-0.591971	5.655	6.51807	0.0384254	0.704044
ENSG00000261553	RP11-29G8.3	1.53352	0.221181	1.93092	6.51098	0.0385619	0.704044
ENSG00000170075	GPR37L1	0.0345053	-0.809146	1.92595	6.50837	0.0386123	0.704044
ENSG00000119950	MXI1	-0.57823	-0.626908	4.89141	6.50528	0.0386719	0.704044
ENSG00000179965	ZNF771	-0.12118	-0.703349	2.56737	6.50472	0.0386828	0.704044
ENSG00000204396	VWA7	0.617198	-0.566291	4.06122	6.50421	0.0386927	0.704044
ENSG00000162551	ALPL	-0.121592	-0.986762	9.16266	6.50352	0.038706	0.704044
ENSG00000196139	AKR1C3	0.35358	-0.357023	5.67078	6.50011	0.0387721	0.704044
ENSG00000107821	KAZALD1	0.630009	-0.190664	3.07193	6.49737	0.0388253	0.704044
ENSG00000100439	ABHD4	0.439039	-0.0552461	5.61405	6.49655	0.0388411	0.704044
ENSG00000237523	LINC00857	0.600694	-0.480463	2.11917	6.49466	0.0388778	0.704044
ENSG00000145911	N4BP3	0.414064	-0.233918	4.87295	6.49232	0.0389234	0.704044
ENSG00000008735	MAPK8IP2	0.940541	-0.0396367	2.37653	6.48893	0.0389894	0.704044
ENSG00000136999	NOV	2.24246	0.938627	2.65963	6.4882	0.0390036	0.704044
ENSG00000122641	INHBA	0.576237	1.60233	3.6672	6.48767	0.039014	0.704044
ENSG00000137642	SORL1	-0.466211	-0.668795	8.16665	6.48655	0.0390358	0.704044
ENSG00000155130	MARCKS	-0.766114	-0.885679	8.28877	6.48627	0.0390414	0.704044
ENSG00000135723	FHOD1	0.152445	0.58122	4.28536	6.48614	0.0390439	0.704044
ENSG00000023909	GCLM	0.52254	0.220518	6.80096	6.48592	0.0390482	0.704044
ENSG00000163041	H3F3A	-0.541193	-0.0870395	4.50397	6.47722	0.0392185	0.705381
ENSG00000120696	KBTBD7	-0.106409	-0.468392	4.25592	6.47414	0.0392789	0.705381
ENSG00000116260	QSOX1	-0.283915	-0.598346	8.60451	6.4683	0.0393936	0.705381
ENSG00000090470	PDCD7	0.0772202	0.333407	4.99813	6.46107	0.0395363	0.705381
ENSG00000157613	CREB3L1	0.389187	-0.556929	7.88615	6.45701	0.0396167	0.705381
ENSG00000078114	NEBL	0.0467931	-0.501387	7.67617	6.45636	0.0396296	0.705381
ENSG00000137393	RNF144B	-0.600835	-0.623738	6.74077	6.45332	0.0396899	0.705381
ENSG00000260916	CCPG1	0.186087	-0.327787	5.83953	6.44967	0.0397624	0.705381
ENSG00000101842	VSIG1	-0.637394	-1.48028	1.13456	6.44443	0.0398666	0.705381
ENSG00000146904	EPHA1	0.699628	0.627995	5.34843	6.43964	0.0399623	0.705381
ENSG00000236088	COX10-AS1	-0.0976568	0.789366	1.61132	6.43562	0.0400427	0.705381
ENSG00000104408	EIF3E	-0.463865	-0.101226	7.31556	6.43341	0.0400869	0.705381
ENSG00000118689	FOXO3	0.103075	-0.350176	6.25322	6.4334	0.040087	0.705381
ENSG00000079215	SLC1A3	-1.17189	-0.00127453	3.22959	6.42993	0.0401568	0.705381
ENSG00000131370	SH3BP5	-0.768331	-0.615795	3.56181	6.42797	0.0401961	0.705381
ENSG00000167772	ANGPTL4	-0.564852	-1.45299	3.00932	6.42613	0.0402331	0.705381
ENSG00000170477	KRT4	1.77671	1.57265	8.66137	6.42583	0.0402391	0.705381
ENSG00000167895	TMC8	0.362157	0.927516	4.18594	6.42456	0.0402647	0.705381
ENSG00000145431	PDGFC	-0.443181	0.145519	4.15876	6.42331	0.0402898	0.705381
ENSG00000154914	USP43	0.228708	-0.363388	4.68643	6.42283	0.0402996	0.705381
ENSG00000142937	RPS8	-0.483123	-0.102926	9.21694	6.41748	0.0404076	0.705381
ENSG00000147402	GABRQ	3.22658	2.29901	1.39721	6.41734	0.0404103	0.705381
ENSG00000105486	LIG1	0.163465	0.882233	5.09428	6.41047	0.0405495	0.705381
ENSG00000196535	MYO18A	0.504748	0.289649	6.05865	6.40959	0.0405672	0.705381
ENSG00000103534	TMC5	-0.282371	-0.766828	8.27947	6.40788	0.0406018	0.705381
ENSG00000181830	SLC35C1	-0.0656017	-0.515329	6.60391	6.40755	0.0406087	0.705381
ENSG00000075336	TIMM21	-0.0330127	0.408475	4.45028	6.40581	0.0406439	0.705381
ENSG00000144136	SLC20A1	0.496302	0.447719	6.56348	6.40028	0.0407566	0.705381
ENSG00000153064	BANK1	-0.748914	-0.00986313	3.0591	6.39237	0.040918	0.705381
ENSG00000151632	AKR1C2	1.26003	0.402328	7.80907	6.39124	0.0409411	0.705381
ENSG00000139970	RTN1	1.48301	-0.470156	2.42111	6.38768	0.0410141	0.705381
ENSG00000060138	YBX3	-0.492023	-0.359545	8.34738	6.38724	0.0410232	0.705381
ENSG00000160613	PCSK7	0.279071	0.417907	6.34882	6.38317	0.0411068	0.705381
ENSG00000174514	MFSD4	-0.495408	-0.768969	6.95526	6.38144	0.0411422	0.705381
ENSG00000196344	ADH7	1.22891	1.04222	7.49552	6.38051	0.0411613	0.705381
ENSG00000165512	ZNF22	-0.60357	-0.451579	3.49441	6.3803	0.0411658	0.705381
ENSG00000159055	MIS18A	0.389763	0.775679	4.12447	6.38004	0.0411711	0.705381
ENSG00000087076	HSD17B14	0.558496	-0.374427	1.28324	6.37896	0.0411933	0.705381
ENSG00000126756	UXT	-0.488873	-0.206989	4.60368	6.37654	0.0412432	0.705381
ENSG00000175857	GAPT	-1.46633	-1.10384	2.97762	6.37154	0.0413463	0.705381
ENSG00000117632	STMN1	-0.207752	0.746666	6.43574	6.36938	0.0413911	0.705381
ENSG00000166881	TMEM194A	0.14701	0.654112	4.64125	6.36894	0.0414002	0.705381
ENSG00000149922	TBX6	0.557452	0.0464344	3.52857	6.36802	0.0414192	0.705381
ENSG00000109814	UGDH	0.345312	-0.181156	6.96587	6.36764	0.0414271	0.705381
ENSG00000163171	CDC42EP3	-0.711053	-0.716257	6.23194	6.35876	0.0416114	0.705381
ENSG00000164587	RPS14	-0.596909	-0.259879	8.77938	6.3478	0.0418401	0.705381
ENSG00000170144	HNRNPA3	0.106425	0.408396	7.70814	6.34585	0.0418809	0.705381
ENSG00000251152	RP11-281P23.1	-1.19172	-0.856019	3.64767	6.34507	0.0418973	0.705381
ENSG00000128951	DUT	-0.0904952	0.478319	5.94719	6.34412	0.0419171	0.705381
ENSG00000147883	CDKN2B	0.572603	-0.734473	5.92766	6.34254	0.0419503	0.705381
ENSG00000196935	SRGAP1	0.360908	-0.261024	5.07212	6.34247	0.0419518	0.705381
ENSG00000112186	CAP2	0.043364	-0.973978	1.74633	6.34192	0.0419634	0.705381
ENSG00000257267	ZNF271	-0.00560559	-0.353502	4.71751	6.34017	0.0420001	0.705381
ENSG00000167157	PRRX2	-0.884883	-1.10352	3.77469	6.34006	0.0420024	0.705381
ENSG00000121039	RDH10	0.145421	-0.664258	9.88406	6.33707	0.0420652	0.705381
ENSG00000100714	MTHFD1	0.05043	0.51872	5.70859	6.33589	0.04209	0.705381
ENSG00000138430	OLA1	-0.379836	0.0170949	6.07935	6.33457	0.0421177	0.705381
ENSG00000042980	ADAM28	-0.805744	-0.286086	8.19004	6.33419	0.0421257	0.705381
ENSG00000135540	NHSL1	0.560005	0.0443899	5.29338	6.33302	0.0421504	0.705381
ENSG00000131669	NINJ1	-1.20753	-0.67994	6.53659	6.33279	0.0421553	0.705381
ENSG00000188505	NCCRP1	0.288073	-1.22115	6.27194	6.33274	0.0421564	0.705381
ENSG00000006453	BAIAP2L1	0.194658	-0.288133	6.82147	6.33273	0.0421566	0.705381
ENSG00000143457	GOLPH3L	0.0307012	-0.413211	6.15881	6.33243	0.0421628	0.705381
ENSG00000104371	DKK4	-1.22892	-0.963656	2.40677	6.33098	0.0421935	0.705381
ENSG00000198719	DLL1	0.00943853	0.754233	2.99748	6.33066	0.0422002	0.705381
ENSG00000176974	SHMT1	0.175068	0.719816	4.91502	6.32851	0.0422456	0.705381
ENSG00000241106	HLA-DOB	1.30247	2.08628	0.611936	6.32669	0.0422842	0.705381
ENSG00000177084	POLE	0.361627	1.05009	5.48508	6.32289	0.0423644	0.705931
ENSG00000261272	MUC22	-1.86815	-2.01082	1.69255	6.31762	0.0424764	0.706618
ENSG00000145191	EIF2B5	0.174222	0.429981	6.04236	6.3165	0.0425001	0.706618
ENSG00000188997	KCTD21	-0.0991009	-0.586188	3.67164	6.313	0.0425744	0.706947
ENSG00000150403	TMCO3	-0.207921	-0.589041	6.68735	6.30614	0.0427207	0.706947
ENSG00000130592	LSP1	-0.8607	-0.678876	7.43538	6.30103	0.04283	0.706947
ENSG00000171049	FPR2	-2.36882	-1.19884	5.80352	6.29882	0.0428773	0.706947
ENSG00000162341	TPCN2	0.352139	0.630447	4.45009	6.29762	0.0429032	0.706947
ENSG00000111432	FZD10	3.53077	1.46921	2.28301	6.29747	0.0429063	0.706947
ENSG00000166016	ABTB2	0.476011	-0.746725	4.32782	6.29611	0.0429357	0.706947
ENSG00000160796	NBEAL2	0.733971	0.886445	8.02156	6.29394	0.0429821	0.706947
ENSG00000214517	PPME1	-0.000241479	-0.333642	5.63788	6.28535	0.0431671	0.706947
ENSG00000165799	RNASE7	-0.672571	-2.25575	5.15561	6.28353	0.0432066	0.706947
ENSG00000164251	F2RL1	-0.015025	-0.627432	6.90753	6.28295	0.043219	0.706947
ENSG00000131778	CHD1L	0.296352	0.537848	4.60251	6.27558	0.0433785	0.706947
ENSG00000114638	UPK1B	1.3874	0.458227	7.08739	6.27523	0.0433861	0.706947
ENSG00000136240	KDELR2	-0.214235	-0.44562	8.06073	6.27411	0.0434104	0.706947
ENSG00000142494	SLC47A1	0.0383906	1.58719	0.880112	6.27353	0.043423	0.706947
ENSG00000076706	MCAM	1.1132	1.56951	3.79203	6.27345	0.0434247	0.706947
ENSG00000170242	USP47	0.300418	0.349146	6.55941	6.26969	0.0435064	0.706947
ENSG00000129484	PARP2	0.375074	0.688167	4.24461	6.2692	0.0435171	0.706947
ENSG00000197822	OCLN	0.143593	-0.410426	5.60999	6.26915	0.0435183	0.706947
ENSG00000101365	IDH3B	0.179462	0.37899	5.95293	6.26601	0.0435865	0.706947
ENSG00000230638	RP11-486B10.4	0.422537	2.05607	0.434399	6.26387	0.0436334	0.706947
ENSG00000089289	IGBP1	-0.511643	-0.351662	5.45905	6.25358	0.0438584	0.706947
ENSG00000118369	USP35	0.598502	0.913659	3.35067	6.25271	0.0438774	0.706947
ENSG00000135052	GOLM1	-0.0488027	-0.610952	9.4654	6.25058	0.0439242	0.706947
ENSG00000185928	PAGR1	-0.162799	-0.613268	2.72436	6.25004	0.0439361	0.706947
ENSG00000154277	UCHL1	1.63356	-0.22736	2.76646	6.23641	0.0442366	0.706947
ENSG00000176623	RMDN1	0.266803	0.509148	4.93063	6.23428	0.0442837	0.706947
ENSG00000163328	GPR155	0.716101	0.742784	2.989	6.23373	0.0442959	0.706947
ENSG00000184916	JAG2	-0.165994	0.782423	5.13679	6.23326	0.0443063	0.706947
ENSG00000079387	SENP1	0.212626	0.420476	4.73976	6.23226	0.0443284	0.706947
ENSG00000186184	POLR1D	-0.352841	-0.296228	6.43921	6.22981	0.0443828	0.706947
ENSG00000116977	LGALS8	-0.390861	-0.0811798	7.07453	6.22936	0.0443926	0.706947
ENSG00000197958	RPL12	-0.497989	-0.0756069	8.52869	6.22811	0.0444204	0.706947
ENSG00000112414	GPR126	-0.727674	-0.412237	5.10403	6.2278	0.0444273	0.706947
ENSG00000039560	RAI14	-0.564699	-0.558326	7.11772	6.22401	0.0445117	0.706947
ENSG00000130545	CRB3	-0.0665362	-0.609893	5.4658	6.22072	0.0445849	0.706947
ENSG00000105875	WDR91	0.523519	0.791554	3.64663	6.2174	0.044659	0.706947
ENSG00000140511	HAPLN3	-0.988125	-0.0546197	6.10694	6.2173	0.0446612	0.706947
ENSG00000154342	WNT3A	-0.813048	0.221527	2.16151	6.21344	0.0447475	0.706947
ENSG00000176208	ATAD5	0.680238	1.49559	3.46483	6.21276	0.0447626	0.706947
ENSG00000160783	PMF1	-0.00166098	0.44097	3.96972	6.20847	0.0448589	0.706947
ENSG00000148834	GSTO1	-0.763357	-0.210138	5.94651	6.20703	0.0448911	0.706947
ENSG00000170779	CDCA4	-0.161639	0.582252	4.49954	6.20652	0.0449026	0.706947
ENSG00000088325	TPX2	-0.0421809	1.02903	5.46137	6.20395	0.0449603	0.706947
ENSG00000198786	MT-ND5	-0.728474	-0.543178	11.079	6.20388	0.044962	0.706947
ENSG00000106052	TAX1BP1	-0.155318	-0.39242	7.88466	6.20387	0.044962	0.706947
ENSG00000261572	RP11-384L8.1	1.21903	0.0582736	1.56722	6.20272	0.0449879	0.706947
ENSG00000107317	PTGDS	2.07905	2.38257	1.24942	6.2001	0.0450469	0.706947
ENSG00000224287	MSL3P1	0.245662	-0.296006	2.57384	6.1982	0.0450899	0.706947
ENSG00000163545	NUAK2	0.458056	0.346566	4.6249	6.19467	0.0451694	0.706947
ENSG00000178057	NDUFAF3	-0.224476	-0.46526	5.27051	6.19219	0.0452254	0.706947
ENSG00000101457	DNTTIP1	-0.325664	-0.518136	5.46148	6.1912	0.0452478	0.706947
ENSG00000077232	DNAJC10	-0.0863262	-0.551079	7.74739	6.19118	0.0452484	0.706947
ENSG00000198840	MT-ND3	-0.620483	-0.539401	9.14801	6.19021	0.0452702	0.706947
ENSG00000135709	KIAA0513	0.281274	-0.283585	7.33517	6.1889	0.0452999	0.706947
ENSG00000080819	CPOX	0.114287	0.47396	4.8587	6.18868	0.0453049	0.706947
ENSG00000146278	PNRC1	-1.19617	-0.669866	7.22205	6.1869	0.0453451	0.706947
ENSG00000117691	NENF	-0.587322	-0.251559	4.72046	6.18609	0.0453636	0.706947
ENSG00000137747	TMPRSS13	0.36526	-0.10197	5.87873	6.18561	0.0453745	0.706947
ENSG00000137411	VARS2	0.421187	0.415861	5.295	6.18462	0.045397	0.706947
ENSG00000078898	BPIFB2	-1.87471	1.60988	4.69968	6.1829	0.0454359	0.706947
ENSG00000271359	RP11-84C13.1	-0.228321	-1.16001	1.09775	6.18218	0.0454523	0.706947
ENSG00000172932	ANKRD13D	0.387682	0.504912	5.64798	6.17751	0.0455587	0.707865
ENSG00000099725	PRKY	4.6366	4.94541	3.81128	6.17184	0.0456879	0.708616
ENSG00000183111	ARHGEF37	0.266261	-0.186552	6.18687	6.16831	0.0457686	0.708616
ENSG00000119185	ITGB1BP1	0.372969	0.459614	4.85307	6.16604	0.0458206	0.708616
ENSG00000109220	CHIC2	-0.406821	-0.687149	4.97145	6.16516	0.0458408	0.708616
ENSG00000139644	TMBIM6	-0.124608	-0.405225	10.1142	6.1595	0.0459706	0.708616
ENSG00000101294	HM13	-0.136661	-0.569777	8.09909	6.15832	0.0459978	0.708616
ENSG00000100290	BIK	-0.430064	-0.837191	5.11473	6.15662	0.046037	0.708616
ENSG00000166920	C15orf48	-0.881855	-1.04452	7.35211	6.15113	0.0461634	0.708616
ENSG00000255398	HCAR3	-2.60077	-0.302664	5.35538	6.14942	0.0462031	0.708616
ENSG00000248333	CDK11B	0.460902	0.331217	4.58543	6.14929	0.046206	0.708616
ENSG00000065833	ME1	0.666156	0.204004	5.78948	6.14911	0.0462101	0.708616
ENSG00000115677	HDLBP	-0.160997	-0.396396	9.38307	6.13931	0.0464372	0.708616
ENSG00000224397	RP11-290F20.3	-1.17685	-1.1389	3.91714	6.13895	0.0464454	0.708616
ENSG00000198300	PEG3	1.84939	2.02745	1.0186	6.13825	0.0464618	0.708616
ENSG00000173898	SPTBN2	0.566947	0.230442	7.31504	6.13787	0.0464705	0.708616
ENSG00000242247	ARFGAP3	-0.400581	-0.43395	6.96658	6.1276	0.0467098	0.708616
ENSG00000162585	C1orf86	-0.461526	-0.167059	4.67265	6.12641	0.0467376	0.708616
ENSG00000141448	GATA6	0.933539	0.209416	3.43867	6.12506	0.0467693	0.708616
ENSG00000152284	TCF7L1	-0.223009	0.527208	4.36548	6.12406	0.0467925	0.708616
ENSG00000124102	PI3	-0.593347	-1.2057	8.17328	6.12071	0.0468711	0.708616
ENSG00000114850	SSR3	-0.26442	-0.434662	7.1109	6.11935	0.0469028	0.708616
ENSG00000176485	PLA2G16	0.412397	-0.330974	4.11838	6.11885	0.0469147	0.708616
ENSG00000044574	HSPA5	0.0254872	-0.423593	9.975	6.11864	0.0469196	0.708616
ENSG00000221823	PPP3R1	-0.288491	-0.366827	5.66157	6.117	0.0469581	0.708616
ENSG00000136888	ATP6V1G1	-0.306715	-0.440563	7.63429	6.11625	0.0469758	0.708616
ENSG00000154640	BTG3	-0.537171	-0.395309	5.74973	6.1152	0.0470004	0.708616
ENSG00000110074	FOXRED1	0.273995	0.592551	4.8106	6.11393	0.0470302	0.708616
ENSG00000134970	TMED7	-0.285657	-0.330537	7.06965	6.11315	0.0470486	0.708616
ENSG00000085185	BCORL1	0.419014	-0.262887	3.41474	6.11091	0.0471014	0.708616
ENSG00000119630	PGF	-1.15624	-1.40253	2.46597	6.1095	0.0471344	0.708616
ENSG00000135953	MFSD9	0.0708956	-0.296988	4.87691	6.10792	0.0471716	0.708616
ENSG00000131016	AKAP12	0.266463	-0.521533	5.02131	6.10369	0.0472717	0.708616
ENSG00000160211	G6PD	0.579973	0.269725	6.69033	6.09864	0.0473912	0.708616
ENSG00000118412	CASP8AP2	0.224106	0.522282	4.61881	6.09795	0.0474074	0.708616
ENSG00000007372	PAX6	0.146812	0.629501	4.91578	6.09789	0.047409	0.708616
ENSG00000198730	CTR9	0.216429	-0.158114	6.59571	6.09669	0.0474374	0.708616
ENSG00000142686	C1orf216	0.756586	0.625458	2.83338	6.09596	0.0474548	0.708616
ENSG00000104332	SFRP1	0.564111	1.13917	2.82311	6.09576	0.0474595	0.708616
ENSG00000183826	BTBD9	0.257726	-0.241477	5.32095	6.09406	0.0474999	0.708616
ENSG00000259120	SMIM6	0.227651	-1.35847	2.35438	6.09252	0.0475364	0.708616
ENSG00000092470	WDR76	0.249663	0.968417	3.64201	6.09119	0.0475679	0.708616
ENSG00000186047	DLEU7	-1.33197	-0.569357	1.46154	6.08802	0.0476435	0.708616
ENSG00000172331	BPGM	-0.188544	-0.754834	5.41338	6.08697	0.0476685	0.708616
ENSG00000007174	DNAH9	0.765507	-1.16598	5.6437	6.08594	0.0476931	0.708616
ENSG00000168096	ANKS3	0.458568	0.728841	3.85091	6.08152	0.0477986	0.709479
ENSG00000161800	RACGAP1	0.127517	0.864864	5.26721	6.07482	0.0479589	0.710756
ENSG00000167644	C19orf33	0.475465	-0.143469	2.46222	6.07395	0.0479797	0.710756
ENSG00000157514	TSC22D3	-0.560265	-0.792663	6.35576	6.0699	0.0480771	0.711049
ENSG00000001497	LAS1L	0.152835	0.389179	5.27576	6.06594	0.0481724	0.711049
ENSG00000050165	DKK3	-0.452675	1.01217	2.77064	6.06593	0.0481726	0.711049
ENSG00000168028	RPSA	-0.465578	-0.0244788	8.54378	6.06385	0.0482227	0.711049
ENSG00000147905	ZCCHC7	-0.396527	-0.0710268	4.32927	6.06271	0.0482503	0.711049
ENSG00000122952	ZWINT	0.0526558	0.979406	5.13048	6.06127	0.0482849	0.711049
ENSG00000157036	EXOG	0.313538	0.720625	3.3791	6.05577	0.0484179	0.712306
ENSG00000070814	TCOF1	0.14666	0.586592	5.84328	6.05215	0.0485057	0.712576
ENSG00000136689	IL1RN	-1.45286	-1.30072	9.33951	6.05108	0.0485316	0.712576
ENSG00000229117	RPL41	-0.579545	-0.274337	7.3303	6.0472	0.0486258	0.713035
ENSG00000026103	FAS	-0.955601	-0.207203	5.27207	6.04587	0.0486583	0.713035
ENSG00000143466	IKBKE	-0.677006	-0.342438	5.58809	6.04341	0.048718	0.71321
ENSG00000171863	RPS7	-0.509019	-0.0700146	7.80893	6.03855	0.0488367	0.713788
ENSG00000035862	TIMP2	0.402569	-0.291417	6.34921	6.03644	0.0488882	0.713788
ENSG00000121966	CXCR4	-1.19926	-0.930514	5.57242	6.03593	0.0489007	0.713788
ENSG00000104388	RAB2A	-0.206542	-0.380881	7.47494	6.02886	0.0490737	0.715267
ENSG00000119121	TRPM6	-0.129636	0.824328	2.64887	6.02754	0.0491062	0.715267
ENSG00000140525	FANCI	0.0735799	0.99118	5.33895	6.02594	0.0491456	0.715267
ENSG00000118363	SPCS2	-0.377178	-0.541721	5.68249	6.02088	0.04927	0.716381
ENSG00000145050	MANF	-0.0613827	-0.439507	6.57136	6.01469	0.0494227	0.717308
ENSG00000168453	HR	1.43057	0.753627	4.97045	6.01061	0.0495236	0.717308
ENSG00000108176	DNAJC12	0.248902	-1.03296	2.95152	6.00826	0.0495819	0.717308
ENSG00000162062	C16orf59	0.764372	1.24232	2.57928	6.0075	0.0496007	0.717308
ENSG00000244479	OR2A1-AS1	1.55667	1.60778	0.887333	6.00487	0.0496659	0.717308
ENSG00000138668	HNRNPD	-0.0410698	0.333594	8.16819	6.00469	0.0496705	0.717308
ENSG00000110328	GALNT18	0.428589	-0.199251	4.40841	6.00444	0.0496767	0.717308
ENSG00000117151	CTBS	-0.365437	-0.510712	5.24552	6.00279	0.0497178	0.717308
ENSG00000154856	APCDD1	0.71561	0.367415	4.185	5.99899	0.0498122	0.717978
ENSG00000160191	PDE9A	-0.797361	-0.390633	2.9481	5.99539	0.049902	0.718205
ENSG00000197548	ATG7	-0.473253	-0.529988	5.26477	5.99249	0.0499743	0.718205
ENSG00000216775	RP1-152L7.5	1.65667	1.10447	2.62412	5.9886	0.0500716	0.718205
ENSG00000225190	PLEKHM1	0.429199	-0.110839	5.93858	5.98641	0.0501264	0.718205
ENSG00000132386	SERPINF1	-0.55818	-0.536033	7.12336	5.9821	0.0502346	0.718205
ENSG00000155926	SLA	-1.56885	-1.07066	6.12717	5.97901	0.0503122	0.718205
ENSG00000269416	CTB-175P5.4	1.02196	2.06548	1.50208	5.97894	0.0503141	0.718205
ENSG00000124731	TREM1	-2.13438	-1.2533	5.55505	5.97865	0.0503213	0.718205
ENSG00000186081	KRT5	0.443572	1.22418	10.752	5.97453	0.0504252	0.718205
ENSG00000182795	C1orf116	0.415869	-0.369547	7.68908	5.97233	0.0504806	0.718205
ENSG00000121152	NCAPH	0.23548	1.16855	4.2526	5.97229	0.0504817	0.718205
ENSG00000245248	USP2-AS1	0.783766	-0.670656	1.25061	5.97213	0.0504857	0.718205
ENSG00000068912	ERLEC1	-0.24836	-0.55977	7.09578	5.97198	0.0504894	0.718205
ENSG00000138180	CEP55	0.271021	1.19104	4.44482	5.97154	0.0505007	0.718205
ENSG00000204628	GNB2L1	-0.485883	-0.124379	9.28974	5.96817	0.0505857	0.718463
ENSG00000189362	TMEM194B	0.351357	0.788909	3.06018	5.96626	0.0506341	0.718463
ENSG00000106537	TSPAN13	-0.391547	-0.659073	8.45156	5.96335	0.0507079	0.718463
ENSG00000173207	CKS1B	-0.0149586	0.576722	3.4888	5.96188	0.050745	0.718463
ENSG00000161970	RPL26	-0.454709	-0.0375142	6.06598	5.96133	0.0507592	0.718463
ENSG00000072694	FCGR2B	-1.20563	-1.26324	1.47768	5.95754	0.0508554	0.719144
ENSG00000050393	MCUR1	0.166365	-0.192861	5.42336	5.95437	0.0509361	0.719415
ENSG00000131652	THOC6	0.216778	0.578711	4.72859	5.95117	0.0510175	0.719415
ENSG00000156508	EEF1A1	-0.490846	-0.271282	11.4026	5.94748	0.0511118	0.719415
ENSG00000228474	OST4	-0.486754	-0.514505	5.61698	5.94724	0.0511178	0.719415
ENSG00000100483	VCPKMT	0.865692	0.682432	3.0099	5.94434	0.0511921	0.719415
ENSG00000102805	CLN5	-0.376126	-0.374066	5.23551	5.94433	0.0511923	0.719415
ENSG00000100568	VTI1B	-0.297573	-0.355281	5.48937	5.94272	0.0512336	0.719415
ENSG00000162714	ZNF496	-0.393538	0.00858133	4.9983	5.94171	0.0512596	0.719415
ENSG00000177311	ZBTB38	0.105937	-0.213516	6.62385	5.93825	0.0513481	0.719982
ENSG00000188833	ENTPD8	-0.967254	-1.49506	2.50094	5.93165	0.051518	0.721156
ENSG00000167900	TK1	0.027856	0.824577	5.32107	5.93045	0.0515488	0.721156
ENSG00000114784	EIF1B	-0.581975	-0.372685	5.20815	5.92937	0.0515766	0.721156
ENSG00000157077	ZFYVE9	0.452476	-0.0934559	4.86767	5.92674	0.0516446	0.721431
ENSG00000165140	FBP1	0.778208	-0.326219	5.74424	5.91894	0.0518463	0.722472
ENSG00000254667	AP000783.1	1.3105	0.475556	2.24493	5.91699	0.0518969	0.722472
ENSG00000138757	G3BP2	-0.148395	-0.289109	7.48384	5.91361	0.0519848	0.722472
ENSG00000198792	TMEM184B	0.151475	-0.274747	6.55487	5.91226	0.0520199	0.722472
ENSG00000022267	FHL1	0.902571	-0.386789	2.22754	5.9122	0.0520213	0.722472
ENSG00000037757	MRI1	-0.0377666	0.620894	4.05333	5.9113	0.0520448	0.722472
ENSG00000198727	MT-CYB	-0.690314	-0.48445	10.6652	5.91082	0.0520574	0.722472
ENSG00000242770	RP11-180K7.1	0.645139	-1.69375	1.50258	5.90475	0.0522156	0.723634
ENSG00000273328	RP11-141M3.5	-1.13048	-0.0905494	1.46224	5.90389	0.052238	0.723634
ENSG00000258689	RP6-65G23.1	-0.239831	-0.953947	2.93721	5.90107	0.0523117	0.723984
ENSG00000118217	ATF6	-0.188861	-0.391246	6.56286	5.89591	0.0524468	0.724548
ENSG00000178397	FAM220A	-0.458119	-0.517435	4.28006	5.89581	0.0524494	0.724548
ENSG00000139719	VPS33A	0.406332	0.0660978	3.81336	5.89352	0.0525095	0.724672
ENSG00000205060	SLC35B4	0.663544	0.541381	3.89486	5.88834	0.0526456	0.724672
ENSG00000137936	BCAR3	-0.264213	-0.874623	4.88876	5.88784	0.052659	0.724672
ENSG00000075089	ACTR6	-0.367793	-0.406953	4.96648	5.88492	0.0527359	0.724672
ENSG00000189343	RPS2P46	-0.605608	-0.112197	6.25598	5.88391	0.0527624	0.724672
ENSG00000177370	TIMM22	-0.535534	-0.398781	4.52087	5.88337	0.0527767	0.724672
ENSG00000101945	SUV39H1	0.351269	0.671182	3.34399	5.88257	0.0527978	0.724672
ENSG00000121578	B4GALT4	0.152452	-0.249373	6.51103	5.8773	0.0529372	0.72555
ENSG00000204564	C6orf136	0.476971	0.566732	4.02022	5.87593	0.0529735	0.72555
ENSG00000139734	DIAPH3	-0.264979	1.11498	3.08321	5.87176	0.0530841	0.72555
ENSG00000197756	RPL37A	-0.494737	-0.1022	9.0224	5.87084	0.0531084	0.72555
ENSG00000125775	SDCBP2	0.039972	-0.616121	6.81133	5.87082	0.053109	0.72555
ENSG00000145439	CBR4	0.347546	0.560591	4.69175	5.86624	0.0532307	0.72555
ENSG00000085365	SCAMP1	0.0189609	-0.360257	5.73079	5.86574	0.0532439	0.72555
ENSG00000149273	RPS3	-0.560198	-0.169127	9.41546	5.86345	0.0533051	0.72555
ENSG00000111581	NUP107	0.0963538	0.523148	5.28613	5.86189	0.0533467	0.72555
ENSG00000267848	AL118506.1	1.97737	0.503764	0.963792	5.86187	0.0533471	0.72555
ENSG00000155629	PIK3AP1	-1.70684	-0.92883	7.13072	5.85767	0.0534593	0.725917
ENSG00000135678	CPM	0.286657	-0.485974	4.71825	5.8534	0.0535736	0.725917
ENSG00000158006	PAFAH2	-0.229278	-0.464094	5.07188	5.84868	0.0537002	0.725917
ENSG00000248008	DYNLL1-AS1	-0.221838	-0.819461	4.06625	5.84736	0.0537356	0.725917
ENSG00000106615	RHEB	-0.299075	-0.376824	6.21498	5.84676	0.0537517	0.725917
ENSG00000138593	SECISBP2L	0.148098	-0.220653	6.54279	5.84492	0.0538011	0.725917
ENSG00000067992	PDK3	-0.479074	0.167449	3.46031	5.84374	0.0538328	0.725917
ENSG00000221869	CEBPD	-0.696792	-0.723106	7.47064	5.84013	0.0539301	0.725917
ENSG00000137312	FLOT1	-0.728251	-0.602179	7.35718	5.83947	0.053948	0.725917
ENSG00000137757	CASP5	-2.45165	-1.2339	2.67349	5.83403	0.0540948	0.725917
ENSG00000175866	BAIAP2	0.178323	-0.235007	6.85935	5.83041	0.054193	0.725917
ENSG00000071626	DAZAP1	0.151587	0.378368	7.23355	5.82919	0.0542261	0.725917
ENSG00000118402	ELOVL4	1.91815	0.724554	2.12212	5.82717	0.0542807	0.725917
ENSG00000051108	HERPUD1	-0.162232	-0.502182	6.92546	5.82687	0.054289	0.725917
ENSG00000083828	ZNF586	-0.521911	0.0776715	3.33171	5.82681	0.0542905	0.725917
ENSG00000075673	ATP12A	-0.315702	-1.15604	5.82266	5.82263	0.0544042	0.725917
ENSG00000145990	GFOD1	0.587185	0.555828	4.36985	5.82261	0.0544048	0.725917
ENSG00000085978	ATG16L1	-0.205169	-0.398153	5.97344	5.82204	0.0544202	0.725917
ENSG00000132432	SEC61G	-0.37035	-0.391566	5.81214	5.82124	0.054442	0.725917
ENSG00000185238	PRMT3	0.451237	0.730824	4.28028	5.81878	0.054509	0.725917
ENSG00000189120	SP6	0.174326	-1.20761	3.55906	5.81592	0.0545869	0.725917
ENSG00000124574	ABCC10	0.376768	0.429612	5.10619	5.81451	0.0546255	0.725917
ENSG00000186409	CCDC30	0.484365	-0.780843	3.29	5.81275	0.0546736	0.725917
ENSG00000085433	WDR47	0.332049	-0.179246	4.69627	5.81026	0.0547416	0.725917
ENSG00000163704	PRRT3	0.53864	-0.336057	4.21443	5.80658	0.0548425	0.725917
ENSG00000259319	RP11-293M10.6	1.14929	0.281746	1.45397	5.80653	0.0548438	0.725917
ENSG00000183918	SH2D1A	-0.909303	1.10329	2.20774	5.80543	0.0548741	0.725917
ENSG00000116679	IVNS1ABP	-0.740692	-0.378428	8.16744	5.80476	0.0548923	0.725917
ENSG00000258472	RP11-192H23.4	1.54376	1.82226	1.00638	5.80343	0.054929	0.725917
ENSG00000134240	HMGCS2	0.890232	-0.617751	4.38115	5.80251	0.0549542	0.725917
ENSG00000141959	PFKL	-0.336158	-0.0424615	7.49591	5.7971	0.0551031	0.725917
ENSG00000189433	GJB4	-0.00172872	-0.734844	4.17722	5.79699	0.0551061	0.725917
ENSG00000158055	GRHL3	1.11031	0.33676	5.55506	5.79635	0.0551236	0.725917
ENSG00000150907	FOXO1	0.742822	0.189282	5.64474	5.79619	0.0551281	0.725917
ENSG00000157110	RBPMS	-0.428686	-0.213512	5.37675	5.79453	0.055174	0.725917
ENSG00000146242	TPBG	0.182915	-0.193909	6.29807	5.79352	0.0552017	0.725917
ENSG00000112033	PPARD	0.263881	-0.283737	6.23117	5.79271	0.0552241	0.725917
ENSG00000109180	OCIAD1	-0.138091	0.132164	6.65256	5.79169	0.0552523	0.725917
ENSG00000182329	AC079354.1	1.12803	-0.852382	3.39107	5.79062	0.0552819	0.725917
ENSG00000101310	SEC23B	-0.047115	-0.388089	7.11299	5.78787	0.0553581	0.725917
ENSG00000115170	ACVR1	0.0952481	-0.283374	5.25282	5.7876	0.0553653	0.725917
ENSG00000218283	MORF4L1P1	-0.432478	-0.547968	3.35697	5.78203	0.05552	0.726142
ENSG00000187531	SIRT7	0.555951	0.348972	5.85057	5.78163	0.0555309	0.726142
ENSG00000148798	INA	1.19295	-0.584606	2.49806	5.78149	0.0555349	0.726142
ENSG00000122026	RPL21	-0.398118	0.0283205	7.13093	5.77998	0.0555768	0.726142
ENSG00000140391	TSPAN3	-0.305325	-0.538849	9.40952	5.77654	0.0556724	0.726393
ENSG00000136371	MTHFS	-1.03766	-0.856947	2.60104	5.77544	0.055703	0.726393
ENSG00000121211	MND1	-0.0342569	0.775828	2.32092	5.77405	0.0557418	0.726393
ENSG00000229035	SPRR2C	-2.01836	-2.32011	1.80083	5.76716	0.0559342	0.727985
ENSG00000177954	RPS27	-0.520522	-0.178834	8.06412	5.76446	0.0560097	0.727985
ENSG00000242299	RP11-234A1.1	-0.84176	-0.11852	1.58908	5.76445	0.05601	0.727985
ENSG00000123444	KBTBD4	0.254591	-0.370241	3.32073	5.75971	0.0561428	0.728709
ENSG00000143507	DUSP10	0.673772	-0.23987	5.65474	5.75898	0.0561633	0.728709
ENSG00000104327	CALB1	3.66387	1.67248	2.60056	5.75625	0.0562401	0.72875
ENSG00000165215	CLDN3	0.234703	-0.782997	6.43861	5.7554	0.0562639	0.72875
ENSG00000164620	RELL2	1.15377	0.930205	2.70288	5.75096	0.0563892	0.729587
ENSG00000154839	SKA1	-0.386824	0.752112	2.87096	5.74964	0.0564262	0.729587
ENSG00000164626	KCNK5	0.805717	0.247162	5.07952	5.74751	0.0564864	0.729656
ENSG00000147586	MRPS28	-0.352006	0.132039	4.12773	5.746	0.0565292	0.729656
ENSG00000163902	RPN1	-0.305881	-0.470907	8.40426	5.74384	0.0565903	0.729815
ENSG00000051180	RAD51	0.373525	0.857721	3.0951	5.73982	0.056704	0.730076
ENSG00000108384	RAD51C	-0.303715	0.364241	3.68288	5.73775	0.0567628	0.730076
ENSG00000104765	BNIP3L	-0.615504	-0.541011	6.5317	5.73502	0.0568403	0.730076
ENSG00000100836	PABPN1	0.167835	0.600178	5.71107	5.73422	0.0568629	0.730076
ENSG00000116120	FARSB	-0.0811873	0.374273	5.37192	5.73016	0.0569786	0.730076
ENSG00000163909	HEYL	0.348361	-0.876735	0.989016	5.73005	0.0569818	0.730076
ENSG00000166173	LARP6	-0.329332	-0.827273	2.71441	5.72987	0.0569868	0.730076
ENSG00000163220	S100A9	-1.22871	-1.09106	10.9434	5.72703	0.0570678	0.730076
ENSG00000182580	EPHB3	0.498209	-0.0617713	5.9308	5.72686	0.0570726	0.730076
ENSG00000150637	CD226	-0.309461	0.996285	1.96938	5.72452	0.0571396	0.730076
ENSG00000197249	SERPINA1	-1.61952	-1.19816	7.6209	5.72392	0.0571566	0.730076
ENSG00000144736	SHQ1	-0.432032	-0.364098	4.49596	5.7223	0.0572028	0.730076
ENSG00000181754	AMIGO1	0.752404	0.0869566	3.09204	5.72024	0.057262	0.730076
ENSG00000158109	TPRG1L	-0.122644	-0.378322	5.99572	5.71754	0.0573392	0.730076
ENSG00000186474	KLK12	-1.20368	-1.49283	3.49633	5.7174	0.0573433	0.730076
ENSG00000122406	RPL5	-0.473823	-0.0231549	8.72748	5.71115	0.0575227	0.730507
ENSG00000170412	GPRC5C	-0.340782	-0.569985	6.93586	5.7108	0.0575328	0.730507
ENSG00000166562	SEC11C	-0.344438	-0.502618	6.17858	5.70938	0.0575737	0.730507
ENSG00000136542	GALNT5	0.130614	-0.507974	8.22948	5.70398	0.0577294	0.730507
ENSG00000196924	FLNA	-0.124518	0.67214	8.66397	5.70257	0.0577699	0.730507
ENSG00000204389	HSPA1A	0.110218	-0.516624	6.36035	5.69976	0.0578514	0.730507
ENSG00000135318	NT5E	-0.160606	-0.910154	4.40299	5.69912	0.0578697	0.730507
ENSG00000145779	TNFAIP8	-0.616046	-0.123276	5.91261	5.69911	0.05787	0.730507
ENSG00000104320	NBN	-0.961867	-0.478185	7.03463	5.69814	0.057898	0.730507
ENSG00000084070	SMAP2	-0.780206	-0.690676	6.62333	5.69635	0.0579499	0.730507
ENSG00000156531	PHF6	0.0719233	0.360843	5.15803	5.69611	0.0579569	0.730507
ENSG00000165959	CLMN	-0.0201082	-0.652455	5.89437	5.69516	0.0579844	0.730507
ENSG00000168421	RHOH	-1.8785	-0.718675	4.5399	5.6897	0.058143	0.730507
ENSG00000241794	SPRR2A	-1.11873	-1.74176	7.73263	5.68926	0.0581557	0.730507
ENSG00000171848	RRM2	0.23231	1.14371	6.24058	5.68917	0.0581583	0.730507
ENSG00000155918	RAET1L	0.113638	-1.07688	4.32439	5.68774	0.0582	0.730507
ENSG00000144791	LIMD1	-0.412319	-0.33389	6.09683	5.68747	0.0582079	0.730507
ENSG00000108423	TUBD1	-0.516279	-0.540928	4.10529	5.6811	0.0583934	0.731587
ENSG00000189060	H1F0	0.641793	0.0586916	9.03416	5.68062	0.0584076	0.731587
ENSG00000269404	SPIB	1.24091	1.63377	1.76427	5.67706	0.0585116	0.731587
ENSG00000100575	TIMM9	-0.60842	-0.223892	3.75046	5.67674	0.058521	0.731587
ENSG00000130703	OSBPL2	0.0301876	-0.267276	6.6363	5.67562	0.0585537	0.731587
ENSG00000105357	MYH14	0.379891	-0.100222	9.05282	5.67318	0.0586254	0.731587
ENSG00000166441	RPL27A	-0.453233	-0.131135	8.58069	5.67279	0.0586366	0.731587
ENSG00000154556	SORBS2	0.0190058	-0.52042	6.33955	5.67091	0.0586919	0.731636
ENSG00000174844	DNAH12	0.513446	-1.27804	4.88732	5.66628	0.0588279	0.731636
ENSG00000101255	TRIB3	0.503001	-0.473848	3.7365	5.66618	0.0588307	0.731636
ENSG00000125386	FAM193A	0.356796	0.348947	5.11002	5.66478	0.058872	0.731636
ENSG00000132017	DCAF15	-0.0999135	0.300312	5.33902	5.66433	0.0588853	0.731636
ENSG00000104237	RP1	0.524164	-1.25584	1.59361	5.65813	0.059068	0.731988
ENSG00000181333	HEPHL1	-1.35133	-2.11466	2.26221	5.65739	0.0590899	0.731988
ENSG00000165507	C10orf10	-0.482823	-0.850715	3.22741	5.65657	0.0591142	0.731988
ENSG00000188522	FAM83G	0.718665	0.23486	5.7341	5.6536	0.0592019	0.731988
ENSG00000225663	FAM195B	-0.894803	-0.513873	2.02444	5.65159	0.0592615	0.731988
ENSG00000099899	TRMT2A	0.0158054	0.307386	5.07	5.65034	0.0592985	0.731988
ENSG00000115271	GCA	-1.3548	-0.806975	6.28712	5.64872	0.0593467	0.731988
ENSG00000197124	ZNF682	-0.548443	0.69726	2.32837	5.64725	0.0593903	0.731988
ENSG00000144619	CNTN4	1.42119	-0.207747	1.58861	5.64564	0.0594382	0.731988
ENSG00000177103	DSCAML1	0.479997	-1.4022	1.22495	5.64188	0.0595499	0.731988
ENSG00000160182	TFF1	-0.324082	-1.46735	6.0245	5.64155	0.0595599	0.731988
ENSG00000167797	CDK2AP2	0.0256259	-0.447786	6.13589	5.63995	0.0596074	0.731988
ENSG00000155846	PPARGC1B	0.313739	0.795565	4.58645	5.63437	0.0597739	0.731988
ENSG00000133067	LGR6	-0.59099	0.675728	3.2067	5.63098	0.0598753	0.731988
ENSG00000080986	NDC80	0.110292	1.02359	3.93695	5.62844	0.0599514	0.731988
ENSG00000076513	ANKRD13A	-0.341174	-0.205415	7.0979	5.62777	0.0599714	0.731988
ENSG00000140829	DHX38	0.334664	0.316562	6.31512	5.6269	0.0599976	0.731988
ENSG00000108602	ALDH3A1	1.64531	1.13017	8.48692	5.62645	0.0600111	0.731988
ENSG00000187049	TMEM216	-0.267366	-0.46729	3.80542	5.62628	0.0600161	0.731988
ENSG00000146918	NCAPG2	0.255046	1.04661	4.95344	5.62233	0.0601349	0.731988
ENSG00000161011	SQSTM1	0.33718	-0.380542	8.63022	5.61633	0.0603155	0.731988
ENSG00000169692	AGPAT2	-0.161211	-0.511433	6.26943	5.61601	0.0603251	0.731988
ENSG00000141140	MYO19	0.359093	0.859571	5.62678	5.61495	0.0603571	0.731988
ENSG00000204228	HSD17B8	-0.0296903	0.509743	3.79478	5.61293	0.0604181	0.731988
ENSG00000161847	RAVER1	0.482829	0.181223	5.03393	5.61215	0.0604419	0.731988
ENSG00000110911	SLC11A2	-0.546538	-0.332487	6.69325	5.61011	0.0605033	0.731988
ENSG00000105426	PTPRS	-0.0936859	0.633635	5.64401	5.6101	0.0605036	0.731988
ENSG00000171084	FAM86JP	0.176305	-0.667907	1.6419	5.60943	0.0605239	0.731988
ENSG00000138182	KIF20B	0.077566	0.884254	4.86685	5.60939	0.0605252	0.731988
ENSG00000267795	SMIM22	-0.607237	-0.733433	4.39131	5.60615	0.0606232	0.731988
ENSG00000227615	RP11-864N7.2	-0.900019	-0.113223	2.49525	5.60385	0.0606932	0.731988
ENSG00000095139	ARCN1	-0.10514	-0.326551	7.93689	5.60265	0.0607294	0.731988
ENSG00000035499	DEPDC1B	-0.0937396	1.11993	2.78882	5.59669	0.0609108	0.731988
ENSG00000143546	S100A8	-1.24363	-1.27134	10.0036	5.59616	0.0609268	0.731988
ENSG00000102158	MAGT1	-0.294807	-0.402105	7.21529	5.59411	0.0609895	0.731988
ENSG00000100209	HSCB	-0.497657	-0.500477	3.32635	5.58998	0.0611154	0.731988
ENSG00000173486	FKBP2	-0.207855	-0.447327	5.97579	5.58974	0.0611227	0.731988
ENSG00000170142	UBE2E1	-0.406337	-0.173949	6.217	5.58676	0.0612139	0.731988
ENSG00000168785	TSPAN5	0.246183	-0.419635	4.16045	5.58675	0.0612143	0.731988
ENSG00000176720	BOK	-0.0291312	-0.514224	5.07044	5.58551	0.0612521	0.731988
ENSG00000166821	PEX11A	0.228397	-0.459125	3.86629	5.58465	0.0612785	0.731988
ENSG00000183196	CHST6	0.000919148	-0.557428	6.57563	5.58441	0.0612858	0.731988
ENSG00000198218	QRICH1	0.306362	0.232432	6.5686	5.58253	0.0613435	0.731988
ENSG00000145241	CENPC	0.127531	0.59846	4.63857	5.58252	0.0613438	0.731988
ENSG00000198855	FICD	0.360127	-0.299374	3.83537	5.57909	0.0614492	0.731988
ENSG00000160584	SIK3	0.238726	-0.200767	6.00916	5.57876	0.0614594	0.731988
ENSG00000177674	AGTRAP	-0.446892	-0.593502	5.74754	5.57818	0.0614771	0.731988
ENSG00000131941	RHPN2	0.183663	-0.341141	6.28864	5.57577	0.0615514	0.731988
ENSG00000027697	IFNGR1	-0.623299	-0.324999	7.3228	5.57563	0.0615554	0.731988
ENSG00000245648	RP11-277P12.20	-1.04367	-0.322115	1.93052	5.5729	0.0616395	0.731988
ENSG00000269190	FBXO17	-0.560049	0.660904	1.7772	5.57235	0.0616567	0.731988
ENSG00000105193	RPS16	-0.526569	-0.226219	9.03875	5.57166	0.0616778	0.731988
ENSG00000225783	MIAT	-0.215991	1.24907	3.60694	5.57114	0.061694	0.731988
ENSG00000185033	SEMA4B	-0.417168	-0.17789	7.68573	5.57051	0.0617134	0.731988
ENSG00000240875	LINC00886	0.792634	-0.427233	1.35014	5.56736	0.0618106	0.731988
ENSG00000074416	MGLL	0.086038	-0.506911	6.25674	5.56551	0.0618677	0.731988
ENSG00000213551	DNAJC9	0.758063	1.01726	2.68626	5.56512	0.0618799	0.731988
ENSG00000123091	RNF11	0.0372537	-0.325173	6.77053	5.56484	0.0618886	0.731988
ENSG00000174371	EXO1	0.136979	1.006	2.94679	5.56291	0.0619483	0.731988
ENSG00000179021	C3orf38	-0.635315	-0.491987	5.47657	5.56216	0.0619714	0.731988
ENSG00000203993	C9orf37	0.621188	0.656824	3.35158	5.5617	0.0619857	0.731988
ENSG00000138326	RPS24	-0.315951	0.0647866	8.49132	5.56133	0.0619973	0.731988
ENSG00000131044	TTLL9	0.426125	-1.25668	2.71421	5.56128	0.0619989	0.731988
ENSG00000196510	ANAPC7	0.113712	0.370635	5.57873	5.55882	0.062075	0.732307
ENSG00000166128	RAB8B	-1.15045	-0.545142	5.74471	5.55369	0.0622344	0.732307
ENSG00000105650	PDE4C	-0.937181	-0.99574	2.33826	5.55247	0.0622725	0.732307
ENSG00000113732	ATP6V0E1	-0.452288	-0.573897	7.26423	5.55188	0.0622909	0.732307
ENSG00000163207	IVL	1.89673	0.0364301	5.20407	5.55104	0.062317	0.732307
ENSG00000165511	C10orf25	-0.907065	-0.942775	0.923969	5.5499	0.0623528	0.732307
ENSG00000105641	SLC5A5	-0.537074	-1.57928	3.1095	5.54829	0.0624029	0.732307
ENSG00000144713	RPL32	-0.486621	-0.11446	8.3304	5.54781	0.0624178	0.732307
ENSG00000135951	TSGA10	0.459143	-0.514015	4.22152	5.54472	0.0625141	0.732377
ENSG00000142945	KIF2C	0.300134	1.22011	4.41392	5.54448	0.0625218	0.732377
ENSG00000226415	TPI1P1	-0.568157	-0.746914	1.52019	5.53848	0.0627098	0.733144
ENSG00000198804	MT-CO1	-0.679005	-0.499903	11.9446	5.53531	0.0628091	0.733144
ENSG00000196943	NOP9	0.169519	0.41901	5.30037	5.5353	0.0628093	0.733144
ENSG00000146411	SLC2A12	0.349296	-0.383302	3.78601	5.53481	0.0628248	0.733144
ENSG00000261428	RP11-16P6.1	1.35863	2.27602	0.510004	5.5328	0.0628881	0.733144
ENSG00000171812	COL8A2	0.97742	1.06373	1.61518	5.52999	0.0629765	0.733144
ENSG00000162636	FAM102B	-0.151248	0.309563	5.12892	5.52583	0.0631075	0.733144
ENSG00000196700	ZNF512B	0.180251	0.558499	5.79047	5.52543	0.0631201	0.733144
ENSG00000100814	CCNB1IP1	-0.311142	0.293662	4.09711	5.52399	0.0631656	0.733144
ENSG00000127663	KDM4B	-0.0607129	-0.345153	6.13132	5.52284	0.0632019	0.733144
ENSG00000157800	SLC37A3	-0.175737	-0.41414	5.84026	5.52028	0.063283	0.733144
ENSG00000163113	OTUD7B	0.590867	0.213843	5.95102	5.51853	0.0633385	0.733144
ENSG00000171262	FAM98B	-0.0283603	0.365108	5.27748	5.51817	0.0633499	0.733144
ENSG00000140832	MARVELD3	-0.0702761	-0.408096	5.50056	5.51792	0.0633577	0.733144
ENSG00000188130	MAPK12	0.84553	1.4545	2.15334	5.51733	0.0633762	0.733144
ENSG00000226145	AC022596.6	2.9586	3.39065	2.73461	5.51456	0.0634642	0.733144
ENSG00000182809	CRIP2	0.0544256	-0.513176	6.31673	5.51117	0.0635719	0.733144
ENSG00000114378	HYAL1	-0.202741	-0.781121	4.35997	5.51099	0.0635776	0.733144
ENSG00000113790	EHHADH	0.727536	0.316462	3.95338	5.51098	0.0635779	0.733144
ENSG00000074219	TEAD2	0.171102	0.757264	2.64665	5.51025	0.0636012	0.733144
ENSG00000167513	CDT1	-0.235746	0.542035	4.73311	5.50864	0.0636523	0.733144
ENSG00000169813	HNRNPF	-0.284341	-0.324244	8.51439	5.5082	0.0636663	0.733144
ENSG00000197324	LRP10	0.0815122	-0.422238	9.21116	5.5007	0.0639055	0.734691
ENSG00000176731	C8orf59	-0.513046	0.205509	3.66492	5.50035	0.0639167	0.734691
ENSG00000134531	EMP1	0.234161	-1.02387	9.10008	5.49846	0.0639772	0.734691
ENSG00000164061	BSN	1.62225	0.850625	1.59852	5.49746	0.0640092	0.734691
ENSG00000167755	KLK6	-0.397386	-1.90759	5.29277	5.49629	0.0640464	0.734691
ENSG00000269958	RP11-73M18.8	0.61227	0.875088	2.99678	5.49017	0.064243	0.736127
ENSG00000178980	SEPW1	-0.0959825	-0.312537	6.63342	5.48879	0.0642871	0.736127
ENSG00000185275	CD24P4	0.387646	-0.24756	6.62582	5.48779	0.0643194	0.736127
ENSG00000132950	ZMYM5	0.754028	0.551736	4.10635	5.46865	0.064938	0.741409
ENSG00000105404	RABAC1	-0.324118	-0.698742	6.20355	5.46778	0.0649661	0.741409
ENSG00000105699	LSR	-0.189265	-0.602571	7.98739	5.46753	0.0649742	0.741409
ENSG00000100528	CNIH1	-0.367316	-0.352373	5.97349	5.46737	0.0649793	0.741409
ENSG00000168938	PPIC	-0.292965	-0.482544	5.08004	5.46315	0.0651167	0.741742
ENSG00000111361	EIF2B1	0.0199551	0.276514	5.68916	5.45803	0.0652836	0.741742
ENSG00000157470	FAM81A	0.748442	-0.519564	2.27515	5.45519	0.0653764	0.741742
ENSG00000168216	LMBRD1	-0.0885617	-0.40988	6.43946	5.45251	0.0654639	0.741742
ENSG00000134852	CLOCK	0.619295	0.176196	6.11229	5.44937	0.0655668	0.741742
ENSG00000186468	RPS23	-0.468186	-0.0639168	7.41144	5.44852	0.0655947	0.741742
ENSG00000085514	PILRA	-1.26984	-1.21817	4.37912	5.44566	0.0656886	0.741742
ENSG00000165105	RASEF	0.148603	-0.363608	6.54243	5.4445	0.0657267	0.741742
ENSG00000161618	ALDH16A1	0.369149	0.457489	5.57227	5.44018	0.0658687	0.741742
ENSG00000137103	TMEM8B	-0.645052	-0.290573	4.54936	5.44002	0.065874	0.741742
ENSG00000150337	FCGR1A	-2.13793	-1.06016	3.43388	5.43761	0.0659536	0.741742
ENSG00000128973	CLN6	-0.263856	0.227272	5.44588	5.43625	0.0659984	0.741742
ENSG00000170465	KRT6C	1.49453	2.15614	2.58881	5.43605	0.066005	0.741742
ENSG00000155093	PTPRN2	-0.409846	-0.950184	5.39474	5.43403	0.0660716	0.741742
ENSG00000175061	FAM211A-AS1	-0.495159	0.0361864	7.04526	5.4326	0.0661191	0.741742
ENSG00000129351	ILF3	0.123554	0.449467	8.25346	5.43153	0.0661542	0.741742
ENSG00000258056	RP11-644F5.11	0.37278	-0.45369	2.17451	5.43125	0.0661635	0.741742
ENSG00000126215	XRCC3	0.0753856	0.719798	4.45827	5.43088	0.0661758	0.741742
ENSG00000206072	SERPINB11	0.123271	-1.0339	4.37126	5.43033	0.066194	0.741742
ENSG00000168818	STX18	-0.0281232	-0.35999	5.74595	5.42852	0.066254	0.741742
ENSG00000104154	SLC30A4	1.14597	1.38473	2.989	5.42805	0.0662696	0.741742
ENSG00000166851	PLK1	0.243477	0.879522	5.20076	5.42786	0.0662759	0.741742
ENSG00000146072	TNFRSF21	-0.199953	-0.57175	7.62621	5.42437	0.0663915	0.741742
ENSG00000104147	OIP5	-0.262398	1.12069	1.53603	5.42217	0.0664645	0.741742
ENSG00000118785	SPP1	-1.68323	0.206757	6.15185	5.41713	0.0666325	0.741742
ENSG00000176248	ANAPC2	0.416766	0.340408	5.85212	5.41704	0.0666353	0.741742
ENSG00000018510	AGPS	0.428001	0.172674	5.99974	5.41206	0.0668016	0.741742
ENSG00000248593	DSTNP2	0.791408	0.622226	1.69733	5.41066	0.0668484	0.741742
ENSG00000123989	CHPF	-0.0975658	-0.533461	7.26073	5.40772	0.0669465	0.741742
ENSG00000100196	KDELR3	-0.338581	-0.894429	4.21147	5.40728	0.0669615	0.741742
ENSG00000136630	HLX	-1.44787	0.218992	2.45358	5.40711	0.0669671	0.741742
ENSG00000198836	OPA1	0.186005	0.387702	6.45565	5.40542	0.0670236	0.741742
ENSG00000110700	RPS13	-0.432258	-0.0865424	7.69946	5.40375	0.0670795	0.741742
ENSG00000135472	FAIM2	0.708716	-0.317217	2.75571	5.40075	0.0671803	0.741742
ENSG00000133065	SLC41A1	-0.190993	-0.567131	5.08789	5.39618	0.0673342	0.741742
ENSG00000138069	RAB1A	-0.302281	-0.401497	8.02595	5.39196	0.0674761	0.741742
ENSG00000001561	ENPP4	0.134306	-0.338798	6.3947	5.39101	0.0675083	0.741742
ENSG00000203760	CENPW	0.50106	1.08324	3.39247	5.38988	0.0675463	0.741742
ENSG00000137154	RPS6	-0.569197	-0.199592	9.80718	5.38932	0.0675653	0.741742
ENSG00000111605	CPSF6	0.0959517	0.361376	6.35253	5.38879	0.0675833	0.741742
ENSG00000119139	TJP2	0.395396	-0.0426195	8.11153	5.38824	0.0676017	0.741742
ENSG00000154451	GBP5	-2.02902	-0.360028	7.40853	5.38792	0.0676128	0.741742
ENSG00000197253	TPSB2	-2.39868	-0.45159	1.26155	5.38762	0.0676228	0.741742
ENSG00000135480	KRT7	0.179476	-0.378059	9.84591	5.38588	0.0676817	0.741742
ENSG00000091513	TF	-0.99415	0.122422	6.19762	5.38505	0.0677096	0.741742
ENSG00000077312	SNRPA	-0.0247462	0.395807	5.38175	5.38461	0.0677248	0.741742
ENSG00000173208	ABCD2	1.16907	-0.586215	1.13719	5.38378	0.0677527	0.741742
ENSG00000075188	NUP37	-0.280446	0.192087	4.05086	5.38036	0.0678686	0.741742
ENSG00000114744	COMMD2	-0.0725882	0.24633	5.06229	5.37938	0.0679021	0.741742
ENSG00000272373	ZNF33B	-0.662513	-0.970991	0.978442	5.37687	0.0679872	0.741742
ENSG00000163472	TMEM79	0.951754	0.461581	5.07273	5.37651	0.0679995	0.741742
ENSG00000100038	TOP3B	0.472519	0.628865	4.28642	5.3738	0.0680916	0.741742
ENSG00000006432	MAP3K9	0.423749	-0.190396	5.8209	5.3726	0.0681327	0.741742
ENSG00000144560	VGLL4	-0.390328	-0.446978	5.98033	5.372	0.0681531	0.741742
ENSG00000117472	TSPAN1	-0.286147	-0.852599	10.5566	5.37188	0.0681571	0.741742
ENSG00000143322	ABL2	0.943455	0.317915	5.58094	5.37045	0.0682059	0.741742
ENSG00000145649	GZMA	-1.62331	-0.406106	4.89187	5.37019	0.0682148	0.741742
ENSG00000135924	DNAJB2	0.0439624	-0.293545	6.57833	5.36914	0.0682506	0.741742
ENSG00000154620	TMSB4Y	2.92343	3.69429	0.896207	5.369	0.0682554	0.741742
ENSG00000109501	WFS1	0.0415797	-0.449222	5.12452	5.36751	0.0683062	0.741742
ENSG00000166557	TMED3	-0.24488	-0.433536	6.83922	5.36705	0.0683219	0.741742
ENSG00000152904	GGPS1	-0.195699	-0.432152	5.75989	5.36555	0.0683731	0.741742
ENSG00000146859	TMEM140	-0.966979	-1.00877	5.36426	5.3648	0.0683986	0.741742
ENSG00000172602	RND1	-0.226262	-1.17429	3.62722	5.36313	0.068456	0.741742
ENSG00000048471	SNX29	0.350212	-0.141837	4.81631	5.36114	0.068524	0.741742
ENSG00000112130	RNF8	0.323926	0.37968	4.55672	5.35902	0.0685967	0.741742
ENSG00000120694	HSPH1	0.388686	-0.177211	7.78715	5.35836	0.0686195	0.741742
ENSG00000116209	TMEM59	-0.285089	-0.581487	8.47784	5.35822	0.0686242	0.741742
ENSG00000163950	SLBP	-0.13244	0.232659	5.95066	5.35758	0.068646	0.741742
ENSG00000253719	ATXN7L3B	-0.100086	-0.325674	6.89357	5.35734	0.0686544	0.741742
ENSG00000124181	PLCG1	0.112576	0.522036	5.38764	5.35661	0.0686796	0.741742
ENSG00000092201	SUPT16H	-0.0414591	0.321303	7.00377	5.35414	0.0687643	0.741742
ENSG00000185624	P4HB	-0.205242	-0.4205	9.61718	5.35386	0.068774	0.741742
ENSG00000108292	MLLT6	-0.233671	0.161017	7.16936	5.35286	0.0688084	0.741742
ENSG00000006075	CCL3	-2.44127	-1.36814	4.27253	5.35278	0.068811	0.741742
ENSG00000108953	YWHAE	-0.310956	-0.321213	8.9319	5.35262	0.0688167	0.741742
ENSG00000198755	RPL10A	-0.457253	-0.0668816	8.68185	5.3512	0.0688654	0.741742
ENSG00000169490	TM2D2	-0.298291	-0.618063	5.70953	5.34894	0.0689435	0.741742
ENSG00000188846	RPL14	-0.517293	-0.151317	8.54829	5.34886	0.0689461	0.741742
ENSG00000179630	LACC1	0.38003	-0.170697	4.28721	5.34707	0.0690077	0.741742
ENSG00000156504	FAM122B	0.16248	0.613747	5.11692	5.34497	0.0690804	0.741742
ENSG00000132329	RAMP1	0.361767	-0.900099	2.76368	5.34338	0.0691355	0.741742
ENSG00000130066	SAT1	-0.593335	-0.412383	11.3325	5.34302	0.0691479	0.741742
ENSG00000064042	LIMCH1	0.605945	0.0376437	4.43089	5.3415	0.0692003	0.741742
ENSG00000166997	CNPY4	0.856359	1.08498	2.00083	5.3406	0.0692316	0.741742
ENSG00000186529	CYP4F3	1.02841	0.69845	4.95158	5.33931	0.0692763	0.741742
ENSG00000136237	RAPGEF5	-0.325132	0.267199	4.26488	5.33787	0.069326	0.741743
ENSG00000100906	NFKBIA	-1.39926	-0.873913	8.26775	5.3348	0.0694324	0.74235
ENSG00000179071	CCDC89	0.728051	-0.794041	2.65096	5.32311	0.0698395	0.746118
ENSG00000108272	DHRS11	0.56091	0.726433	3.31577	5.32163	0.0698913	0.746118
ENSG00000175356	SCUBE2	-1.08701	-0.45078	1.87657	5.32039	0.0699345	0.746118
ENSG00000102362	SYTL4	0.363289	-0.129398	4.70814	5.31503	0.0701224	0.746739
ENSG00000155393	HEATR3	0.381436	0.460726	4.47029	5.31284	0.0701991	0.746739
ENSG00000158715	SLC45A3	0.461403	-0.513822	4.352	5.31132	0.0702526	0.746739
ENSG00000198830	HMGN2	-0.132745	0.343503	7.31716	5.31053	0.0702803	0.746739
ENSG00000197980	LEKR1	0.555626	-0.703402	1.56641	5.30912	0.0703298	0.746739
ENSG00000111711	GOLT1B	-0.236954	-0.417523	5.83416	5.30786	0.0703741	0.746739
ENSG00000010292	NCAPD2	-0.083982	0.614099	6.26636	5.30706	0.0704022	0.746739
ENSG00000096717	SIRT1	0.61136	-0.132467	5.20201	5.30494	0.070477	0.746739
ENSG00000148835	TAF5	0.374568	0.704055	2.92295	5.30458	0.0704894	0.746739
ENSG00000183831	ANKRD45	0.703503	-0.553115	3.53803	5.3045	0.0704923	0.746739
ENSG00000103043	VAC14	0.241709	0.353384	5.73097	5.29926	0.0706773	0.747772
ENSG00000263812	LINC00908	1.11399	-0.34099	1.83471	5.2989	0.0706899	0.747772
ENSG00000172660	TAF15	0.197049	0.355013	6.98644	5.29498	0.0708288	0.748712
ENSG00000182472	CAPN12	1.86302	1.38471	1.52214	5.29131	0.0709588	0.749279
ENSG00000184709	LRRC26	-0.0731692	-0.938172	3.81448	5.29064	0.0709828	0.749279
ENSG00000172478	C2orf54	-0.358081	-0.700169	5.98792	5.2886	0.071055	0.749368
ENSG00000128165	ADM2	-0.140612	-0.804178	4.09498	5.28553	0.0711643	0.749368
ENSG00000088986	DYNLL1	-0.0722665	-0.410724	7.7059	5.28529	0.0711727	0.749368
ENSG00000068137	PLEKHH3	0.300269	0.555719	5.72278	5.28476	0.0711918	0.749368
ENSG00000198885	ITPRIPL1	-0.625864	-0.00992744	2.47003	5.28095	0.0713275	0.749556
ENSG00000101443	WFDC2	-0.214879	-0.785655	10.5827	5.2785	0.0714149	0.749556
ENSG00000198818	SFT2D1	-0.412479	-0.28702	5.79395	5.27827	0.0714229	0.749556
ENSG00000100023	PPIL2	0.209602	0.452802	5.79626	5.27802	0.0714318	0.749556
ENSG00000157107	FCHO2	-0.0400594	-0.347682	5.79945	5.27723	0.0714603	0.749556
ENSG00000076248	UNG	-0.324808	0.275684	5.02161	5.27288	0.0716156	0.749718
ENSG00000242689	CNTF	1.37028	0.283516	1.44143	5.27233	0.0716355	0.749718
ENSG00000143033	MTF2	-0.0134453	0.334325	5.01916	5.27086	0.0716882	0.749718
ENSG00000197601	FAR1	0.324761	0.508053	6.81558	5.27067	0.071695	0.749718
ENSG00000164542	KIAA0895	0.482837	-0.475442	4.39198	5.26753	0.0718078	0.749718
ENSG00000113719	ERGIC1	-0.0433308	-0.445777	7.86291	5.26727	0.0718169	0.749718
ENSG00000148429	USP6NL	0.110265	-0.337828	6.12874	5.26672	0.0718368	0.749718
ENSG00000111678	C12orf57	-0.172251	-0.56036	4.48058	5.26346	0.0719538	0.749718
ENSG00000166126	AMN	-0.452467	-0.510318	5.42553	5.26298	0.071971	0.749718
ENSG00000123737	EXOSC9	0.0877435	0.499522	4.68644	5.26189	0.0720103	0.749718
ENSG00000204685	STARD7-AS1	0.548094	0.865371	1.82301	5.26045	0.0720622	0.749718
ENSG00000134910	STT3A	-0.262611	-0.371807	7.49965	5.25797	0.0721518	0.749718
ENSG00000124406	ATP8A1	0.344715	0.749244	3.4009	5.25605	0.0722211	0.749718
ENSG00000230487	PSMG3-AS1	0.841903	0.36959	3.84482	5.25557	0.0722381	0.749718
ENSG00000269825	CTD-3099C6.9	0.924607	1.03712	2.659	5.25553	0.0722396	0.749718
ENSG00000096060	FKBP5	-1.07428	-0.910941	5.93444	5.25446	0.0722782	0.749718
ENSG00000185477	GPRIN3	-0.103713	0.917258	4.19452	5.25124	0.0723949	0.749902
ENSG00000145386	CCNA2	0.248021	1.11152	4.76572	5.25057	0.072419	0.749902
ENSG00000129562	DAD1	-0.316195	-0.43703	6.56927	5.24981	0.0724465	0.749902
ENSG00000157423	HYDIN	0.462465	-1.13979	4.39892	5.24521	0.0726134	0.751109
ENSG00000178996	SNX18	0.0389832	-0.50335	6.40508	5.24308	0.0726908	0.75139
ENSG00000148303	RPL7A	-0.416392	-0.0386606	9.08117	5.24141	0.0727517	0.7515
ENSG00000114854	TNNC1	1.53127	0.572902	1.39844	5.23941	0.0728242	0.751729
ENSG00000156482	RPL30	-0.431128	-0.0864975	7.53689	5.2373	0.0729013	0.751935
ENSG00000065675	PRKCQ	-0.221429	0.96729	2.43667	5.23521	0.0729773	0.751935
ENSG00000108639	SYNGR2	-0.339807	-0.607845	8.2943	5.23473	0.0729951	0.751935
ENSG00000100744	GSKIP	-0.118418	-0.406689	5.99353	5.23184	0.0731005	0.752241
ENSG00000149418	ST14	-0.0922965	-0.539557	9.83184	5.23116	0.0731255	0.752241
ENSG00000129990	SYT5	-0.0206274	-1.54659	4.3845	5.22648	0.0732967	0.753025
ENSG00000174851	YIF1A	-0.231855	-0.523866	6.04666	5.2254	0.0733362	0.753025
ENSG00000090006	LTBP4	0.00197756	0.407726	6.30879	5.22395	0.0733895	0.753025
ENSG00000051341	POLQ	0.622684	1.4333	3.80184	5.22227	0.0734512	0.753025
ENSG00000063438	AHRR	1.13742	0.750163	1.10129	5.2222	0.0734535	0.753025
ENSG00000118816	CCNI	-0.346909	-0.245972	8.10581	5.2203	0.0735233	0.753143
ENSG00000142959	BEST4	1.74586	-0.791236	2.53422	5.21785	0.0736135	0.753143
ENSG00000070778	PTPN21	0.00297374	-0.357931	4.4214	5.21655	0.0736615	0.753143
ENSG00000162650	ATXN7L2	0.459311	0.710649	2.88898	5.21616	0.0736758	0.753143
ENSG00000173253	DMRT2	0.116061	0.55166	4.19416	5.21454	0.0737357	0.753143
ENSG00000133115	STOML3	0.652714	-1.05825	3.85668	5.21368	0.0737674	0.753143
ENSG00000196083	IL1RAP	-0.613206	-0.107807	6.03713	5.2116	0.0738442	0.753184
ENSG00000141295	SCRN2	0.0669481	0.521648	4.61827	5.21084	0.0738722	0.753184
ENSG00000156136	DCK	-0.0085981	0.395436	4.78565	5.2077	0.0739881	0.753568
ENSG00000165792	METTL17	0.251195	0.738629	4.78735	5.20684	0.0740201	0.753568
ENSG00000187037	GPR141	-1.81774	-1.72284	1.38235	5.20573	0.0740611	0.753568
ENSG00000170759	KIF5B	0.173383	-0.132225	8.41152	5.20098	0.0742373	0.753951
ENSG00000151726	ACSL1	-1.11285	-0.337354	8.06593	5.20067	0.0742486	0.753951
ENSG00000270949	RP11-288H12.4	0.865149	0.953643	2.16376	5.20024	0.0742646	0.753951
ENSG00000174695	TMEM167A	-0.175756	-0.294061	6.93004	5.19862	0.0743248	0.753951
ENSG00000137817	PARP6	0.110258	0.392848	5.57929	5.19722	0.0743769	0.753951
ENSG00000138674	SEC31A	-0.00709507	-0.321853	7.80168	5.1957	0.0744334	0.753951
ENSG00000249115	HAUS5	0.187285	0.766995	4.18115	5.1952	0.0744519	0.753951
ENSG00000074410	CA12	0.767243	0.245736	6.99936	5.19214	0.0745661	0.754264
ENSG00000153395	LPCAT1	-0.709803	-0.566224	6.39104	5.19087	0.0746134	0.754264
ENSG00000187837	HIST1H1C	0.637916	-0.129278	6.63947	5.18785	0.0747263	0.754264
ENSG00000164329	PAPD4	-0.130177	0.188153	5.78573	5.18756	0.0747369	0.754264
ENSG00000143401	ANP32E	0.125352	0.534083	6.43644	5.18753	0.074738	0.754264
ENSG00000151353	TMEM18	-0.385244	0.0715174	4.59269	5.18611	0.0747913	0.754264
ENSG00000183814	LIN9	0.13717	0.703016	3.20596	5.18475	0.0748422	0.754264
ENSG00000119969	HELLS	0.0236182	0.937072	4.62597	5.18287	0.0749125	0.754264
ENSG00000136243	NUPL2	0.0830145	0.37389	4.71997	5.18167	0.0749576	0.754264
ENSG00000181924	COA4	-0.433954	-0.420985	5.15023	5.17852	0.0750754	0.754264
ENSG00000163694	RBM47	-0.0273143	-0.357696	8.43572	5.17692	0.0751356	0.754264
ENSG00000198826	ARHGAP11A	0.483806	1.15144	4.55972	5.17573	0.0751805	0.754264
ENSG00000182600	C2orf82	1.4985	0.658444	1.00025	5.17481	0.0752149	0.754264
ENSG00000196465	MYL6B	0.0252678	0.430629	3.59979	5.17306	0.0752809	0.754264
ENSG00000115392	FANCL	-0.108856	0.374597	3.94071	5.17234	0.0753078	0.754264
ENSG00000129292	PHF20L1	0.266956	0.324526	6.40539	5.1716	0.0753357	0.754264
ENSG00000169442	CD52	-0.485068	0.859841	3.4044	5.17014	0.0753909	0.754264
ENSG00000169504	CLIC4	-0.460229	-0.552879	6.71182	5.16959	0.0754114	0.754264
ENSG00000134247	PTGFRN	0.0199297	0.365966	7.25812	5.16638	0.0755327	0.754264
ENSG00000182511	FES	-0.702127	0.0275644	4.5656	5.16347	0.0756427	0.754264
ENSG00000171462	DLK2	-1.01555	0.429838	2.51808	5.16261	0.075675	0.754264
ENSG00000124067	SLC12A4	-0.552345	-0.404842	4.94297	5.16255	0.0756775	0.754264
ENSG00000187741	FANCA	0.547748	1.12274	4.14661	5.16193	0.0757009	0.754264
ENSG00000112299	VNN1	-0.866885	-1.13741	4.82216	5.16167	0.0757108	0.754264
ENSG00000181090	EHMT1	0.254388	0.285362	6.42253	5.16078	0.0757443	0.754264
ENSG00000100726	TELO2	0.115174	0.539881	5.77451	5.15558	0.0759416	0.755725
ENSG00000153029	MR1	-0.467193	-0.117617	6.11589	5.15291	0.0760431	0.755754
ENSG00000124116	WFDC3	-0.751187	-1.0092	1.99095	5.15062	0.0761302	0.755754
ENSG00000106153	CHCHD2	-0.384787	-0.304118	7.21069	5.1506	0.0761311	0.755754
ENSG00000114529	C3orf52	0.675397	-0.109982	4.73458	5.14921	0.0761841	0.755754
ENSG00000259583	RP11-66B24.4	1.74746	1.14182	2.55135	5.14733	0.0762555	0.755754
ENSG00000155254	MARVELD1	-0.724021	0.458694	3.85713	5.14639	0.0762914	0.755754
ENSG00000174469	CNTNAP2	0.330836	1.03802	2.28149	5.14621	0.0762984	0.755754
ENSG00000029364	SLC39A9	-0.061475	-0.244893	6.76901	5.14366	0.0763957	0.756216
ENSG00000166974	MAPRE2	-0.107245	-0.540286	5.04372	5.14035	0.076522	0.756369
ENSG00000135404	CD63	-0.411584	-0.571926	9.20026	5.13582	0.0766957	0.756369
ENSG00000164402	44447	0.315244	0.530604	5.63415	5.13559	0.0767044	0.756369
ENSG00000143643	TTC13	0.569074	0.654906	3.97584	5.13162	0.0768568	0.756369
ENSG00000086300	SNX10	-1.70241	-0.561932	5.13962	5.12962	0.0769337	0.756369
ENSG00000111266	DUSP16	-0.110116	-0.466731	5.72345	5.12831	0.0769841	0.756369
ENSG00000261183	RP11-532F12.5	-0.493877	-0.52262	3.75632	5.12758	0.0770122	0.756369
ENSG00000099783	HNRNPM	0.0670441	0.335524	8.46433	5.12624	0.077064	0.756369
ENSG00000105479	CCDC114	0.84295	-0.696252	4.95297	5.12595	0.0770752	0.756369
ENSG00000085644	ZNF213	0.13938	-0.317174	4.64769	5.12576	0.0770824	0.756369
ENSG00000164244	PRRC1	-0.0882038	-0.290845	6.85003	5.12427	0.0771398	0.756369
ENSG00000213977	TAX1BP3	-0.354495	-0.403713	3.76116	5.12198	0.0772283	0.756369
ENSG00000146122	DAAM2	-0.856257	-0.755953	1.76317	5.11915	0.0773376	0.756369
ENSG00000181790	BAI1	-0.5245	1.00494	1.03324	5.11838	0.0773673	0.756369
ENSG00000077152	UBE2T	0.22669	0.91817	3.4284	5.1181	0.0773782	0.756369
ENSG00000172375	C2CD2L	0.192997	-0.251733	5.17318	5.11771	0.0773934	0.756369
ENSG00000139597	N4BP2L1	-0.169329	0.58065	3.11852	5.11694	0.0774232	0.756369
ENSG00000124466	LYPD3	1.73917	0.86541	7.52704	5.11245	0.0775971	0.756369
ENSG00000143630	HCN3	0.766752	1.25084	2.65171	5.11243	0.0775979	0.756369
ENSG00000131002	TXLNG2P	4.8056	4.65128	4.25662	5.11188	0.0776194	0.756369
ENSG00000162368	CMPK1	-0.287249	-0.363432	8.19958	5.11111	0.077649	0.756369
ENSG00000138771	SHROOM3	0.380802	-0.152844	6.72872	5.11021	0.0776841	0.756369
ENSG00000187498	COL4A1	1.34487	1.28364	2.87063	5.11013	0.0776872	0.756369
ENSG00000156521	TYSND1	0.35833	0.470689	4.97185	5.10432	0.0779133	0.756369
ENSG00000179299	NSUN7	0.579988	0.0125814	4.50023	5.10353	0.0779438	0.756369
ENSG00000123689	G0S2	-2.12618	-0.847729	7.13417	5.10323	0.0779555	0.756369
ENSG00000103429	BFAR	-0.350809	-0.0147853	5.69587	5.10293	0.0779675	0.756369
ENSG00000000938	FGR	-1.65008	-1.02078	5.96369	5.10234	0.0779902	0.756369
ENSG00000037042	TUBG2	0.583349	0.82689	3.12758	5.10172	0.0780145	0.756369
ENSG00000146221	TCTE1	0.605505	-0.958365	2.83351	5.10142	0.0780264	0.756369
ENSG00000215699	SRSF10	0.170893	0.920628	1.24009	5.09744	0.0781816	0.756369
ENSG00000137414	FAM8A1	-0.401669	-0.345146	5.72733	5.09501	0.0782766	0.756369
ENSG00000178935	ZNF552	0.30355	-0.154054	4.10069	5.09223	0.0783855	0.756369
ENSG00000171124	FUT3	-0.198966	-0.501141	7.93105	5.09195	0.0783965	0.756369
ENSG00000163714	U2SURP	0.0724376	0.408329	6.7904	5.08999	0.0784734	0.756369
ENSG00000046647	GEMIN8	-0.55473	-0.495162	3.42917	5.08997	0.0784743	0.756369
ENSG00000121486	TRMT1L	0.225925	-0.219221	5.34488	5.08874	0.0785227	0.756369
ENSG00000170786	SDR16C5	-0.208116	-0.663565	6.12996	5.08718	0.0785838	0.756369
ENSG00000169905	TOR1AIP2	0.101851	-0.215563	6.32295	5.08497	0.0786706	0.756369
ENSG00000162607	USP1	-0.0998143	0.243074	6.14555	5.08453	0.0786878	0.756369
ENSG00000103175	WFDC1	-0.526606	-1.55462	0.686127	5.08353	0.0787272	0.756369
ENSG00000104973	MED25	0.0285428	-0.347797	6.24157	5.0833	0.0787363	0.756369
ENSG00000137818	RPLP1	-0.445313	-0.129963	9.55706	5.08137	0.0788125	0.756369
ENSG00000143036	SLC44A3	-0.0258943	-0.490654	5.24684	5.07585	0.0790302	0.756369
ENSG00000237289	CKMT1B	0.250326	0.789009	3.82365	5.07579	0.0790324	0.756369
ENSG00000198001	IRAK4	-0.396014	-0.408507	5.28212	5.07389	0.0791078	0.756369
ENSG00000162980	ARL5A	-0.325001	-0.157541	6.03762	5.07388	0.0791081	0.756369
ENSG00000108582	CPD	-0.23319	-0.40596	8.74421	5.07387	0.0791087	0.756369
ENSG00000243742	RPLP0P2	-0.607415	-1.22201	1.51353	5.07305	0.0791409	0.756369
ENSG00000172809	RPL38	-0.421653	-0.115705	7.83708	5.06945	0.0792835	0.756369
ENSG00000188786	MTF1	-0.31206	-0.568309	6.39154	5.06883	0.079308	0.756369
ENSG00000261040	CTD-2319I12.1	-0.16698	-0.745644	7.69033	5.0683	0.0793291	0.756369
ENSG00000147437	GNRH1	1.38844	2.24699	0.517123	5.06771	0.0793524	0.756369
ENSG00000143761	ARF1	-0.270028	-0.451143	9.25085	5.06624	0.0794109	0.756369
ENSG00000129810	SGOL1	0.452766	1.12289	2.34234	5.06572	0.0794315	0.756369
ENSG00000106701	FSD1L	0.197409	-0.806718	2.83639	5.0656	0.0794362	0.756369
ENSG00000117868	ESYT2	-0.0619649	-0.279731	7.65024	5.0642	0.0794919	0.756369
ENSG00000100216	TOMM22	-0.501904	-0.257931	5.9341	5.06405	0.079498	0.756369
ENSG00000167703	SLC43A2	-0.745138	-0.446862	7.45793	5.0632	0.0795318	0.756369
ENSG00000077942	FBLN1	0.194462	0.778532	4.96605	5.06143	0.0796019	0.756369
ENSG00000152359	POC5	-0.419136	0.347005	3.24477	5.06094	0.0796217	0.756369
ENSG00000133424	LARGE	0.0448232	-0.465122	4.5594	5.06046	0.0796409	0.756369
ENSG00000100842	EFS	0.188757	0.63512	4.91108	5.05897	0.0797002	0.756369
ENSG00000132383	RPA1	-0.0242688	0.331885	6.34427	5.05889	0.0797034	0.756369
ENSG00000136935	GOLGA1	0.390532	0.0718757	5.47665	5.05669	0.0797908	0.756369
ENSG00000174748	RPL15	-0.44105	-0.150566	8.72829	5.05171	0.0799898	0.756369
ENSG00000070831	CDC42	-0.349037	-0.330735	8.05353	5.05041	0.080042	0.756369
ENSG00000112977	DAP	-0.177232	-0.429516	7.53709	5.04909	0.0800946	0.756369
ENSG00000198837	DENND4B	0.1428	0.455421	5.69581	5.04614	0.080213	0.756369
ENSG00000122224	LY9	1.24364	1.24142	1.25054	5.04567	0.080232	0.756369
ENSG00000231607	DLEU2	0.0708929	1.12105	2.17464	5.04544	0.0802411	0.756369
ENSG00000116791	CRYZ	-0.787386	-0.289112	4.0944	5.045	0.0802585	0.756369
ENSG00000123154	WDR83	0.766745	0.502262	2.38646	5.04427	0.0802882	0.756369
ENSG00000167535	CACNB3	0.673229	0.193854	4.37485	5.04415	0.0802927	0.756369
ENSG00000129534	MIS18BP1	-0.114067	0.364482	5.37964	5.0412	0.0804115	0.756369
ENSG00000102317	RBM3	-0.130863	0.470441	7.90373	5.03754	0.0805585	0.756369
ENSG00000166979	EVA1C	-0.296168	-0.51684	5.53502	5.03622	0.0806117	0.756369
ENSG00000265519	CTD-3157E16.1	0.410803	-0.196927	2.65379	5.03543	0.0806437	0.756369
ENSG00000167880	EVPL	0.871642	0.484162	7.46874	5.03257	0.0807589	0.756369
ENSG00000013725	CD6	-0.0451779	0.780925	3.84213	5.0317	0.0807941	0.756369
ENSG00000123562	MORF4L2	-0.136641	-0.287527	7.86193	5.02928	0.0808922	0.756369
ENSG00000268218	AC137932.1	1.94799	2.18378	0.97396	5.02901	0.0809031	0.756369
ENSG00000101460	MAP1LC3A	-0.33092	-0.651392	4.12343	5.02785	0.0809499	0.756369
ENSG00000145545	SRD5A1	0.759781	0.61977	3.80239	5.02749	0.0809646	0.756369
ENSG00000163808	KIF15	0.224223	1.16545	3.22377	5.0254	0.081049	0.756369
ENSG00000204936	CD177	-1.83235	-0.952954	6.80111	5.02438	0.0810904	0.756369
ENSG00000187134	AKR1C1	1.07875	0.478588	7.11614	5.02248	0.0811676	0.756369
ENSG00000272520	CTD-2044J15.2	0.969836	0.850236	1.97347	5.02161	0.0812027	0.756369
ENSG00000169860	P2RY1	0.772876	0.543119	4.06743	5.0216	0.0812031	0.756369
ENSG00000070190	DAPP1	-0.576418	-0.544584	6.78476	5.02029	0.0812565	0.756369
ENSG00000072134	EPN2	0.344506	-0.0565929	5.04342	5.02001	0.0812677	0.756369
ENSG00000166949	SMAD3	-0.437686	-0.108154	7.42621	5.01829	0.0813378	0.756369
ENSG00000151422	FER	0.588979	0.20246	4.29905	5.01677	0.0813995	0.756369
ENSG00000115604	IL18R1	-1.38069	-0.915079	4.92365	5.01449	0.0814923	0.756369
ENSG00000156873	PHKG2	0.597504	0.478076	4.80089	5.01416	0.081506	0.756369
ENSG00000234456	MAGI2-AS3	0.943199	0.741267	2.4443	5.01364	0.0815272	0.756369
ENSG00000135127	CCDC64	0.599255	0.232647	6.17302	5.01171	0.0816058	0.756369
ENSG00000010295	IFFO1	0.120356	0.742571	2.89088	5.00945	0.0816981	0.756369
ENSG00000047597	XK	0.0256038	-0.746019	2.03599	5.00933	0.081703	0.756369
ENSG00000130332	LSM7	-0.413638	-0.0607676	5.58901	5.00883	0.0817234	0.756369
ENSG00000159199	ATP5G1	0.180188	0.495613	5.35218	5.00768	0.0817706	0.756369
ENSG00000158486	DNAH3	0.608158	-0.993455	5.43935	5.0075	0.0817776	0.756369
ENSG00000151882	CCL28	-0.352876	-0.63108	5.31264	5.00749	0.0817782	0.756369
ENSG00000137094	DNAJB5	0.775553	0.485355	2.1378	5.00677	0.0818078	0.756369
ENSG00000077147	TM9SF3	-0.169994	-0.366699	8.86153	5.0055	0.0818597	0.756369
ENSG00000063176	SPHK2	0.511187	0.266232	4.99516	5.00537	0.0818647	0.756369
ENSG00000243147	MRPL33	-0.355825	-0.356729	4.81819	5.00488	0.081885	0.756369
ENSG00000112183	RBM24	0.801104	-0.908557	1.97215	5.00101	0.0820437	0.756369
ENSG00000187527	ATP13A5	1.09788	0.250013	4.58832	4.99995	0.0820869	0.756369
ENSG00000134072	CAMK1	-0.283051	0.594489	1.11789	4.99618	0.0822418	0.756369
ENSG00000053900	ANAPC4	0.150348	0.58491	4.79903	4.99495	0.0822925	0.756369
ENSG00000213588	ZBTB9	-0.209527	-0.499624	4.12023	4.99171	0.0824258	0.756369
ENSG00000143119	CD53	-1.56215	-0.8512	7.0227	4.99144	0.082437	0.756369
ENSG00000140367	UBE2Q2	-0.283218	-0.335816	5.45839	4.99109	0.0824516	0.756369
ENSG00000154655	L3MBTL4	-0.527894	-0.0533407	3.44327	4.9907	0.0824674	0.756369
ENSG00000163683	SMIM14	-0.0144805	-0.569588	7.45813	4.98897	0.0825389	0.756369
ENSG00000245146	LINC01024	0.514002	-0.332333	1.36526	4.98877	0.0825471	0.756369
ENSG00000135119	RNFT2	1.04121	0.372927	2.11079	4.98846	0.0825598	0.756369
ENSG00000110944	IL23A	-0.730153	-1.10081	2.87026	4.98772	0.0825906	0.756369
ENSG00000168393	DTYMK	-0.00563173	0.482412	4.8339	4.98742	0.0826029	0.756369
ENSG00000239887	C1orf226	-0.0620237	-0.473948	4.55394	4.98738	0.0826046	0.756369
ENSG00000008988	RPS20	-0.494864	-0.211882	8.76698	4.98703	0.0826192	0.756369
ENSG00000015475	BID	-0.68836	-0.476825	6.05765	4.98664	0.0826354	0.756369
ENSG00000168496	FEN1	0.167465	0.579063	5.0594	4.98232	0.0828139	0.757539
ENSG00000164287	CDC20B	-1.23012	-1.61273	6.03022	4.97622	0.0830669	0.757718
ENSG00000110047	EHD1	-0.809562	-0.872885	7.69083	4.97531	0.0831048	0.757718
ENSG00000163634	THOC7	-0.398398	-0.0728086	5.23927	4.97444	0.0831409	0.757718
ENSG00000119703	ZC2HC1C	0.035277	-0.914669	2.74285	4.9743	0.0831466	0.757718
ENSG00000147604	RPL7	-0.442291	-0.0617671	8.32905	4.97181	0.0832503	0.757718
ENSG00000111215	PRR4	-1.27599	0.461787	2.58109	4.97174	0.0832531	0.757718
ENSG00000231738	TSPAN19	0.878831	-0.979556	2.72521	4.97013	0.0833203	0.757718
ENSG00000256269	HMBS	0.180684	0.484356	4.48661	4.96981	0.0833334	0.757718
ENSG00000156535	CD109	1.27507	1.15486	5.326	4.96957	0.0833433	0.757718
ENSG00000138376	BARD1	-0.162148	0.416799	4.50415	4.96919	0.0833592	0.757718
ENSG00000100350	FOXRED2	0.475364	0.493638	4.1936	4.96805	0.0834067	0.757718
ENSG00000171051	FPR1	-1.81328	-1.01282	7.13021	4.96721	0.0834418	0.757718
ENSG00000178372	CALML5	1.5522	0.218147	5.16067	4.96432	0.0835627	0.758355
ENSG00000135905	DOCK10	0.292947	0.966944	4.03429	4.95972	0.083755	0.758874
ENSG00000184545	DUSP8	0.829174	0.269301	4.25709	4.95926	0.0837741	0.758874
ENSG00000100739	BDKRB1	0.51817	-0.836598	1.33673	4.95863	0.0838007	0.758874
ENSG00000094975	SUCO	-0.108967	-0.39964	6.08075	4.95627	0.0838995	0.758874
ENSG00000123595	RAB9A	-0.187553	-0.46039	5.59096	4.95621	0.0839019	0.758874
ENSG00000259673	IQCH-AS1	0.818304	0.306548	2.17555	4.9538	0.0840031	0.758874
ENSG00000169764	UGP2	-0.280857	-0.303807	7.54925	4.95147	0.084101	0.758874
ENSG00000132423	COQ3	0.147811	0.549731	3.06497	4.95088	0.084126	0.758874
ENSG00000163082	SGPP2	-0.267137	-0.36076	6.76469	4.94992	0.0841662	0.758874
ENSG00000080815	PSEN1	-0.310715	-0.413618	7.20035	4.94891	0.084209	0.758874
ENSG00000183943	PRKX	-0.558689	-0.115744	5.71461	4.94848	0.0842271	0.758874
ENSG00000166012	TAF1D	0.693885	0.976604	5.47497	4.94737	0.0842739	0.758874
ENSG00000206199	ANKUB1	0.804107	-0.474879	3.17033	4.94723	0.0842798	0.758874
ENSG00000170962	PDGFD	-0.341259	0.240676	2.43884	4.94523	0.084364	0.759175
ENSG00000115607	IL18RAP	-1.7863	-0.272771	3.98329	4.94162	0.0845162	0.759896
ENSG00000115652	UXS1	-0.126132	-0.372371	5.5859	4.93887	0.0846328	0.759896
ENSG00000007237	GAS7	-0.488834	-0.871812	5.8702	4.93674	0.0847226	0.759896
ENSG00000140284	SLC27A2	0.343572	-0.376225	6.45663	4.9359	0.0847586	0.759896
ENSG00000073734	ABCB11	0.853847	-0.460985	2.69465	4.93532	0.0847829	0.759896
ENSG00000162645	GBP2	-1.41488	-0.293362	7.29253	4.93473	0.084808	0.759896
ENSG00000111481	COPZ1	-0.263851	-0.372914	6.94926	4.93213	0.0849182	0.759896
ENSG00000136986	DERL1	-0.246732	-0.338585	6.25963	4.93178	0.0849333	0.759896
ENSG00000160401	C9orf117	0.639268	-1.04911	4.64882	4.93115	0.08496	0.759896
ENSG00000105011	ASF1B	0.0388735	0.751583	4.59567	4.92933	0.0850372	0.759896
ENSG00000130741	EIF2S3	-0.447274	-0.191233	7.15648	4.92819	0.0850856	0.759896
ENSG00000189134	NKAPL	0.346413	-0.392669	1.98986	4.92687	0.0851418	0.759896
ENSG00000163564	PYHIN1	-0.371991	1.13345	1.41735	4.92682	0.0851441	0.759896
ENSG00000100101	NOL12	0.294615	0.444054	4.34551	4.92654	0.085156	0.759896
ENSG00000123374	CDK2	-0.171716	0.39434	4.53582	4.92475	0.0852325	0.760034
ENSG00000175063	UBE2C	0.0766298	0.970917	4.35775	4.92379	0.0852731	0.760034
ENSG00000171960	PPIH	-0.235223	0.247444	4.67242	4.9172	0.0855547	0.760677
ENSG00000116489	CAPZA1	-0.420823	-0.156849	8.05768	4.91607	0.0856029	0.760677
ENSG00000105372	RPS19	-0.409368	-0.0313429	8.97151	4.91286	0.0857407	0.760677
ENSG00000184432	COPB2	-0.0542589	-0.29714	7.96934	4.91203	0.0857761	0.760677
ENSG00000124596	OARD1	-0.237303	0.16369	4.81282	4.91199	0.0857777	0.760677
ENSG00000167005	NUDT21	-0.155267	0.156489	6.67763	4.90979	0.0858723	0.760677
ENSG00000107984	DKK1	-0.650549	-1.42698	6.34581	4.90968	0.0858769	0.760677
ENSG00000183010	PYCR1	-0.586132	-0.782712	4.86703	4.909	0.085906	0.760677
ENSG00000077235	GTF3C1	0.421597	0.123703	7.08875	4.90852	0.0859268	0.760677
ENSG00000204261	TAPSAR1	-0.384068	0.359658	3.24956	4.90697	0.0859933	0.760677
ENSG00000119782	FKBP1B	-0.431716	-0.723097	1.53863	4.90632	0.0860212	0.760677
ENSG00000228638	FCF1P2	-0.0810831	-0.585968	2.16302	4.90584	0.0860421	0.760677
ENSG00000186193	SAPCD2	0.000502762	0.596026	4.23716	4.9008	0.0862591	0.760677
ENSG00000185760	KCNQ5	0.00472087	1.42598	0.913083	4.90014	0.0862877	0.760677
ENSG00000091490	SEL1L3	-0.0554023	-0.549165	8.06334	4.89985	0.0863001	0.760677
ENSG00000149577	SIDT2	0.421057	0.101827	5.43051	4.89936	0.0863213	0.760677
ENSG00000114019	AMOTL2	-0.0251301	-0.558763	6.12752	4.89868	0.0863506	0.760677
ENSG00000157551	KCNJ15	-0.798153	-0.29898	6.64826	4.89855	0.086356	0.760677
ENSG00000065357	DGKA	0.192799	0.560658	6.45635	4.89667	0.0864372	0.760677
ENSG00000198242	RPL23A	-0.325408	0.0121469	6.46037	4.89576	0.0864769	0.760677
ENSG00000161921	CXCL16	-0.519219	-0.637647	8.27318	4.89576	0.0864769	0.760677
ENSG00000142541	RPL13A	-0.56743	-0.222201	10.1256	4.89255	0.0866155	0.760677
ENSG00000124491	F13A1	-1.63343	-0.0379672	2.38868	4.89213	0.0866336	0.760677
ENSG00000154099	DNAAF1	0.311695	-1.07479	5.38191	4.88957	0.0867449	0.760677
ENSG00000214826	DDX12P	0.590807	1.78477	2.36633	4.88602	0.086899	0.760677
ENSG00000185386	MAPK11	-0.140999	0.490594	3.21871	4.88432	0.0869728	0.760677
ENSG00000160229	ZNF66	0.730205	1.28216	0.583665	4.88392	0.0869903	0.760677
ENSG00000139263	LRIG3	-0.025	0.378169	6.07328	4.8829	0.0870345	0.760677
ENSG00000183527	PSMG1	-0.0845249	0.348071	4.63211	4.88192	0.0870771	0.760677
ENSG00000204387	C6orf48	-0.293193	0.187893	5.13824	4.87962	0.0871773	0.760677
ENSG00000163221	S100A12	-1.95473	-1.77545	5.60719	4.87932	0.0871906	0.760677
ENSG00000074319	TSG101	-0.182923	-0.368154	6.3311	4.87881	0.0872129	0.760677
ENSG00000125844	RRBP1	0.0854889	-0.301803	8.97774	4.87815	0.0872417	0.760677
ENSG00000175906	ARL4D	-0.494176	-0.511972	5.17973	4.87661	0.0873088	0.760677
ENSG00000188419	CHM	0.340624	0.092602	4.73473	4.87378	0.0874324	0.760677
ENSG00000172116	CD8B	-1.82629	-0.37005	2.07513	4.87292	0.08747	0.760677
ENSG00000155755	TMEM237	0.0980902	0.634535	4.48925	4.87276	0.087477	0.760677
ENSG00000166451	CENPN	0.320298	0.771655	3.54279	4.87253	0.0874869	0.760677
ENSG00000135525	MAP7	-0.0338319	-0.339611	6.5263	4.87244	0.0874909	0.760677
ENSG00000123358	NR4A1	1.31126	0.582592	6.30171	4.87037	0.0875814	0.760677
ENSG00000012171	SEMA3B	0.820075	-0.178631	5.02125	4.8693	0.0876286	0.760677
ENSG00000177426	TGIF1	0.174605	-0.293886	5.9888	4.86842	0.0876669	0.760677
ENSG00000156787	TBC1D31	-0.341556	0.412215	3.2775	4.8681	0.0876808	0.760677
ENSG00000187957	DNER	0.368433	-0.91051	3.08306	4.86733	0.0877148	0.760677
ENSG00000181284	TMEM102	-0.326691	-0.49516	4.1586	4.8661	0.0877686	0.760677
ENSG00000130724	CHMP2A	-0.271483	-0.540078	6.78715	4.866	0.0877729	0.760677
ENSG00000127337	YEATS4	0.10104	0.428064	4.11838	4.86525	0.087806	0.760677
ENSG00000124107	SLPI	-0.74299	-0.595037	10.8029	4.8643	0.0878476	0.760677
ENSG00000112139	MDGA1	1.48124	1.54192	2.09621	4.86252	0.0879259	0.760677
ENSG00000110697	PITPNM1	0.134923	-0.298223	7.37248	4.85983	0.0880441	0.760677
ENSG00000135828	RNASEL	-0.279746	-0.47446	5.7289	4.8595	0.0880587	0.760677
ENSG00000152795	HNRNPDL	0.106607	0.521962	7.93905	4.8583	0.0881116	0.760677
ENSG00000170035	UBE2E3	0.043351	0.275568	5.20817	4.85521	0.0882479	0.760677
ENSG00000115419	GLS	1.11485	0.874319	6.37909	4.8508	0.0884429	0.760677
ENSG00000075790	BCAP29	-0.530814	-0.479501	6.24398	4.84936	0.0885064	0.760677
ENSG00000140749	IGSF6	-1.65646	-1.05485	4.99565	4.84824	0.088556	0.760677
ENSG00000129696	TTI2	0.172505	-0.284793	3.81588	4.84796	0.0885684	0.760677
ENSG00000261609	GAN	0.975266	0.573475	6.0504	4.84795	0.0885688	0.760677
ENSG00000103145	HCFC1R1	0.406379	0.603142	3.48812	4.84713	0.088605	0.760677
ENSG00000113649	TCERG1	0.155897	0.676911	6.22671	4.8459	0.0886599	0.760677
ENSG00000127952	STYXL1	-0.0263702	-0.391839	4.79286	4.84539	0.0886823	0.760677
ENSG00000143772	ITPKB	-0.0800992	0.237396	5.25476	4.8444	0.0887261	0.760677
ENSG00000132824	SERINC3	-0.11524	-0.309517	7.51588	4.84391	0.0887478	0.760677
ENSG00000197057	DTHD1	0.731565	-0.90766	4.37478	4.84313	0.0887826	0.760677
ENSG00000115523	GNLY	-1.03237	0.613072	5.88474	4.84305	0.0887862	0.760677
ENSG00000215041	NEURL4	0.436479	0.494357	4.6592	4.84281	0.0887968	0.760677
ENSG00000125691	RPL23	-0.44706	-0.100405	8.557	4.84222	0.0888228	0.760677
ENSG00000148180	GSN	0.362326	-0.219665	9.88167	4.84202	0.0888317	0.760677
ENSG00000185085	INTS5	-0.113511	-0.412446	5.34293	4.84146	0.0888567	0.760677
ENSG00000211445	GPX3	0.403269	-0.267991	4.42122	4.83837	0.0889943	0.761342
ENSG00000105427	CNFN	0.00832904	-1.67314	5.98675	4.83742	0.0890363	0.761342
ENSG00000126106	TMEM53	0.1369	-0.389618	4.2855	4.83462	0.0891609	0.761559
ENSG00000130766	SESN2	0.609934	-0.117804	4.85947	4.83457	0.0891636	0.761559
ENSG00000106772	PRUNE2	0.823693	-0.638252	2.8969	4.83137	0.0893062	0.762341
ENSG00000071889	FAM3A	-0.354496	-0.0670667	5.23279	4.82942	0.0893932	0.76244
ENSG00000213639	PPP1CB	-0.235013	-0.3606	8.63999	4.82821	0.0894473	0.76244
ENSG00000213553	RPLP0P6	-0.463794	0.0241566	3.39244	4.82687	0.0895073	0.76244
ENSG00000272821	CTA-384D8.36	-0.241926	0.93592	3.2249	4.82468	0.0896054	0.76244
ENSG00000167065	DUSP18	0.580819	-0.29006	3.25094	4.82431	0.0896217	0.76244
ENSG00000126456	IRF3	-0.0278162	0.261029	5.8915	4.82201	0.0897253	0.76244
ENSG00000168564	CDKN2AIP	0.479855	0.138879	5.17908	4.82014	0.0898088	0.76244
ENSG00000197635	DPP4	-0.485617	0.509344	2.66033	4.81968	0.0898298	0.76244
ENSG00000158805	ZNF276	0.28746	0.852905	4.83167	4.8177	0.0899186	0.76244
ENSG00000127124	HIVEP3	-0.348457	0.20519	4.26236	4.81697	0.0899513	0.76244
ENSG00000140365	COMMD4	0.00357486	0.371892	5.31902	4.816	0.0899951	0.76244
ENSG00000133816	MICAL2	0.145377	-0.36899	5.93523	4.8152	0.0900311	0.76244
ENSG00000168461	RAB31	-0.440272	-0.518923	7.02958	4.81463	0.0900566	0.76244
ENSG00000146386	ABRACL	-0.380523	-0.344469	5.41421	4.81363	0.0901017	0.76244
ENSG00000143486	EIF2D	-0.242379	0.206718	4.93978	4.81016	0.0902585	0.76244
ENSG00000169093	ASMTL	-0.336466	0.0874749	4.48456	4.80921	0.0903012	0.76244
ENSG00000185873	TMPRSS11B	-1.10512	-2.13791	5.43205	4.80809	0.0903518	0.76244
ENSG00000162946	DISC1	-0.615974	-0.532388	2.66507	4.80494	0.0904941	0.76244
ENSG00000139146	FAM60A	-0.29414	-0.345277	6.08352	4.80394	0.0905393	0.76244
ENSG00000171346	KRT15	-0.453829	0.724426	7.95412	4.80094	0.0906753	0.76244
ENSG00000215114	UBXN2B	-0.484417	-0.230802	5.18229	4.8006	0.0906908	0.76244
ENSG00000059573	ALDH18A1	-0.312901	-0.476668	6.88673	4.80029	0.0907048	0.76244
ENSG00000189337	KAZN	-0.124342	-0.42617	5.63088	4.79952	0.0907397	0.76244
ENSG00000175390	EIF3F	-0.368857	-0.0694648	6.85177	4.79782	0.0908168	0.76244
ENSG00000196954	CASP4	-0.746809	-0.423541	7.35146	4.79693	0.0908573	0.76244
ENSG00000177096	FAM109B	-0.122964	-0.471489	4.6824	4.79672	0.0908669	0.76244
ENSG00000108950	FAM20A	-0.515364	0.546511	4.78144	4.79605	0.0908974	0.76244
ENSG00000169230	PRELID1	-0.6802	-0.510943	5.86147	4.79552	0.0909213	0.76244
ENSG00000005007	UPF1	0.187335	-0.190337	8.47322	4.7952	0.0909357	0.76244
ENSG00000105953	OGDH	0.381227	-0.00420739	7.53447	4.79489	0.09095	0.76244
ENSG00000170340	B3GNT2	-0.20915	-0.424631	6.60355	4.79338	0.0910187	0.76244
ENSG00000119844	AFTPH	-0.0305825	-0.33078	6.59312	4.79226	0.0910695	0.76244
ENSG00000180822	PSMG4	0.296979	0.466262	3.83436	4.78989	0.0911775	0.76244
ENSG00000115355	CCDC88A	0.187605	0.625264	4.67817	4.78918	0.0912099	0.76244
ENSG00000148339	SLC25A25	0.586035	-0.00462523	5.95252	4.78857	0.0912377	0.76244
ENSG00000137449	CPEB2	0.876927	0.167627	5.16607	4.78667	0.0913246	0.76244
ENSG00000147804	SLC39A4	-0.748423	-0.373866	3.32797	4.78575	0.0913668	0.76244
ENSG00000119523	ALG2	-0.201454	-0.378729	5.90756	4.78537	0.091384	0.76244
ENSG00000260267	RP11-452L6.5	0.676516	0.394964	2.46448	4.78499	0.0914013	0.76244
ENSG00000182944	EWSR1	0.10952	0.363145	8.21644	4.78377	0.0914571	0.76244
ENSG00000135390	ATP5G2	-0.480923	-0.279282	6.76077	4.78078	0.0915939	0.76244
ENSG00000139168	ZCRB1	-0.378316	-0.140441	5.44636	4.7805	0.0916069	0.76244
ENSG00000091622	PITPNM3	0.417115	0.504596	6.07417	4.78007	0.0916267	0.76244
ENSG00000105053	VRK3	-0.112946	-0.388301	5.69424	4.77887	0.0916813	0.76244
ENSG00000168765	GSTM4	0.400869	0.885663	3.45985	4.77394	0.0919075	0.76244
ENSG00000130005	GAMT	-0.770341	0.282493	2.40354	4.7733	0.0919373	0.76244
ENSG00000064787	BCAS1	0.315805	-0.552084	6.84772	4.7704	0.0920707	0.76244
ENSG00000149196	C11orf73	-0.365032	0.117862	3.96583	4.76946	0.0921137	0.76244
ENSG00000173926	44258	-0.277949	-0.708728	3.91981	4.76941	0.0921164	0.76244
ENSG00000204316	MRPL38	0.0948048	0.936999	1.5567	4.76898	0.0921361	0.76244
ENSG00000182986	ZNF320	-0.116444	0.413454	4.99775	4.76852	0.0921569	0.76244
ENSG00000166710	B2M	-0.626307	-0.574637	12.3181	4.76755	0.0922018	0.76244
ENSG00000153558	FBXL2	0.715959	0.0452445	3.64147	4.76398	0.0923666	0.76244
ENSG00000264063	MIR3687	1.89238	1.00646	1.44085	4.76188	0.0924636	0.76244
ENSG00000147533	GOLGA7	-0.404374	-0.336	6.21614	4.7611	0.0924997	0.76244
ENSG00000182173	TSEN54	-0.0150879	0.286597	5.16606	4.75872	0.0926098	0.76244
ENSG00000089157	RPLP0	-0.438089	-0.109459	9.9182	4.75792	0.0926471	0.76244
ENSG00000091436	MLTK	-0.637383	0.0902606	4.47708	4.75687	0.0926955	0.76244
ENSG00000119723	COQ6	0.374433	0.595212	2.98689	4.75384	0.0928359	0.76244
ENSG00000131507	NDFIP1	-0.226591	-0.427077	7.85508	4.7519	0.0929263	0.76244
ENSG00000163435	ELF3	-0.024894	-0.429249	9.54638	4.7517	0.0929356	0.76244
ENSG00000187189	TSPYL4	0.599348	0.16575	4.74856	4.75088	0.0929737	0.76244
ENSG00000115942	ORC2	0.0703386	0.377763	4.75421	4.75066	0.0929838	0.76244
ENSG00000106692	FKTN	-0.0232172	0.431889	4.42359	4.74937	0.0930438	0.76244
ENSG00000088367	EPB41L1	0.478274	0.0810005	6.97555	4.74777	0.0931182	0.76244
ENSG00000186847	KRT14	1.73921	2.11381	7.56994	4.7466	0.0931726	0.76244
ENSG00000053501	USE1	-0.31937	-0.513768	3.96545	4.74594	0.0932037	0.76244
ENSG00000104375	STK3	-0.560888	-0.31355	4.6667	4.74529	0.093234	0.76244
ENSG00000105576	TNPO2	0.22061	0.426877	6.50454	4.74507	0.093244	0.76244
ENSG00000162591	MEGF6	-1.00595	0.406195	4.22964	4.74497	0.0932487	0.76244
ENSG00000161132	XXbac-B444P24.10	-1.34146	-0.427446	1.12067	4.74492	0.0932512	0.76244
ENSG00000101773	RBBP8	-0.153751	0.265243	6.02283	4.74459	0.0932665	0.76244
ENSG00000130755	GMFG	-1.49439	-0.597477	5.17327	4.74205	0.093385	0.76244
ENSG00000077157	PPP1R12B	0.0441246	0.533337	5.22699	4.74178	0.0933978	0.76244
ENSG00000113391	FAM172A	-0.319638	-0.482271	4.69449	4.74063	0.0934515	0.76244
ENSG00000136869	TLR4	-1.61054	-0.832612	5.86739	4.74031	0.0934664	0.76244
ENSG00000213694	S1PR3	0.916628	0.393559	1.96682	4.74018	0.0934724	0.76244
ENSG00000135932	CAB39	-0.179587	-0.423504	7.55842	4.73849	0.0935513	0.76244
ENSG00000151665	PIGF	0.309523	0.510525	3.52106	4.73554	0.0936896	0.76244
ENSG00000121753	BAI2	0.085796	-1.10845	3.17955	4.73501	0.0937143	0.76244
ENSG00000126262	FFAR2	-2.22655	-0.563323	7.28333	4.73363	0.0937789	0.76244
ENSG00000049239	H6PD	-0.4124	-0.207724	7.67596	4.73232	0.0938403	0.76244
ENSG00000087842	PIR	0.580312	0.00975635	4.33209	4.73021	0.0939396	0.76244
ENSG00000079432	CIC	0.212948	0.297316	6.81255	4.72989	0.0939544	0.76244
ENSG00000179862	CITED4	0.567986	-0.0150903	4.66454	4.72939	0.0939779	0.76244
ENSG00000013583	HEBP1	-0.543781	-0.358948	3.95479	4.72797	0.0940445	0.76244
ENSG00000047188	YTHDC2	0.134113	0.450483	5.78357	4.72768	0.0940582	0.76244
ENSG00000197299	BLM	-0.501895	0.513934	3.1072	4.72761	0.0940614	0.76244
ENSG00000089685	BIRC5	0.279098	1.12785	3.23811	4.72677	0.094101	0.76244
ENSG00000225950	NTF4	-1.27166	0.113595	1.80572	4.72495	0.094187	0.76244
ENSG00000174652	ZNF266	0.0201655	0.456862	5.19188	4.72401	0.094231	0.76244
ENSG00000072858	SIDT1	0.528295	0.0717802	4.97862	4.7239	0.0942363	0.76244
ENSG00000091317	CMTM6	-0.388946	-0.249257	7.6721	4.72379	0.0942414	0.76244
ENSG00000172766	NAA16	0.478055	0.743147	4.27313	4.72257	0.0942991	0.76244
ENSG00000141858	SAMD1	-0.0484402	0.296155	5.12278	4.72251	0.0943018	0.76244
ENSG00000134242	PTPN22	-0.333331	0.631759	3.24887	4.72128	0.0943598	0.76244
ENSG00000129353	SLC44A2	0.453861	0.152958	8.20035	4.72019	0.0944114	0.76244
ENSG00000162542	TMCO4	0.200849	-0.277436	6.08132	4.71912	0.0944616	0.76244
ENSG00000117479	SLC19A2	0.713593	0.174506	4.66422	4.71779	0.0945248	0.76244
ENSG00000205336	GPR56	0.3853	0.0228511	7.93472	4.71647	0.0945871	0.76244
ENSG00000102401	ARMCX3	-0.273768	-0.362903	6.17407	4.71602	0.0946085	0.76244
ENSG00000104412	EMC2	-0.286522	-0.317926	5.41939	4.71541	0.0946372	0.76244
ENSG00000088882	CPXM1	-1.17844	-0.365752	2.77791	4.71366	0.0947198	0.76244
ENSG00000204394	VARS	0.361986	0.497665	6.56958	4.71283	0.0947592	0.76244
ENSG00000198712	MT-CO2	-0.613993	-0.345571	10.9532	4.71278	0.0947615	0.76244
ENSG00000109452	INPP4B	-0.171823	-0.432704	5.56555	4.7126	0.0947702	0.76244
ENSG00000244617	ASPRV1	2.06457	2.16169	4.00096	4.71191	0.0948028	0.76244
ENSG00000102753	KPNA3	0.133459	-0.138013	6.3714	4.70934	0.0949249	0.76244
ENSG00000153989	NUS1	-0.202397	-0.386912	5.39836	4.70934	0.094925	0.76244
ENSG00000148400	NOTCH1	-0.076793	0.429948	6.96276	4.70926	0.0949289	0.76244
ENSG00000126214	KLC1	0.430104	0.542275	4.72962	4.70704	0.0950339	0.762874
ENSG00000198948	MFAP3L	0.492874	-0.436285	3.16917	4.7024	0.095255	0.764239
ENSG00000188827	SLX4	0.470332	0.5667	4.2979	4.69947	0.0953945	0.764575
ENSG00000112742	TTK	0.236849	1.08611	3.93351	4.69824	0.0954529	0.764575
ENSG00000179562	GCC1	-0.0232743	-0.387631	5.58313	4.69695	0.0955148	0.764575
ENSG00000100385	IL2RB	0.164622	1.02449	5.7385	4.69425	0.0956439	0.764575
ENSG00000172771	EFCAB12	0.523767	-1.12933	3.92132	4.69209	0.0957472	0.764575
ENSG00000114988	LMAN2L	-0.256627	-0.482554	4.11067	4.69077	0.0958102	0.764575
ENSG00000224769	AC069213.1	0.960456	-0.234633	5.43054	4.68998	0.0958481	0.764575
ENSG00000180182	MED14	0.254449	0.356555	5.85322	4.68718	0.0959827	0.764575
ENSG00000169976	SF3B5	-0.250218	-0.432815	6.25184	4.68702	0.0959903	0.764575
ENSG00000197168	NEK5	0.638644	-0.530695	2.83732	4.6862	0.0960293	0.764575
ENSG00000205155	PSENEN	-0.373375	-0.702641	4.4096	4.68338	0.0961648	0.764575
ENSG00000012232	EXTL3	0.335465	0.0607679	5.67359	4.68232	0.0962159	0.764575
ENSG00000185808	PIGP	0.166136	-0.297654	4.06752	4.68188	0.0962373	0.764575
ENSG00000237238	BMS1P10	-1.00581	-0.666168	0.839025	4.68079	0.0962895	0.764575
ENSG00000068697	LAPTM4A	-0.242252	-0.435649	8.24831	4.67981	0.096337	0.764575
ENSG00000144857	BOC	-0.0464682	0.601426	3.79585	4.67958	0.0963479	0.764575
ENSG00000172062	SMN1	-0.855213	-0.316293	1.28853	4.67884	0.0963834	0.764575
ENSG00000144061	NPHP1	-0.0958466	-1.21706	4.48152	4.67535	0.0965516	0.764575
ENSG00000125459	MSTO1	0.499628	0.0813582	3.23881	4.6724	0.0966946	0.764575
ENSG00000154589	LY96	-1.12296	-0.832976	3.03316	4.67179	0.0967238	0.764575
ENSG00000119900	OGFRL1	-0.069054	0.415064	6.51113	4.67054	0.0967842	0.764575
ENSG00000212123	PRR22	1.23236	1.55475	1.99836	4.6693	0.0968443	0.764575
ENSG00000188763	FZD9	0.762116	-0.315814	1.80922	4.66664	0.0969732	0.764575
ENSG00000110917	MLEC	-0.0553919	-0.347227	7.56567	4.66553	0.0970269	0.764575
ENSG00000165124	SVEP1	0.584657	-0.232757	3.33131	4.66501	0.0970524	0.764575
ENSG00000185274	WBSCR17	-1.99071	-0.811694	1.44177	4.66451	0.0970766	0.764575
ENSG00000168615	ADAM9	-0.117656	-0.345784	8.42732	4.66209	0.0971939	0.764575
ENSG00000159348	CYB5R1	0.10503	-0.222027	6.10532	4.66181	0.0972078	0.764575
ENSG00000143207	RFWD2	-0.371382	-0.136865	5.58531	4.66023	0.0972845	0.764575
ENSG00000244242	IFITM10	1.18779	1.08334	4.07927	4.66014	0.0972891	0.764575
ENSG00000151725	CENPU	0.074647	0.773407	4.48908	4.65943	0.0973237	0.764575
ENSG00000153993	SEMA3D	-0.031412	1.38727	0.793369	4.65614	0.0974839	0.764575
ENSG00000255717	SNHG1	0.86584	1.23428	5.56278	4.65522	0.0975284	0.764575
ENSG00000138767	CNOT6L	-0.251994	0.0822869	5.84363	4.65476	0.0975509	0.764575
ENSG00000127586	CHTF18	0.440974	1.07594	4.64972	4.6544	0.0975688	0.764575
ENSG00000072310	SREBF1	0.278834	0.401615	8.01136	4.65392	0.0975919	0.764575
ENSG00000170860	LSM3	-0.226425	0.185767	5.53319	4.65386	0.0975947	0.764575
ENSG00000163584	RPL22L1	0.172327	0.525063	4.52281	4.65091	0.097739	0.764575
ENSG00000162244	RPL29	-0.496006	-0.179591	8.16004	4.65046	0.0977609	0.764575
ENSG00000120256	LRP11	0.13911	-0.322135	7.28923	4.65036	0.0977659	0.764575
ENSG00000121621	KIF18A	-0.154346	0.786388	3.07487	4.65032	0.0977676	0.764575
ENSG00000168412	MTNR1A	-1.06813	-1.34912	3.23644	4.64945	0.0978104	0.764575
ENSG00000178295	GEN1	0.249692	0.788232	5.16893	4.64916	0.0978245	0.764575
ENSG00000006704	GTF2IRD1	0.425644	0.223275	5.79674	4.64651	0.0979542	0.764575
ENSG00000253525	CTD-2114J12.1	-0.798278	-0.8055	3.15518	4.64635	0.0979618	0.764575
ENSG00000114391	RPL24	-0.478735	-0.245127	8.5114	4.64614	0.0979721	0.764575
ENSG00000162852	CNST	0.136985	-0.212452	5.19825	4.6458	0.097989	0.764575
ENSG00000185561	TLCD2	0.675293	0.822728	2.03472	4.64412	0.0980714	0.764575
ENSG00000129657	SEC14L1	-0.191821	-0.341691	7.52978	4.64329	0.0981119	0.764575
ENSG00000105755	ETHE1	-0.522345	-0.320994	4.53749	4.64251	0.0981501	0.764575
ENSG00000170348	TMED10	-0.178913	-0.319574	8.29643	4.64235	0.0981582	0.764575
ENSG00000145919	BOD1	-0.421996	-0.0718831	4.93508	4.64145	0.0982021	0.764575
ENSG00000163071	SPATA18	0.318159	-0.751702	5.9985	4.64121	0.0982143	0.764575
ENSG00000184517	ZFP1	0.374643	0.584013	2.9602	4.64013	0.0982672	0.764575
ENSG00000021300	PLEKHB1	1.10936	-0.100897	4.38451	4.64009	0.0982689	0.764575
ENSG00000160957	RECQL4	0.437485	1.05515	4.23242	4.63992	0.0982777	0.764575
ENSG00000139618	BRCA2	-0.0357369	0.920622	4.04377	4.6396	0.098293	0.764575
ENSG00000140057	AK7	0.31964	-0.972142	4.69337	4.63916	0.0983151	0.764575
ENSG00000156968	MPV17L	-0.780603	-0.211593	7.0155	4.63823	0.0983608	0.764575
ENSG00000197063	MAFG	0.543691	0.316354	6.06481	4.63768	0.0983878	0.764575
ENSG00000104814	MAP4K1	-0.331777	0.683234	2.85358	4.63589	0.0984759	0.764575
ENSG00000184292	TACSTD2	-0.15365	-0.595857	10.8852	4.63444	0.0985473	0.764575
ENSG00000171792	RHNO1	-0.42011	-0.013616	4.83497	4.63442	0.0985481	0.764575
ENSG00000127125	PPCS	-0.357879	-0.312953	6.14901	4.63376	0.0985806	0.764575
ENSG00000181619	GPR135	1.06618	-0.376884	2.32516	4.63293	0.0986218	0.764575
ENSG00000151748	SAV1	-0.174938	-0.406383	5.65588	4.6301	0.0987612	0.76479
ENSG00000142178	SIK1	0.912773	0.210123	6.63347	4.62916	0.0988074	0.76479
ENSG00000100206	DMC1	0.591737	1.18271	0.918048	4.62841	0.0988448	0.76479
ENSG00000047849	MAP4	0.335454	0.288798	6.84627	4.62809	0.0988608	0.76479
ENSG00000182979	MTA1	0.272412	0.557808	5.93526	4.62552	0.0989879	0.76479
ENSG00000171860	C3AR1	-1.81532	-0.892928	5.77972	4.62284	0.0991206	0.76479
ENSG00000132589	FLOT2	-0.501311	-0.260867	7.62701	4.62194	0.0991648	0.76479
ENSG00000185803	SLC52A2	-0.174814	-0.458294	5.86593	4.62156	0.099184	0.76479
ENSG00000131015	ULBP2	-0.0095121	-1.1794	2.01839	4.62154	0.0991847	0.76479
ENSG00000170464	DNAJC18	-0.789849	-0.377627	2.61721	4.62116	0.0992038	0.76479
ENSG00000134755	DSC2	1.21161	0.545018	6.26235	4.62019	0.0992519	0.76479
ENSG00000198846	TOX	-0.105488	1.02084	0.942761	4.61991	0.0992657	0.76479
ENSG00000155636	RBM45	0.220348	0.586562	3.35733	4.61892	0.0993147	0.76479
ENSG00000014138	POLA2	0.415242	0.573913	5.14761	4.61776	0.0993723	0.764825
ENSG00000188566	NDOR1	0.506399	0.515535	4.43524	4.61607	0.0994563	0.764825
ENSG00000071073	MGAT4A	-0.25996	-0.533371	5.95055	4.61574	0.0994728	0.764825
ENSG00000253982	CTD-2336O2.1	0.228905	0.847984	2.28244	4.6138	0.0995693	0.764859
ENSG00000179799	OR7E22P	0.731311	-0.262355	1.75199	4.6136	0.0995796	0.764859
ENSG00000182938	OTOP3	1.82592	0.630654	1.62566	4.61226	0.0996463	0.764876
ENSG00000171243	SOSTDC1	0.722364	0.543865	2.95557	4.61106	0.099706	0.764876
ENSG00000112306	RPS12	-0.45696	-0.131977	9.21835	4.61039	0.0997396	0.764876
ENSG00000146410	MTFR2	0.248676	0.961466	2.42962	4.60944	0.0997865	0.764876
ENSG00000156689	GLYATL2	-0.217196	1.00693	2.25343	4.60715	0.0999009	0.76536
ENSG00000146648	EGFR	-0.195863	0.424855	7.46352	4.60548	0.0999844	0.765608
ENSG00000239264	TXNDC5	-0.0220508	-0.587119	3.1123	4.60343	0.100087	0.765701
ENSG00000188596	C12orf55	0.358826	-0.924235	3.3569	4.60319	0.100099	0.765701
ENSG00000115825	PRKD3	-0.157252	0.167108	5.09377	4.60217	0.10015	0.765701
ENSG00000196569	LAMA2	-0.194318	-1.74713	2.1499	4.59923	0.100298	0.766042
ENSG00000129355	CDKN2D	-0.754288	-0.396772	4.2712	4.5983	0.100344	0.766042
ENSG00000163682	RPL9	-0.370869	0.00938393	7.72229	4.59821	0.100349	0.766042
ENSG00000143850	PLEKHA6	-0.103933	-0.541142	5.77498	4.59558	0.100481	0.766113
ENSG00000184428	TOP1MT	-0.139918	0.329013	4.00694	4.59527	0.100496	0.766113
ENSG00000188312	CENPP	0.775693	1.19252	2.21842	4.59496	0.100512	0.766113
ENSG00000115568	ZNF142	0.498671	0.442578	4.65403	4.59334	0.100593	0.766345
ENSG00000131747	TOP2A	-0.166097	0.927456	7.05829	4.59166	0.100678	0.76644
ENSG00000100028	SNRPD3	-0.324566	-0.0544746	6.3684	4.59105	0.100708	0.76644
ENSG00000125304	TM9SF2	-0.101983	-0.370043	8.8194	4.58756	0.100884	0.767245
ENSG00000150967	ABCB9	0.756416	0.228444	3.01024	4.58594	0.100966	0.767245
ENSG00000129084	PSMA1	0.0455507	0.391312	4.40079	4.5859	0.100968	0.767245
ENSG00000205981	DNAJC19	-0.127275	0.23171	4.17429	4.58452	0.101038	0.767384
ENSG00000160828	STAG3L2	0.742966	1.22412	1.99781	4.58035	0.101249	0.768595
ENSG00000163689	C3orf67	-0.108905	-0.777413	3.50585	4.57346	0.101598	0.770685
ENSG00000134030	CTIF	0.0465539	-0.351652	4.94014	4.57208	0.101668	0.770685
ENSG00000204381	LAYN	-0.102897	-0.641048	4.66303	4.57082	0.101732	0.770685
ENSG00000072609	CHFR	0.00861607	0.321475	5.71252	4.56991	0.101779	0.770685
ENSG00000120055	C10orf95	0.486034	-0.487887	1.64358	4.56912	0.101819	0.770685
ENSG00000196878	LAMB3	-0.117771	-0.709762	8.59713	4.56883	0.101833	0.770685
ENSG00000177606	JUN	1.05293	0.264168	7.77093	4.56692	0.101931	0.771034
ENSG00000181789	COPG1	-0.117465	-0.400353	8.01714	4.56377	0.102091	0.771857
ENSG00000140835	CHST4	-0.520497	-1.01939	4.66666	4.55809	0.102382	0.773305
ENSG00000124459	ZNF45	-0.513958	-0.226789	3.94407	4.557	0.102438	0.773305
ENSG00000155858	LSM11	-0.236895	0.34177	3.18525	4.55614	0.102482	0.773305
ENSG00000198700	IPO9	0.285199	0.38224	6.2652	4.55598	0.10249	0.773305
ENSG00000112137	PHACTR1	-1.35912	-0.876828	3.61131	4.55253	0.102667	0.7739
ENSG00000175115	PACS1	0.308494	0.290245	6.18828	4.55219	0.102684	0.7739
ENSG00000138378	STAT4	-0.621095	0.69245	3.00945	4.55101	0.102745	0.7739
ENSG00000140497	SCAMP2	0.204004	-0.216131	7.64281	4.55041	0.102776	0.7739
ENSG00000041982	TNC	-0.332187	0.424647	7.97533	4.54749	0.102926	0.774337
ENSG00000058804	NDC1	0.12244	0.623158	5.48027	4.54571	0.103017	0.774337
ENSG00000075218	GTSE1	0.209107	1.18361	4.06214	4.54525	0.103041	0.774337
ENSG00000149212	SESN3	0.167624	0.712521	5.26264	4.54525	0.103041	0.774337
ENSG00000168936	TMEM129	0.135336	0.33606	5.75324	4.53996	0.103314	0.775016
ENSG00000158470	B4GALT5	0.173787	-0.283498	8.83618	4.53945	0.10334	0.775016
ENSG00000166535	A2ML1	0.134051	-1.09891	6.51803	4.53915	0.103356	0.775016
ENSG00000188064	WNT7B	0.514751	-0.103262	6.36291	4.53791	0.10342	0.775016
ENSG00000234883	MIR155HG	-2.29976	0.0792507	1.15125	4.53789	0.103421	0.775016
ENSG00000171533	MAP6	0.515335	-0.932017	4.27027	4.53748	0.103443	0.775016
ENSG00000168288	MMADHC	-0.204186	-0.335122	6.90485	4.5349	0.103576	0.775625
ENSG00000172175	MALT1	0.0362444	0.47996	4.91962	4.53363	0.103642	0.77573
ENSG00000151135	C12orf23	-0.0913998	-0.490684	6.28781	4.53093	0.103782	0.775858
ENSG00000221843	C2orf16	-0.309545	0.722934	0.991704	4.52957	0.103852	0.775858
[truncated: 12,948 more rows]
