# Supplementary material for: Cilia-related gene signature in the nasal mucosa correlates with disease severity and outcomes in critical respiratory syncytial virus bronchiolitis
Source: Front Immunol. 2022 Sep 23;13:924792. doi: 10.3389/fimmu.2022.924792 (PMC9540395; doi:10.3389/fimmu.2022.924792)
Supplement: Supplementary file 7 [file DataSheet_6.xlsx]

## Sheet: Cluster 1
GO Term	Description	P-value	FDR q-value	Enrichment	N	B	n	b	Genes
GO:0006259	DNA metabolic process	4.23e-30	6.03e-26	4.38	12574	650	349	79	[CDC6 - cell division cycle 6, C9orf142 - chromosome 9 open reading frame 142, FAM111B - family with sequence similarity 111, member b, RFC4 - replication factor c (activator 1) 4, 37kda, RFC5 - replication factor c (activator 1) 5, 36.5kda, RFC3 - replication factor c (activator 1) 3, 38kda, RFC1 - replication factor c (activator 1) 1, 145kda, ORC1 - origin recognition complex, subunit 1, GINS3 …
GO:1903047	mitotic cell cycle process	5.13e-27	3.66e-23	4.52	12574	550	349	69	[CDC6 - cell division cycle 6, CDC25A - cell division cycle 25a, ZWILCH - zwilch kinetochore protein, ORC1 - origin recognition complex, subunit 1, GINS3 - gins complex subunit 3 (psf3 homolog), GSG2 - germ cell associated 2 (haspin), CDC25B - cell division cycle 25b, SMC3 - structural maintenance of chromosomes 3, LIG1 - ligase i, dna, atp-dependent, PRIM1 - primase, dna, polypeptide 1 (49kda), …
GO:0006281	DNA repair	6.08e-25	2.89e-21	5	12574	418	349	58	[C9orf142 - chromosome 9 open reading frame 142, RFC4 - replication factor c (activator 1) 4, 37kda, RFC5 - replication factor c (activator 1) 5, 36.5kda, RFC3 - replication factor c (activator 1) 3, 38kda, RFC1 - replication factor c (activator 1) 1, 145kda, HMGB2 - high mobility group box 2, DTL - denticleless e3 ubiquitin protein ligase homolog (drosophila), HMGB1 - high mobility group box 1, …
GO:0006260	DNA replication	3.13e-24	1.12e-20	9.14	12574	138	349	35	[CDC6 - cell division cycle 6, FAM111B - family with sequence similarity 111, member b, RFC4 - replication factor c (activator 1) 4, 37kda, MCM7 - minichromosome maintenance complex component 7, RFC5 - replication factor c (activator 1) 5, 36.5kda, RFC3 - replication factor c (activator 1) 3, 38kda, RFC1 - replication factor c (activator 1) 1, 145kda, ORC1 - origin recognition complex, subunit 1,…
GO:0006974	cellular response to DNA damage stimulus	3.34e-24	9.53e-21	3.95	12574	648	349	71	[C9orf142 - chromosome 9 open reading frame 142, RFC4 - replication factor c (activator 1) 4, 37kda, RFC5 - replication factor c (activator 1) 5, 36.5kda, RFC3 - replication factor c (activator 1) 3, 38kda, RFC1 - replication factor c (activator 1) 1, 145kda, WDR76 - wd repeat domain 76, HMGB2 - high mobility group box 2, HMGB1 - high mobility group box 1, DTL - denticleless e3 ubiquitin protein …
GO:0022402	cell cycle process	2.41e-23	5.73e-20	3.47	12574	820	349	79	[CDC6 - cell division cycle 6, RFC4 - replication factor c (activator 1) 4, 37kda, CDC25A - cell division cycle 25a, RFC5 - replication factor c (activator 1) 5, 36.5kda, RFC3 - replication factor c (activator 1) 3, 38kda, ZWILCH - zwilch kinetochore protein, RFC1 - replication factor c (activator 1) 1, 145kda, ORC1 - origin recognition complex, subunit 1, GINS3 - gins complex subunit 3 (psf3 hom…
GO:0006270	DNA replication initiation	9.2e-21	1.87e-17	20.92	12574	31	349	18	[CDC6 - cell division cycle 6, MCM7 - minichromosome maintenance complex component 7, ORC1 - origin recognition complex, subunit 1, CCNE1 - cyclin e1, GINS3 - gins complex subunit 3 (psf3 homolog), PRIM1 - primase, dna, polypeptide 1 (49kda), MCM4 - minichromosome maintenance complex component 4, MCM3 - minichromosome maintenance complex component 3, MCM10 - minichromosome maintenance complex com…
GO:0051276	chromosome organization	1.72e-17	3.07e-14	4.91	12574	301	349	41	[RFC4 - replication factor c (activator 1) 4, 37kda, MSH2 - muts homolog 2, colon cancer, nonpolyposis type 1 (e. coli), MCM7 - minichromosome maintenance complex component 7, RFC5 - replication factor c (activator 1) 5, 36.5kda, RFC3 - replication factor c (activator 1) 3, 38kda, RFC1 - replication factor c (activator 1) 1, 145kda, CCNE1 - cyclin e1, HMGB2 - high mobility group box 2, HMGB1 - hi…
GO:0090304	nucleic acid metabolic process	2.66e-17	4.21e-14	2.21	12574	1826	349	112	[CDC6 - cell division cycle 6, C9orf142 - chromosome 9 open reading frame 142, RFC4 - replication factor c (activator 1) 4, 37kda, RFC5 - replication factor c (activator 1) 5, 36.5kda, EXOSC10 - exosome component 10, TCOF1 - treacher collins-franceschetti syndrome 1, RFC3 - replication factor c (activator 1) 3, 38kda, SYMPK - symplekin, RFC1 - replication factor c (activator 1) 1, 145kda, ORC1 - …
GO:0006271	DNA strand elongation involved in DNA replication	3.52e-17	5.02e-14	26.02	12574	18	349	13	[PCNA - proliferating cell nuclear antigen, RFC4 - replication factor c (activator 1) 4, 37kda, MCM7 - minichromosome maintenance complex component 7, RFC3 - replication factor c (activator 1) 3, 38kda, GINS1 - gins complex subunit 1 (psf1 homolog), GINS3 - gins complex subunit 3 (psf3 homolog), LIG1 - ligase i, dna, atp-dependent, GINS4 - gins complex subunit 4 (sld5 homolog), MCM4 - minichromos…
GO:0022616	DNA strand elongation	3.03e-16	3.92e-13	23.42	12574	20	349	13	[PCNA - proliferating cell nuclear antigen, RFC4 - replication factor c (activator 1) 4, 37kda, MCM7 - minichromosome maintenance complex component 7, RFC3 - replication factor c (activator 1) 3, 38kda, GINS1 - gins complex subunit 1 (psf1 homolog), GINS3 - gins complex subunit 3 (psf3 homolog), LIG1 - ligase i, dna, atp-dependent, GINS4 - gins complex subunit 4 (sld5 homolog), MCM4 - minichromos…
GO:0000082	G1/S transition of mitotic cell cycle	9.92e-16	1.18e-12	9.22	12574	86	349	22	[CDC6 - cell division cycle 6, CDC25A - cell division cycle 25a, MCM7 - minichromosome maintenance complex component 7, ORC1 - origin recognition complex, subunit 1, CCNE1 - cyclin e1, E2F1 - e2f transcription factor 1, PRIM1 - primase, dna, polypeptide 1 (49kda), MCM8 - minichromosome maintenance complex component 8, MCM4 - minichromosome maintenance complex component 4, INHBA - inhibin, beta a,…
GO:0044843	cell cycle G1/S phase transition	1.68e-15	1.85e-12	9.01	12574	88	349	22	[CDC6 - cell division cycle 6, CDC25A - cell division cycle 25a, MCM7 - minichromosome maintenance complex component 7, ORC1 - origin recognition complex, subunit 1, CCNE1 - cyclin e1, E2F1 - e2f transcription factor 1, PRIM1 - primase, dna, polypeptide 1 (49kda), MCM8 - minichromosome maintenance complex component 8, MCM4 - minichromosome maintenance complex component 4, INHBA - inhibin, beta a,…
GO:0006302	double-strand break repair	7.99e-13	8.14e-10	5.85	12574	154	349	25	[C9orf142 - chromosome 9 open reading frame 142, MSH2 - muts homolog 2, colon cancer, nonpolyposis type 1 (e. coli), MCM7 - minichromosome maintenance complex component 7, HMGB2 - high mobility group box 2, HMGB1 - high mobility group box 1, ESCO2 - establishment of sister chromatid cohesion n-acetyltransferase 2, FANCD2 - fanconi anemia, complementation group d2, RECQL - recq protein-like (dna h…
GO:0006139	nucleobase-containing compound metabolic process	9.22e-13	8.76e-10	1.87	12574	2254	349	117	[CDC6 - cell division cycle 6, C9orf142 - chromosome 9 open reading frame 142, RFC4 - replication factor c (activator 1) 4, 37kda, RFC5 - replication factor c (activator 1) 5, 36.5kda, EXOSC10 - exosome component 10, TCOF1 - treacher collins-franceschetti syndrome 1, RFC3 - replication factor c (activator 1) 3, 38kda, SYMPK - symplekin, RFC1 - replication factor c (activator 1) 1, 145kda, ORC1 - …
GO:0033554	cellular response to stress	9.24e-13	8.23e-10	2.23	12574	1342	349	83	[C9orf142 - chromosome 9 open reading frame 142, RFC4 - replication factor c (activator 1) 4, 37kda, RFC5 - replication factor c (activator 1) 5, 36.5kda, RFC3 - replication factor c (activator 1) 3, 38kda, RFC1 - replication factor c (activator 1) 1, 145kda, WDR76 - wd repeat domain 76, HMGB2 - high mobility group box 2, DTL - denticleless e3 ubiquitin protein ligase homolog (drosophila), HMGB1 …
GO:0071103	DNA conformation change	1.24e-12	1.04e-09	6.33	12574	131	349	23	[NCAPG - non-smc condensin i complex, subunit g, NCAPH2 - non-smc condensin ii complex, subunit h2, CDCA5 - cell division cycle associated 5, RFC4 - replication factor c (activator 1) 4, 37kda, MCM7 - minichromosome maintenance complex component 7, RFC5 - replication factor c (activator 1) 5, 36.5kda, RFC3 - replication factor c (activator 1) 3, 38kda, NCAPD3 - non-smc condensin ii complex, subun…
GO:0000727	double-strand break repair via break-induced replication	1.81e-12	1.43e-09	27.02	12574	12	349	9	[MCM4 - minichromosome maintenance complex component 4, MCM3 - minichromosome maintenance complex component 3, MCM6 - minichromosome maintenance complex component 6, MCM5 - minichromosome maintenance complex component 5, MCM7 - minichromosome maintenance complex component 7, MCM2 - minichromosome maintenance complex component 2, CDC45 - cell division cycle 45, GINS2 - gins complex subunit 2 (psf2…
GO:0046483	heterocycle metabolic process	2.37e-12	1.78e-09	1.82	12574	2371	349	120	[CDC6 - cell division cycle 6, C9orf142 - chromosome 9 open reading frame 142, RFC4 - replication factor c (activator 1) 4, 37kda, RFC5 - replication factor c (activator 1) 5, 36.5kda, EXOSC10 - exosome component 10, TCOF1 - treacher collins-franceschetti syndrome 1, RFC3 - replication factor c (activator 1) 3, 38kda, SYMPK - symplekin, RFC1 - replication factor c (activator 1) 1, 145kda, ORC1 - …
GO:0044770	cell cycle phase transition	2.79e-12	1.99e-09	4.58	12574	236	349	30	[CDC6 - cell division cycle 6, CDC25A - cell division cycle 25a, MCM7 - minichromosome maintenance complex component 7, ORC1 - origin recognition complex, subunit 1, CCNE1 - cyclin e1, CDC25B - cell division cycle 25b, PRIM1 - primase, dna, polypeptide 1 (49kda), INHBA - inhibin, beta a, HAUS6 - haus augmin-like complex, subunit 6, MCM10 - minichromosome maintenance complex component 10, GMNN - g…
GO:0006725	cellular aromatic compound metabolic process	5.38e-12	3.65e-09	1.8	12574	2399	349	120	[CDC6 - cell division cycle 6, C9orf142 - chromosome 9 open reading frame 142, RFC4 - replication factor c (activator 1) 4, 37kda, RFC5 - replication factor c (activator 1) 5, 36.5kda, EXOSC10 - exosome component 10, TCOF1 - treacher collins-franceschetti syndrome 1, RFC3 - replication factor c (activator 1) 3, 38kda, SYMPK - symplekin, RFC1 - replication factor c (activator 1) 1, 145kda, ORC1 - …
GO:0044772	mitotic cell cycle phase transition	6.45e-12	4.18e-09	4.58	12574	228	349	29	[CDC6 - cell division cycle 6, CDC25A - cell division cycle 25a, MCM7 - minichromosome maintenance complex component 7, ORC1 - origin recognition complex, subunit 1, CCNE1 - cyclin e1, CDC25B - cell division cycle 25b, PRIM1 - primase, dna, polypeptide 1 (49kda), INHBA - inhibin, beta a, HAUS6 - haus augmin-like complex, subunit 6, MCM10 - minichromosome maintenance complex component 10, GMNN - g…
GO:0034645	cellular macromolecule biosynthetic process	4.05e-11	2.51e-08	2.61	12574	759	349	55	[CDC6 - cell division cycle 6, FAM111B - family with sequence similarity 111, member b, RFC4 - replication factor c (activator 1) 4, 37kda, RFC5 - replication factor c (activator 1) 5, 36.5kda, TCOF1 - treacher collins-franceschetti syndrome 1, RFC3 - replication factor c (activator 1) 3, 38kda, RFC1 - replication factor c (activator 1) 1, 145kda, ORC1 - origin recognition complex, subunit 1, DTL…
GO:1901360	organic cyclic compound metabolic process	7.34e-11	4.36e-08	1.72	12574	2552	349	122	[CDC6 - cell division cycle 6, C9orf142 - chromosome 9 open reading frame 142, RFC4 - replication factor c (activator 1) 4, 37kda, RFC5 - replication factor c (activator 1) 5, 36.5kda, EXOSC10 - exosome component 10, TCOF1 - treacher collins-franceschetti syndrome 1, RFC3 - replication factor c (activator 1) 3, 38kda, SYMPK - symplekin, RFC1 - replication factor c (activator 1) 1, 145kda, ORC1 - …
GO:0032201	telomere maintenance via semi-conservative replication	1.15e-10	6.55e-08	16.38	12574	22	349	10	[PCNA - proliferating cell nuclear antigen, POLE2 - polymerase (dna directed), epsilon 2, accessory subunit, RFC4 - replication factor c (activator 1) 4, 37kda, POLE - polymerase (dna directed), epsilon, catalytic subunit, RFC5 - replication factor c (activator 1) 5, 36.5kda, POLD1 - polymerase (dna directed), delta 1, catalytic subunit, RFC3 - replication factor c (activator 1) 3, 38kda, POLA1 -…
GO:0034641	cellular nitrogen compound metabolic process	1.79e-10	9.83e-08	1.69	12574	2646	349	124	[CDC6 - cell division cycle 6, C9orf142 - chromosome 9 open reading frame 142, RFC4 - replication factor c (activator 1) 4, 37kda, RFC5 - replication factor c (activator 1) 5, 36.5kda, EXOSC10 - exosome component 10, TCOF1 - treacher collins-franceschetti syndrome 1, RFC3 - replication factor c (activator 1) 3, 38kda, SYMPK - symplekin, RFC1 - replication factor c (activator 1) 1, 145kda, ORC1 - …
GO:0006310	DNA recombination	3.32e-10	1.75e-07	5.08	12574	156	349	22	[MSH2 - muts homolog 2, colon cancer, nonpolyposis type 1 (e. coli), MCM7 - minichromosome maintenance complex component 7, BCL11B - b-cell cll/lymphoma 11b (zinc finger protein), NSMCE4A - non-smc element 4 homolog a (s. cerevisiae), EID3 - ep300 interacting inhibitor of differentiation 3, MMS22L - mms22-like, dna repair protein, HMGB2 - high mobility group box 2, HMGB1 - high mobility group box…
GO:0000731	DNA synthesis involved in DNA repair	3.73e-10	1.9e-07	9.76	12574	48	349	13	[PCNA - proliferating cell nuclear antigen, RFC4 - replication factor c (activator 1) 4, 37kda, RFC5 - replication factor c (activator 1) 5, 36.5kda, RFC3 - replication factor c (activator 1) 3, 38kda, RFC1 - replication factor c (activator 1) 1, 145kda, CCDC111 - coiled-coil domain containing 111, C1orf86 - chromosome 1 open reading frame 86, DTL - denticleless e3 ubiquitin protein ligase homolo…
GO:0006301	postreplication repair	3.73e-10	1.83e-07	9.76	12574	48	349	13	[PCNA - proliferating cell nuclear antigen, MSH2 - muts homolog 2, colon cancer, nonpolyposis type 1 (e. coli), RFC4 - replication factor c (activator 1) 4, 37kda, RFC5 - replication factor c (activator 1) 5, 36.5kda, RAD18 - rad18 homolog (s. cerevisiae), RFC3 - replication factor c (activator 1) 3, 38kda, RFC1 - replication factor c (activator 1) 1, 145kda, CCDC111 - coiled-coil domain containi…
GO:0044260	cellular macromolecule metabolic process	1.82e-09	8.65e-07	1.51	12574	3684	349	154	[CDC6 - cell division cycle 6, C9orf142 - chromosome 9 open reading frame 142, CDC25A - cell division cycle 25a, RFC4 - replication factor c (activator 1) 4, 37kda, RFC5 - replication factor c (activator 1) 5, 36.5kda, TCOF1 - treacher collins-franceschetti syndrome 1, EXOSC10 - exosome component 10, RFC3 - replication factor c (activator 1) 3, 38kda, RFC1 - replication factor c (activator 1) 1, …
GO:0009059	macromolecule biosynthetic process	2.76e-09	1.27e-06	2.24	12574	947	349	59	[CDC6 - cell division cycle 6, FAM111B - family with sequence similarity 111, member b, RFC4 - replication factor c (activator 1) 4, 37kda, RFC5 - replication factor c (activator 1) 5, 36.5kda, TCOF1 - treacher collins-franceschetti syndrome 1, RFC3 - replication factor c (activator 1) 3, 38kda, SYMPK - symplekin, RFC1 - replication factor c (activator 1) 1, 145kda, ORC1 - origin recognition comp…
GO:0051301	cell division	2.94e-09	1.31e-06	3.29	12574	350	349	32	[CDC6 - cell division cycle 6, CDC25A - cell division cycle 25a, MIS18A - mis18 kinetochore protein homolog a (s. pombe), ZWILCH - zwilch kinetochore protein, CCNE1 - cyclin e1, SMC3 - structural maintenance of chromosomes 3, CDC25B - cell division cycle 25b, TACC1 - transforming, acidic coiled-coil containing protein 1, LIG1 - ligase i, dna, atp-dependent, BUB3 - bub3 mitotic checkpoint protein,…
GO:0032392	DNA geometric change	4.09e-09	1.77e-06	6.27	12574	92	349	16	[RFC4 - replication factor c (activator 1) 4, 37kda, MCM7 - minichromosome maintenance complex component 7, RFC5 - replication factor c (activator 1) 5, 36.5kda, RFC3 - replication factor c (activator 1) 3, 38kda, HMGB2 - high mobility group box 2, HMGB1 - high mobility group box 1, DDB2 - damage-specific dna binding protein 2, 48kda, MCM8 - minichromosome maintenance complex component 8, MCM4 - …
GO:0006261	DNA-dependent DNA replication	4.37e-09	1.83e-06	12.01	12574	30	349	10	[POLE2 - polymerase (dna directed), epsilon 2, accessory subunit, MCM6 - minichromosome maintenance complex component 6, MGME1 - mitochondrial genome maintenance exonuclease 1, RFC4 - replication factor c (activator 1) 4, 37kda, RFC5 - replication factor c (activator 1) 5, 36.5kda, POLD1 - polymerase (dna directed), delta 1, catalytic subunit, WDHD1 - wd repeat and hmg-box dna binding protein 1, …
GO:0065004	protein-DNA complex assembly	6.41e-09	2.61e-06	5.03	12574	136	349	19	[MCM7 - minichromosome maintenance complex component 7, MIS18A - mis18 kinetochore protein homolog a (s. pombe), ANP32B - acidic (leucine-rich) nuclear phosphoprotein 32 family, member b, HMGB2 - high mobility group box 2, CHAF1A - chromatin assembly factor 1, subunit a (p150), DDB2 - damage-specific dna binding protein 2, 48kda, MCM4 - minichromosome maintenance complex component 4, MCM3 - minic…
GO:0019985	translesion synthesis	7.24e-09	2.87e-06	9.91	12574	40	349	11	[PCNA - proliferating cell nuclear antigen, POLE2 - polymerase (dna directed), epsilon 2, accessory subunit, RFC4 - replication factor c (activator 1) 4, 37kda, RFC5 - replication factor c (activator 1) 5, 36.5kda, KIAA0101 - kiaa0101, POLD1 - polymerase (dna directed), delta 1, catalytic subunit, RFC3 - replication factor c (activator 1) 3, 38kda, RFC1 - replication factor c (activator 1) 1, 145…
GO:0000724	double-strand break repair via homologous recombination	8.63e-09	3.33e-06	6.43	12574	84	349	15	[MCM7 - minichromosome maintenance complex component 7, MMS22L - mms22-like, dna repair protein, TONSL - tonsoku-like, dna repair protein, GINS4 - gins complex subunit 4 (sld5 homolog), MCM4 - minichromosome maintenance complex component 4, MCM8 - minichromosome maintenance complex component 8, MCM3 - minichromosome maintenance complex component 3, MCM6 - minichromosome maintenance complex compon…
GO:0051716	cellular response to stimulus	9.99e-09	3.75e-06	1.71	12574	2154	349	102	[CDC6 - cell division cycle 6, C9orf142 - chromosome 9 open reading frame 142, CDC25A - cell division cycle 25a, RFC4 - replication factor c (activator 1) 4, 37kda, RFC5 - replication factor c (activator 1) 5, 36.5kda, RFC3 - replication factor c (activator 1) 3, 38kda, RFC1 - replication factor c (activator 1) 1, 145kda, WDR76 - wd repeat domain 76, TRAIP - traf interacting protein, LIG1 - ligas…
GO:1902299	pre-replicative complex assembly involved in cell cycle DNA replication	1.17e-08	4.28e-06	27.02	12574	8	349	6	[MCM4 - minichromosome maintenance complex component 4, MCM3 - minichromosome maintenance complex component 3, MCM6 - minichromosome maintenance complex component 6, MCM7 - minichromosome maintenance complex component 7, MCM5 - minichromosome maintenance complex component 5, MCM2 - minichromosome maintenance complex component 2]
GO:0036388	pre-replicative complex assembly	1.17e-08	4.17e-06	27.02	12574	8	349	6	[MCM4 - minichromosome maintenance complex component 4, MCM3 - minichromosome maintenance complex component 3, MCM6 - minichromosome maintenance complex component 6, MCM5 - minichromosome maintenance complex component 5, MCM7 - minichromosome maintenance complex component 7, MCM2 - minichromosome maintenance complex component 2]
GO:0006267	pre-replicative complex assembly involved in nuclear cell cycle DNA replication	1.17e-08	4.07e-06	27.02	12574	8	349	6	[MCM4 - minichromosome maintenance complex component 4, MCM3 - minichromosome maintenance complex component 3, MCM6 - minichromosome maintenance complex component 6, MCM5 - minichromosome maintenance complex component 5, MCM7 - minichromosome maintenance complex component 7, MCM2 - minichromosome maintenance complex component 2]
GO:0000725	recombinational repair	1.21e-08	4.1e-06	6.28	12574	86	349	15	[MCM7 - minichromosome maintenance complex component 7, MMS22L - mms22-like, dna repair protein, TONSL - tonsoku-like, dna repair protein, GINS4 - gins complex subunit 4 (sld5 homolog), MCM8 - minichromosome maintenance complex component 8, MCM4 - minichromosome maintenance complex component 4, MCM3 - minichromosome maintenance complex component 3, MCM6 - minichromosome maintenance complex compon…
GO:0071897	DNA biosynthetic process	1.21e-08	4e-06	6.28	12574	86	349	15	[PCNA - proliferating cell nuclear antigen, RFC4 - replication factor c (activator 1) 4, 37kda, RFC5 - replication factor c (activator 1) 5, 36.5kda, RFC3 - replication factor c (activator 1) 3, 38kda, RFC1 - replication factor c (activator 1) 1, 145kda, CCDC111 - coiled-coil domain containing 111, C1orf86 - chromosome 1 open reading frame 86, DTL - denticleless e3 ubiquitin protein ligase homolo…
GO:0051052	regulation of DNA metabolic process	4.37e-08	1.42e-05	3.08	12574	351	349	30	[CDC6 - cell division cycle 6, MSH2 - muts homolog 2, colon cancer, nonpolyposis type 1 (e. coli), RFC4 - replication factor c (activator 1) 4, 37kda, RFC5 - replication factor c (activator 1) 5, 36.5kda, MIS18A - mis18 kinetochore protein homolog a (s. pombe), EXOSC10 - exosome component 10, RFC3 - replication factor c (activator 1) 3, 38kda, SETDB1 - set domain, bifurcated 1, AURKB - aurora kin…
GO:0006297	nucleotide-excision repair, DNA gap filling	4.83e-08	1.53e-05	13.73	12574	21	349	8	[PCNA - proliferating cell nuclear antigen, RFC4 - replication factor c (activator 1) 4, 37kda, POLE - polymerase (dna directed), epsilon, catalytic subunit, RFC5 - replication factor c (activator 1) 5, 36.5kda, POLD1 - polymerase (dna directed), delta 1, catalytic subunit, RFC3 - replication factor c (activator 1) 3, 38kda, RFC1 - replication factor c (activator 1) 1, 145kda, LIG1 - ligase i, dn…
GO:0000083	regulation of transcription involved in G1/S transition of mitotic cell cycle	5.41e-08	1.68e-05	11.18	12574	29	349	9	[CDC6 - cell division cycle 6, PCNA - proliferating cell nuclear antigen, FBXO5 - f-box protein 5, POLA1 - polymerase (dna directed), alpha 1, catalytic subunit, ORC1 - origin recognition complex, subunit 1, CDC45 - cell division cycle 45, CCNE1 - cyclin e1, TYMS - thymidylate synthetase, E2F1 - e2f transcription factor 1]
GO:0032508	DNA duplex unwinding	9.23e-08	2.8e-05	5.87	12574	86	349	14	[RFC4 - replication factor c (activator 1) 4, 37kda, MCM7 - minichromosome maintenance complex component 7, RFC5 - replication factor c (activator 1) 5, 36.5kda, RFC3 - replication factor c (activator 1) 3, 38kda, DDB2 - damage-specific dna binding protein 2, 48kda, MCM8 - minichromosome maintenance complex component 8, MCM4 - minichromosome maintenance complex component 4, MCM3 - minichromosome …
GO:1902975	mitotic DNA replication initiation	9.39e-08	2.79e-05	30.02	12574	6	349	5	[MCM4 - minichromosome maintenance complex component 4, MCM3 - minichromosome maintenance complex component 3, MCM2 - minichromosome maintenance complex component 2, POLA1 - polymerase (dna directed), alpha 1, catalytic subunit, GINS3 - gins complex subunit 3 (psf3 homolog)]
GO:1902315	nuclear cell cycle DNA replication initiation	9.39e-08	2.73e-05	30.02	12574	6	349	5	[MCM4 - minichromosome maintenance complex component 4, MCM3 - minichromosome maintenance complex component 3, MCM2 - minichromosome maintenance complex component 2, POLA1 - polymerase (dna directed), alpha 1, catalytic subunit, GINS3 - gins complex subunit 3 (psf3 homolog)]
GO:1902292	cell cycle DNA replication initiation	9.39e-08	2.68e-05	30.02	12574	6	349	5	[MCM4 - minichromosome maintenance complex component 4, MCM3 - minichromosome maintenance complex component 3, MCM2 - minichromosome maintenance complex component 2, POLA1 - polymerase (dna directed), alpha 1, catalytic subunit, GINS3 - gins complex subunit 3 (psf3 homolog)]
GO:0071824	protein-DNA complex subunit organization	1.87e-07	5.23e-05	4.1	12574	167	349	19	[MCM7 - minichromosome maintenance complex component 7, MIS18A - mis18 kinetochore protein homolog a (s. pombe), ANP32B - acidic (leucine-rich) nuclear phosphoprotein 32 family, member b, HMGB2 - high mobility group box 2, CHAF1A - chromatin assembly factor 1, subunit a (p150), DDB2 - damage-specific dna binding protein 2, 48kda, MCM4 - minichromosome maintenance complex component 4, MCM3 - minic…
GO:0006275	regulation of DNA replication	2.53e-07	6.94e-05	5.42	12574	93	349	14	[CDC6 - cell division cycle 6, PCNA - proliferating cell nuclear antigen, RFC4 - replication factor c (activator 1) 4, 37kda, RFC5 - replication factor c (activator 1) 5, 36.5kda, RFC3 - replication factor c (activator 1) 3, 38kda, SMC3 - structural maintenance of chromosomes 3, TIMELESS - timeless circadian clock, ESCO2 - establishment of sister chromatid cohesion n-acetyltransferase 2, E2F8 - e…
GO:0043170	macromolecule metabolic process	3.33e-07	8.96e-05	1.35	12574	4633	349	174	[CDC6 - cell division cycle 6, C9orf142 - chromosome 9 open reading frame 142, RFC4 - replication factor c (activator 1) 4, 37kda, CDC25A - cell division cycle 25a, RFC5 - replication factor c (activator 1) 5, 36.5kda, TCOF1 - treacher collins-franceschetti syndrome 1, EXOSC10 - exosome component 10, RFC3 - replication factor c (activator 1) 3, 38kda, SYMPK - symplekin, RFC1 - replication factor …
GO:0000278	mitotic cell cycle	4.02e-07	0.000106	4.87	12574	111	349	15	[CDC6 - cell division cycle 6, CDCA5 - cell division cycle associated 5, TPX2 - tpx2, microtubule-associated, PKMYT1 - protein kinase, membrane associated tyrosine/threonine 1, GSG2 - germ cell associated 2 (haspin), CDC25B - cell division cycle 25b, SMC3 - structural maintenance of chromosomes 3, KIF22 - kinesin family member 22, E2F8 - e2f transcription factor 8, MASTL - microtubule associated …
GO:0050896	response to stimulus	4.62e-07	0.00012	1.44	12574	3418	349	137	[CDC6 - cell division cycle 6, C9orf142 - chromosome 9 open reading frame 142, LAX1 - lymphocyte transmembrane adaptor 1, CDC25A - cell division cycle 25a, RFC4 - replication factor c (activator 1) 4, 37kda, MIR142 - microrna 142, RFC5 - replication factor c (activator 1) 5, 36.5kda, RFC3 - replication factor c (activator 1) 3, 38kda, LGALS8 - lectin, galactoside-binding, soluble, 8, RFC1 - repli…
GO:0042276	error-prone translesion synthesis	6.78e-07	0.000173	12.61	12574	20	349	7	[PCNA - proliferating cell nuclear antigen, POLE2 - polymerase (dna directed), epsilon 2, accessory subunit, RFC4 - replication factor c (activator 1) 4, 37kda, RFC5 - replication factor c (activator 1) 5, 36.5kda, RFC3 - replication factor c (activator 1) 3, 38kda, RFC1 - replication factor c (activator 1) 1, 145kda, CCDC111 - coiled-coil domain containing 111]
GO:0045005	DNA-dependent DNA replication maintenance of fidelity	7.06e-07	0.000177	8.53	12574	38	349	9	[PCNA - proliferating cell nuclear antigen, POLE - polymerase (dna directed), epsilon, catalytic subunit, NUCKS1 - nuclear casein kinase and cyclin-dependent kinase substrate 1, POLD1 - polymerase (dna directed), delta 1, catalytic subunit, MMS22L - mms22-like, dna repair protein, CCDC111 - coiled-coil domain containing 111, TONSL - tonsoku-like, dna repair protein, TRAIP - traf interacting prote…
GO:1900264	positive regulation of DNA-directed DNA polymerase activity	8.37e-07	0.000206	22.52	12574	8	349	5	[PCNA - proliferating cell nuclear antigen, RFC4 - replication factor c (activator 1) 4, 37kda, RFC5 - replication factor c (activator 1) 5, 36.5kda, RFC3 - replication factor c (activator 1) 3, 38kda, DSCC1 - dna replication and sister chromatid cohesion 1]
GO:1900262	regulation of DNA-directed DNA polymerase activity	8.37e-07	0.000202	22.52	12574	8	349	5	[PCNA - proliferating cell nuclear antigen, RFC4 - replication factor c (activator 1) 4, 37kda, RFC5 - replication factor c (activator 1) 5, 36.5kda, RFC3 - replication factor c (activator 1) 3, 38kda, DSCC1 - dna replication and sister chromatid cohesion 1]
GO:0006950	response to stress	1.31e-06	0.000311	1.57	12574	2219	349	97	[C9orf142 - chromosome 9 open reading frame 142, RFC4 - replication factor c (activator 1) 4, 37kda, RFC5 - replication factor c (activator 1) 5, 36.5kda, RFC3 - replication factor c (activator 1) 3, 38kda, RFC1 - replication factor c (activator 1) 1, 145kda, PAX6 - paired box 6, COL18A1 - collagen, type xviii, alpha 1, WDR76 - wd repeat domain 76, CDH3 - cadherin 3, type 1, p-cadherin (placental…
GO:0090329	regulation of DNA-dependent DNA replication	1.41e-06	0.00033	7.91	12574	41	349	9	[PCNA - proliferating cell nuclear antigen, GMNN - geminin, dna replication inhibitor, RFC4 - replication factor c (activator 1) 4, 37kda, RFC5 - replication factor c (activator 1) 5, 36.5kda, FBXO5 - f-box protein 5, RFC3 - replication factor c (activator 1) 3, 38kda, DSCC1 - dna replication and sister chromatid cohesion 1, TIMELESS - timeless circadian clock, E2F8 - e2f transcription factor 8]
GO:0007076	mitotic chromosome condensation	1.77e-06	0.000408	14.41	12574	15	349	6	[NCAPG - non-smc condensin i complex, subunit g, NCAPH2 - non-smc condensin ii complex, subunit h2, CDCA5 - cell division cycle associated 5, SMC2 - structural maintenance of chromosomes 2, NCAPD3 - non-smc condensin ii complex, subunit d3, NUSAP1 - nucleolar and spindle associated protein 1]
GO:0000075	cell cycle checkpoint	1.83e-06	0.000415	4.63	12574	109	349	14	[CLSPN - claspin, CDC6 - cell division cycle 6, CHEK1 - checkpoint kinase 1, MSH2 - muts homolog 2, colon cancer, nonpolyposis type 1 (e. coli), ORC1 - origin recognition complex, subunit 1, AURKB - aurora kinase b, TIMELESS - timeless circadian clock, E2F1 - e2f transcription factor 1, BUB3 - bub3 mitotic checkpoint protein, FANCD2 - fanconi anemia, complementation group d2, ZWINT - zw10 interac…
GO:0006807	nitrogen compound metabolic process	2.16e-06	0.000482	1.29	12574	5275	349	189	[C9orf142 - chromosome 9 open reading frame 142, CDC6 - cell division cycle 6, RFC4 - replication factor c (activator 1) 4, 37kda, CDC25A - cell division cycle 25a, RFC5 - replication factor c (activator 1) 5, 36.5kda, TCOF1 - treacher collins-franceschetti syndrome 1, EXOSC10 - exosome component 10, RFC3 - replication factor c (activator 1) 3, 38kda, SYMPK - symplekin, RFC1 - replication factor …
GO:0006296	nucleotide-excision repair, DNA incision, 5'-to lesion	2.46e-06	0.00054	8.73	12574	33	349	8	[PCNA - proliferating cell nuclear antigen, RFC4 - replication factor c (activator 1) 4, 37kda, RFC5 - replication factor c (activator 1) 5, 36.5kda, POLD1 - polymerase (dna directed), delta 1, catalytic subunit, GTF2H3 - general transcription factor iih, polypeptide 3, 34kda, RFC3 - replication factor c (activator 1) 3, 38kda, RFC1 - replication factor c (activator 1) 1, 145kda, DDB2 - damage-sp…
GO:0051726	regulation of cell cycle	2.74e-06	0.000592	1.94	12574	967	349	52	[CDC6 - cell division cycle 6, CDC25A - cell division cycle 25a, ORC1 - origin recognition complex, subunit 1, WDR76 - wd repeat domain 76, DTL - denticleless e3 ubiquitin protein ligase homolog (drosophila), CDC25B - cell division cycle 25b, RACGAP1 - rac gtpase activating protein 1, INHBA - inhibin, beta a, FANCD2 - fanconi anemia, complementation group d2, INCENP - inner centromere protein ant…
GO:0000076	DNA replication checkpoint	2.77e-06	0.00059	13.51	12574	16	349	6	[CDC6 - cell division cycle 6, CLSPN - claspin, ORC1 - origin recognition complex, subunit 1, CDC45 - cell division cycle 45, TOPBP1 - topoisomerase (dna) ii binding protein 1, TIMELESS - timeless circadian clock]
GO:0033683	nucleotide-excision repair, DNA incision	3.97e-06	0.000833	8.24	12574	35	349	8	[PCNA - proliferating cell nuclear antigen, RFC4 - replication factor c (activator 1) 4, 37kda, RFC5 - replication factor c (activator 1) 5, 36.5kda, POLD1 - polymerase (dna directed), delta 1, catalytic subunit, GTF2H3 - general transcription factor iih, polypeptide 3, 34kda, RFC3 - replication factor c (activator 1) 3, 38kda, RFC1 - replication factor c (activator 1) 1, 145kda, DDB2 - damage-sp…
GO:0051302	regulation of cell division	4.3e-06	0.000888	4.31	12574	117	349	14	[RBL1 - retinoblastoma-like 1 (p107), CDC6 - cell division cycle 6, AURKB - aurora kinase b, KLHL13 - kelch-like family member 13, TP63 - tumor protein p63, CDC25B - cell division cycle 25b, RACGAP1 - rac gtpase activating protein 1, DLL1 - delta-like 1 (drosophila), E2F8 - e2f transcription factor 8, ORC6 - origin recognition complex, subunit 6, INCENP - inner centromere protein antigens 135/155…
GO:0009314	response to radiation	4.87e-06	0.000992	2.75	12574	328	349	25	[CDC25A - cell division cycle 25a, MSH2 - muts homolog 2, colon cancer, nonpolyposis type 1 (e. coli), AURKB - aurora kinase b, DTL - denticleless e3 ubiquitin protein ligase homolog (drosophila), DDB2 - damage-specific dna binding protein 2, 48kda, PIK3R1 - phosphoinositide-3-kinase, regulatory subunit 1 (alpha), FANCD2 - fanconi anemia, complementation group d2, KIAA0101 - kiaa0101, FBXO4 - f-b…
GO:0000723	telomere maintenance	4.91e-06	0.000986	5.43	12574	73	349	11	[PCNA - proliferating cell nuclear antigen, POLE2 - polymerase (dna directed), epsilon 2, accessory subunit, RFC4 - replication factor c (activator 1) 4, 37kda, POLE - polymerase (dna directed), epsilon, catalytic subunit, RFC5 - replication factor c (activator 1) 5, 36.5kda, POLD1 - polymerase (dna directed), delta 1, catalytic subunit, RFC3 - replication factor c (activator 1) 3, 38kda, POLA1 -…
GO:0006325	chromatin organization	5.73e-06	0.00113	2.26	12574	559	349	35	[MIS18A - mis18 kinetochore protein homolog a (s. pombe), PHF19 - phd finger protein 19, AURKB - aurora kinase b, SETDB1 - set domain, bifurcated 1, ANP32B - acidic (leucine-rich) nuclear phosphoprotein 32 family, member b, HMGB2 - high mobility group box 2, GSG2 - germ cell associated 2 (haspin), HMGB1 - high mobility group box 1, DDB2 - damage-specific dna binding protein 2, 48kda, CDCA4 - cell…
GO:0032200	telomere organization	6.43e-06	0.00126	5.28	12574	75	349	11	[PCNA - proliferating cell nuclear antigen, POLE2 - polymerase (dna directed), epsilon 2, accessory subunit, RFC4 - replication factor c (activator 1) 4, 37kda, POLE - polymerase (dna directed), epsilon, catalytic subunit, RFC5 - replication factor c (activator 1) 5, 36.5kda, POLD1 - polymerase (dna directed), delta 1, catalytic subunit, RFC3 - replication factor c (activator 1) 3, 38kda, POLA1 -…
GO:0042769	DNA damage response, detection of DNA damage	7.67e-06	0.00148	7.58	12574	38	349	8	[PCNA - proliferating cell nuclear antigen, RFC4 - replication factor c (activator 1) 4, 37kda, RAD18 - rad18 homolog (s. cerevisiae), RFC5 - replication factor c (activator 1) 5, 36.5kda, POLD1 - polymerase (dna directed), delta 1, catalytic subunit, RFC3 - replication factor c (activator 1) 3, 38kda, RFC1 - replication factor c (activator 1) 1, 145kda, DTL - denticleless e3 ubiquitin protein li…
GO:0010032	meiotic chromosome condensation	8.37e-06	0.00159	24.02	12574	6	349	4	[NCAPH2 - non-smc condensin ii complex, subunit h2, SMC2 - structural maintenance of chromosomes 2, INCENP - inner centromere protein antigens 135/155kda, NCAPD3 - non-smc condensin ii complex, subunit d3]
GO:0030261	chromosome condensation	8.55e-06	0.0016	9.01	12574	28	349	7	[CDCA5 - cell division cycle associated 5, NCAPH2 - non-smc condensin ii complex, subunit h2, NCAPG - non-smc condensin i complex, subunit g, SMC2 - structural maintenance of chromosomes 2, INCENP - inner centromere protein antigens 135/155kda, NCAPD3 - non-smc condensin ii complex, subunit d3, NUSAP1 - nucleolar and spindle associated protein 1]
GO:0010564	regulation of cell cycle process	9.12e-06	0.00169	2.15	12574	620	349	37	[CDC6 - cell division cycle 6, CDC25A - cell division cycle 25a, ORC1 - origin recognition complex, subunit 1, AURKB - aurora kinase b, DTL - denticleless e3 ubiquitin protein ligase homolog (drosophila), CDC25B - cell division cycle 25b, E2F8 - e2f transcription factor 8, RACGAP1 - rac gtpase activating protein 1, BUB3 - bub3 mitotic checkpoint protein, HAUS6 - haus augmin-like complex, subunit …
GO:0007049	cell cycle	1.01e-05	0.00185	2.57	12574	364	349	26	[CDC6 - cell division cycle 6, MIS18A - mis18 kinetochore protein homolog a (s. pombe), GSG2 - germ cell associated 2 (haspin), CDC25B - cell division cycle 25b, SMC3 - structural maintenance of chromosomes 3, E2F8 - e2f transcription factor 8, MYBL2 - v-myb avian myeloblastosis viral oncogene homolog-like 2, BUB3 - bub3 mitotic checkpoint protein, WDHD1 - wd repeat and hmg-box dna binding protei…
GO:0051054	positive regulation of DNA metabolic process	1.16e-05	0.00209	3.24	12574	200	349	18	[PCNA - proliferating cell nuclear antigen, RFC4 - replication factor c (activator 1) 4, 37kda, MSH2 - muts homolog 2, colon cancer, nonpolyposis type 1 (e. coli), RFC5 - replication factor c (activator 1) 5, 36.5kda, RFC3 - replication factor c (activator 1) 3, 38kda, HNRNPA1 - heterogeneous nuclear ribonucleoprotein a1, DNMT1 - dna (cytosine-5-)-methyltransferase 1, AURKB - aurora kinase b, SET…
GO:0007052	mitotic spindle organization	1.22e-05	0.00217	4.95	12574	80	349	11	[MYBL2 - v-myb avian myeloblastosis viral oncogene homolog-like 2, KIF11 - kinesin family member 11, KIFC1 - kinesin family member c1, RMDN1 - regulator of microtubule dynamics 1, CENPH - centromere protein h, STMN1 - stathmin 1, TPX2 - tpx2, microtubule-associated, AURKB - aurora kinase b, TACC3 - transforming, acidic coiled-coil containing protein 3, TACC1 - transforming, acidic coiled-coil con…
GO:0070987	error-free translesion synthesis	1.22e-05	0.00215	10.81	12574	20	349	6	[PCNA - proliferating cell nuclear antigen, RFC4 - replication factor c (activator 1) 4, 37kda, RFC5 - replication factor c (activator 1) 5, 36.5kda, POLD1 - polymerase (dna directed), delta 1, catalytic subunit, RFC3 - replication factor c (activator 1) 3, 38kda, RFC1 - replication factor c (activator 1) 1, 145kda]
GO:0007051	spindle organization	1.23e-05	0.00215	3.94	12574	128	349	14	[TPX2 - tpx2, microtubule-associated, STMN1 - stathmin 1, AURKB - aurora kinase b, TACC1 - transforming, acidic coiled-coil containing protein 1, SMC3 - structural maintenance of chromosomes 3, HAUS1 - haus augmin-like complex, subunit 1, MYBL2 - v-myb avian myeloblastosis viral oncogene homolog-like 2, KIF11 - kinesin family member 11, KIFC1 - kinesin family member c1, RMDN1 - regulator of micro…
GO:0007093	mitotic cell cycle checkpoint	1.37e-05	0.00236	4.89	12574	81	349	11	[CLSPN - claspin, BUB3 - bub3 mitotic checkpoint protein, CDC6 - cell division cycle 6, CHEK1 - checkpoint kinase 1, MSH2 - muts homolog 2, colon cancer, nonpolyposis type 1 (e. coli), FANCD2 - fanconi anemia, complementation group d2, ZWINT - zw10 interacting kinetochore protein, ORC1 - origin recognition complex, subunit 1, AURKB - aurora kinase b, KNTC1 - kinetochore associated 1, TOPBP1 - top…
GO:0051783	regulation of nuclear division	1.95e-05	0.00331	3.58	12574	151	349	15	[CDC6 - cell division cycle 6, CDCA5 - cell division cycle associated 5, CHEK1 - checkpoint kinase 1, AURKB - aurora kinase b, PKMYT1 - protein kinase, membrane associated tyrosine/threonine 1, NUSAP1 - nucleolar and spindle associated protein 1, BUB3 - bub3 mitotic checkpoint protein, KIF11 - kinesin family member 11, WNT4 - wingless-type mmtv integration site family, member 4, FBXO5 - f-box pro…
GO:0006323	DNA packaging	2.21e-05	0.00371	7.88	12574	32	349	7	[CDCA5 - cell division cycle associated 5, NCAPH2 - non-smc condensin ii complex, subunit h2, NCAPG - non-smc condensin i complex, subunit g, SMC2 - structural maintenance of chromosomes 2, INCENP - inner centromere protein antigens 135/155kda, NCAPD3 - non-smc condensin ii complex, subunit d3, NUSAP1 - nucleolar and spindle associated protein 1]
GO:0016043	cellular component organization	2.37e-05	0.00393	1.33	12574	3994	349	147	[RFC4 - replication factor c (activator 1) 4, 37kda, RFC5 - replication factor c (activator 1) 5, 36.5kda, RFC3 - replication factor c (activator 1) 3, 38kda, RFC1 - replication factor c (activator 1) 1, 145kda, COL18A1 - collagen, type xviii, alpha 1, SETDB1 - set domain, bifurcated 1, CDH3 - cadherin 3, type 1, p-cadherin (placental), GSG2 - germ cell associated 2 (haspin), CDC25B - cell divisi…
GO:2000573	positive regulation of DNA biosynthetic process	2.45e-05	0.00401	5.69	12574	57	349	9	[PCNA - proliferating cell nuclear antigen, RFC4 - replication factor c (activator 1) 4, 37kda, RFC5 - replication factor c (activator 1) 5, 36.5kda, FBXO4 - f-box protein 4, RFC3 - replication factor c (activator 1) 3, 38kda, HNRNPA1 - heterogeneous nuclear ribonucleoprotein a1, AURKB - aurora kinase b, DSCC1 - dna replication and sister chromatid cohesion 1, HNRNPD - heterogeneous nuclear ribon…
GO:0006268	DNA unwinding involved in DNA replication	2.61e-05	0.00422	12.87	12574	14	349	5	[MCM4 - minichromosome maintenance complex component 4, MCM6 - minichromosome maintenance complex component 6, MCM7 - minichromosome maintenance complex component 7, RECQL - recq protein-like (dna helicase q1-like), MCM2 - minichromosome maintenance complex component 2]
GO:0006334	nucleosome assembly	2.77e-05	0.00444	5	12574	72	349	10	[CENPH - centromere protein h, MIS18A - mis18 kinetochore protein homolog a (s. pombe), NAP1L2 - nucleosome assembly protein 1-like 2, MCM2 - minichromosome maintenance complex component 2, CENPO - centromere protein o, NASP - nuclear autoantigenic sperm protein (histone-binding), ANP32B - acidic (leucine-rich) nuclear phosphoprotein 32 family, member b, HMGB2 - high mobility group box 2, CHAF1A …
GO:0071840	cellular component organization or biogenesis	2.78e-05	0.00441	1.32	12574	4039	349	148	[RFC4 - replication factor c (activator 1) 4, 37kda, RFC5 - replication factor c (activator 1) 5, 36.5kda, RFC3 - replication factor c (activator 1) 3, 38kda, RFC1 - replication factor c (activator 1) 1, 145kda, COL18A1 - collagen, type xviii, alpha 1, SETDB1 - set domain, bifurcated 1, CDH3 - cadherin 3, type 1, p-cadherin (placental), GSG2 - germ cell associated 2 (haspin), CDC25B - cell divisi…
GO:0031570	DNA integrity checkpoint	3.13e-05	0.00491	4.94	12574	73	349	10	[CLSPN - claspin, CDC6 - cell division cycle 6, CHEK1 - checkpoint kinase 1, MSH2 - muts homolog 2, colon cancer, nonpolyposis type 1 (e. coli), FANCD2 - fanconi anemia, complementation group d2, ORC1 - origin recognition complex, subunit 1, CDC45 - cell division cycle 45, TOPBP1 - topoisomerase (dna) ii binding protein 1, TIMELESS - timeless circadian clock, E2F1 - e2f transcription factor 1]
GO:0044238	primary metabolic process	3.31e-05	0.00513	1.24	12574	5579	349	192	[C9orf142 - chromosome 9 open reading frame 142, CDC6 - cell division cycle 6, RFC4 - replication factor c (activator 1) 4, 37kda, CDC25A - cell division cycle 25a, RFC5 - replication factor c (activator 1) 5, 36.5kda, TCOF1 - treacher collins-franceschetti syndrome 1, EXOSC10 - exosome component 10, RFC3 - replication factor c (activator 1) 3, 38kda, SYMPK - symplekin, RFC1 - replication factor …
GO:1902850	microtubule cytoskeleton organization involved in mitosis	3.32e-05	0.0051	4.12	12574	105	349	12	[KIF11 - kinesin family member 11, MYBL2 - v-myb avian myeloblastosis viral oncogene homolog-like 2, KIFC1 - kinesin family member c1, RMDN1 - regulator of microtubule dynamics 1, CENPH - centromere protein h, STMN1 - stathmin 1, TPX2 - tpx2, microtubule-associated, AURKB - aurora kinase b, TACC3 - transforming, acidic coiled-coil containing protein 3, NUSAP1 - nucleolar and spindle associated pr…
GO:0033044	regulation of chromosome organization	5.14e-05	0.0078	2.64	12574	287	349	21	[CDCA5 - cell division cycle associated 5, CDC6 - cell division cycle 6, CHEK1 - checkpoint kinase 1, EXOSC10 - exosome component 10, HNRNPA1 - heterogeneous nuclear ribonucleoprotein a1, DNMT1 - dna (cytosine-5-)-methyltransferase 1, PHF19 - phd finger protein 19, AURKB - aurora kinase b, SETDB1 - set domain, bifurcated 1, HNRNPD - heterogeneous nuclear ribonucleoprotein d (au-rich element rna b…
GO:0009987	cellular process	5.17e-05	0.00776	1.1	12574	9852	349	302	[LAX1 - lymphocyte transmembrane adaptor 1, RFC4 - replication factor c (activator 1) 4, 37kda, RFC5 - replication factor c (activator 1) 5, 36.5kda, EXOSC10 - exosome component 10, RFC3 - replication factor c (activator 1) 3, 38kda, SYMPK - symplekin, LGALS8 - lectin, galactoside-binding, soluble, 8, RFC1 - replication factor c (activator 1) 1, 145kda, WDR76 - wd repeat domain 76, TRAIP - traf i…
GO:1901988	negative regulation of cell cycle phase transition	6.14e-05	0.00912	2.97	12574	206	349	17	[RBL1 - retinoblastoma-like 1 (p107), CLSPN - claspin, CDC6 - cell division cycle 6, CHEK1 - checkpoint kinase 1, PCNA - proliferating cell nuclear antigen, ORC1 - origin recognition complex, subunit 1, AURKB - aurora kinase b, CCL2 - chemokine (c-c motif) ligand 2, DTL - denticleless e3 ubiquitin protein ligase homolog (drosophila), E2F1 - e2f transcription factor 1, E2F8 - e2f transcription fac…
GO:0033314	mitotic DNA replication checkpoint	6.58e-05	0.00968	16.01	12574	9	349	4	[CDC6 - cell division cycle 6, CLSPN - claspin, ORC1 - origin recognition complex, subunit 1, TOPBP1 - topoisomerase (dna) ii binding protein 1]
GO:0007346	regulation of mitotic cell cycle	6.82e-05	0.00992	2.12	12574	528	349	31	[CDC6 - cell division cycle 6, MSH2 - muts homolog 2, colon cancer, nonpolyposis type 1 (e. coli), CDC25A - cell division cycle 25a, ORC1 - origin recognition complex, subunit 1, AURKB - aurora kinase b, DTL - denticleless e3 ubiquitin protein ligase homolog (drosophila), CDC25B - cell division cycle 25b, E2F8 - e2f transcription factor 8, BUB3 - bub3 mitotic checkpoint protein, HAUS6 - haus augm…
GO:0009411	response to UV	8.24e-05	0.0119	3.52	12574	133	349	13	[PCNA - proliferating cell nuclear antigen, CHEK1 - checkpoint kinase 1, CDC25A - cell division cycle 25a, MSH2 - muts homolog 2, colon cancer, nonpolyposis type 1 (e. coli), RAD18 - rad18 homolog (s. cerevisiae), CCDC111 - coiled-coil domain containing 111, AURKB - aurora kinase b, DTL - denticleless e3 ubiquitin protein ligase homolog (drosophila), DDB2 - damage-specific dna binding protein 2, …
GO:0006272	leading strand elongation	8.31e-05	0.0118	27.02	12574	4	349	3	[PCNA - proliferating cell nuclear antigen, POLE - polymerase (dna directed), epsilon, catalytic subunit, POLA1 - polymerase (dna directed), alpha 1, catalytic subunit]
GO:0036297	interstrand cross-link repair	8.42e-05	0.0119	5.54	12574	52	349	8	[MCM8 - minichromosome maintenance complex component 8, FANCC - fanconi anemia, complementation group c, FANCD2 - fanconi anemia, complementation group d2, NUCKS1 - nuclear casein kinase and cyclin-dependent kinase substrate 1, C1orf86 - chromosome 1 open reading frame 86, FANCG - fanconi anemia, complementation group g, RAD51AP1 - rad51 associated protein 1, FANCI - fanconi anemia, complementati…
GO:1901991	negative regulation of mitotic cell cycle phase transition	0.000101	0.0142	2.97	12574	194	349	16	[CLSPN - claspin, RBL1 - retinoblastoma-like 1 (p107), CDC6 - cell division cycle 6, PCNA - proliferating cell nuclear antigen, CHEK1 - checkpoint kinase 1, ORC1 - origin recognition complex, subunit 1, AURKB - aurora kinase b, CCL2 - chemokine (c-c motif) ligand 2, E2F1 - e2f transcription factor 1, E2F8 - e2f transcription factor 8, BUB3 - bub3 mitotic checkpoint protein, FBXO5 - f-box protein …
GO:0065003	protein-containing complex assembly	0.000106	0.0147	1.73	12574	1021	349	49	[HMGB2 - high mobility group box 2, DDB2 - damage-specific dna binding protein 2, 48kda, RBMX - rna binding motif protein, x-linked, RPL10 - ribosomal protein l10, FANCC - fanconi anemia, complementation group c, ITGB1BP1 - integrin beta 1 binding protein 1, GTF2H3 - general transcription factor iih, polypeptide 3, 34kda, NAP1L2 - nucleosome assembly protein 1-like 2, FOXRED1 - fad-dependent oxid…
GO:0033151	V(D)J recombination	0.000107	0.0147	14.41	12574	10	349	4	[BCL11B - b-cell cll/lymphoma 11b (zinc finger protein), LEF1 - lymphoid enhancer-binding factor 1, HMGB2 - high mobility group box 2, HMGB1 - high mobility group box 1]
GO:0098813	nuclear chromosome segregation	0.000119	0.0162	6.15	12574	41	349	7	[NCAPH2 - non-smc condensin ii complex, subunit h2, BUB3 - bub3 mitotic checkpoint protein, KIFC1 - kinesin family member c1, SMC2 - structural maintenance of chromosomes 2, INCENP - inner centromere protein antigens 135/155kda, ZWINT - zw10 interacting kinetochore protein, NUSAP1 - nucleolar and spindle associated protein 1]
GO:0071478	cellular response to radiation	0.00012	0.0162	3.39	12574	138	349	13	[PCNA - proliferating cell nuclear antigen, CHEK1 - checkpoint kinase 1, CDC25A - cell division cycle 25a, SFRP1 - secreted frizzled-related protein 1, FIGNL1 - fidgetin-like 1, AURKB - aurora kinase b, DDB2 - damage-specific dna binding protein 2, 48kda, PIK3R1 - phosphoinositide-3-kinase, regulatory subunit 1 (alpha), NUCKS1 - nuclear casein kinase and cyclin-dependent kinase substrate 1, POLD1…
GO:0008584	male gonad development	0.000127	0.0169	5.24	12574	55	349	8	[INHBA - inhibin, beta a, SFRP1 - secreted frizzled-related protein 1, MSH2 - muts homolog 2, colon cancer, nonpolyposis type 1 (e. coli), WNT4 - wingless-type mmtv integration site family, member 4, NASP - nuclear autoantigenic sperm protein (histone-binding), HMGB2 - high mobility group box 2, NUDT1 - nudix (nucleoside diphosphate linked moiety x)-type motif 1, RRM1 - ribonucleotide reductase m…
GO:0007088	regulation of mitotic nuclear division	0.000129	0.0171	3.37	12574	139	349	13	[CDC6 - cell division cycle 6, CDCA5 - cell division cycle associated 5, CHEK1 - checkpoint kinase 1, AURKB - aurora kinase b, PKMYT1 - protein kinase, membrane associated tyrosine/threonine 1, NUSAP1 - nucleolar and spindle associated protein 1, BUB3 - bub3 mitotic checkpoint protein, KIF11 - kinesin family member 11, FBXO5 - f-box protein 5, ZWINT - zw10 interacting kinetochore protein, EML3 - …
GO:0044249	cellular biosynthetic process	0.00013	0.0171	1.51	12574	1761	349	74	[CDC6 - cell division cycle 6, FAM111B - family with sequence similarity 111, member b, RFC4 - replication factor c (activator 1) 4, 37kda, RFC5 - replication factor c (activator 1) 5, 36.5kda, TCOF1 - treacher collins-franceschetti syndrome 1, RFC3 - replication factor c (activator 1) 3, 38kda, SYMPK - symplekin, RFC1 - replication factor c (activator 1) 1, 145kda, ORC1 - origin recognition comp…
GO:0008283	cell proliferation	0.000147	0.019	2.45	12574	309	349	21	[CDC25A - cell division cycle 25a, MCM7 - minichromosome maintenance complex component 7, FIGNL1 - fidgetin-like 1, AURKB - aurora kinase b, GINS1 - gins complex subunit 1 (psf1 homolog), TP63 - tumor protein p63, HMGB1 - high mobility group box 1, TACC1 - transforming, acidic coiled-coil containing protein 1, RACGAP1 - rac gtpase activating protein 1, E2F8 - e2f transcription factor 8, GINS4 - g…
GO:0031297	replication fork processing	0.000148	0.019	7.21	12574	30	349	6	[PCNA - proliferating cell nuclear antigen, NUCKS1 - nuclear casein kinase and cyclin-dependent kinase substrate 1, MMS22L - mms22-like, dna repair protein, CCDC111 - coiled-coil domain containing 111, TONSL - tonsoku-like, dna repair protein, TRAIP - traf interacting protein]
GO:2000278	regulation of DNA biosynthetic process	0.000157	0.02	4.09	12574	88	349	10	[PCNA - proliferating cell nuclear antigen, RFC4 - replication factor c (activator 1) 4, 37kda, RFC5 - replication factor c (activator 1) 5, 36.5kda, EXOSC10 - exosome component 10, FBXO4 - f-box protein 4, RFC3 - replication factor c (activator 1) 3, 38kda, HNRNPA1 - heterogeneous nuclear ribonucleoprotein a1, AURKB - aurora kinase b, DSCC1 - dna replication and sister chromatid cohesion 1, HNRN…
GO:0071704	organic substance metabolic process	0.00016	0.0202	1.21	12574	5851	349	196	[RFC4 - replication factor c (activator 1) 4, 37kda, RFC5 - replication factor c (activator 1) 5, 36.5kda, EXOSC10 - exosome component 10, RFC3 - replication factor c (activator 1) 3, 38kda, SYMPK - symplekin, RFC1 - replication factor c (activator 1) 1, 145kda, TRAIP - traf interacting protein, LIG1 - ligase i, dna, atp-dependent, MGME1 - mitochondrial genome maintenance exonuclease 1, RECQL - r…
GO:1901990	regulation of mitotic cell cycle phase transition	0.000172	0.0216	2.31	12574	359	349	23	[RBL1 - retinoblastoma-like 1 (p107), CLSPN - claspin, CDCA5 - cell division cycle associated 5, CDC6 - cell division cycle 6, CHEK1 - checkpoint kinase 1, PCNA - proliferating cell nuclear antigen, CDC25A - cell division cycle 25a, TPX2 - tpx2, microtubule-associated, ORC1 - origin recognition complex, subunit 1, AURKB - aurora kinase b, DTL - denticleless e3 ubiquitin protein ligase homolog (dr…
GO:0051249	regulation of lymphocyte activation	0.000176	0.0218	2.42	12574	313	349	21	[LAX1 - lymphocyte transmembrane adaptor 1, SFRP1 - secreted frizzled-related protein 1, MSH2 - muts homolog 2, colon cancer, nonpolyposis type 1 (e. coli), IL27RA - interleukin 27 receptor, alpha, TBC1D10C - tbc1 domain family, member 10c, TNFRSF14 - tumor necrosis factor receptor superfamily, member 14, TESPA1 - thymocyte expressed, positive selection associated 1, CCL2 - chemokine (c-c motif) …
GO:0006289	nucleotide-excision repair	0.00019	0.0234	4	12574	90	349	10	[PCNA - proliferating cell nuclear antigen, FANCC - fanconi anemia, complementation group c, RFC4 - replication factor c (activator 1) 4, 37kda, RFC5 - replication factor c (activator 1) 5, 36.5kda, POLD1 - polymerase (dna directed), delta 1, catalytic subunit, GTF2H3 - general transcription factor iih, polypeptide 3, 34kda, RFC3 - replication factor c (activator 1) 3, 38kda, RFC1 - replication f…
GO:0006269	DNA replication, synthesis of RNA primer	0.000203	0.0248	21.62	12574	5	349	3	[POLA1 - polymerase (dna directed), alpha 1, catalytic subunit, CCDC111 - coiled-coil domain containing 111, PRIM1 - primase, dna, polypeptide 1 (49kda)]
GO:1901987	regulation of cell cycle phase transition	0.000212	0.0256	2.23	12574	388	349	24	[CLSPN - claspin, RBL1 - retinoblastoma-like 1 (p107), CDCA5 - cell division cycle associated 5, CDC6 - cell division cycle 6, CHEK1 - checkpoint kinase 1, PCNA - proliferating cell nuclear antigen, CDC25A - cell division cycle 25a, TPX2 - tpx2, microtubule-associated, ORC1 - origin recognition complex, subunit 1, AURKB - aurora kinase b, CCL2 - chemokine (c-c motif) ligand 2, DTL - denticleless …
GO:0002694	regulation of leukocyte activation	0.000219	0.0263	2.27	12574	365	349	23	[LAX1 - lymphocyte transmembrane adaptor 1, SFRP1 - secreted frizzled-related protein 1, MYO18A - myosin xviiia, MSH2 - muts homolog 2, colon cancer, nonpolyposis type 1 (e. coli), MIR142 - microrna 142, IL27RA - interleukin 27 receptor, alpha, TBC1D10C - tbc1 domain family, member 10c, TNFRSF14 - tumor necrosis factor receptor superfamily, member 14, TESPA1 - thymocyte expressed, positive select…
GO:0006996	organelle organization	0.000227	0.027	1.46	12574	1946	349	79	[RFC4 - replication factor c (activator 1) 4, 37kda, RFC5 - replication factor c (activator 1) 5, 36.5kda, RFC3 - replication factor c (activator 1) 3, 38kda, RFC1 - replication factor c (activator 1) 1, 145kda, HMGB2 - high mobility group box 2, GSG2 - germ cell associated 2 (haspin), HMGB1 - high mobility group box 1, SMC3 - structural maintenance of chromosomes 3, CDC25B - cell division cycle …
GO:0050865	regulation of cell activation	0.000238	0.028	2.21	12574	391	349	24	[LAX1 - lymphocyte transmembrane adaptor 1, MYO18A - myosin xviiia, MSH2 - muts homolog 2, colon cancer, nonpolyposis type 1 (e. coli), SFRP1 - secreted frizzled-related protein 1, MIR142 - microrna 142, IL27RA - interleukin 27 receptor, alpha, TBC1D10C - tbc1 domain family, member 10c, TNFRSF14 - tumor necrosis factor receptor superfamily, member 14, TESPA1 - thymocyte expressed, positive select…
GO:0044237	cellular metabolic process	0.000242	0.0283	1.2	12574	5815	349	194	[RFC4 - replication factor c (activator 1) 4, 37kda, RFC5 - replication factor c (activator 1) 5, 36.5kda, EXOSC10 - exosome component 10, RFC3 - replication factor c (activator 1) 3, 38kda, SYMPK - symplekin, LGALS8 - lectin, galactoside-binding, soluble, 8, RFC1 - replication factor c (activator 1) 1, 145kda, TRAIP - traf interacting protein, LIG1 - ligase i, dna, atp-dependent, MGME1 - mitocho…
GO:1902749	regulation of cell cycle G2/M phase transition	0.000284	0.0329	2.83	12574	191	349	15	[CLSPN - claspin, CDC6 - cell division cycle 6, CHEK1 - checkpoint kinase 1, CDC25A - cell division cycle 25a, TPX2 - tpx2, microtubule-associated, ORC1 - origin recognition complex, subunit 1, AURKB - aurora kinase b, DTL - denticleless e3 ubiquitin protein ligase homolog (drosophila), CDC25B - cell division cycle 25b, HAUS1 - haus augmin-like complex, subunit 1, HAUS6 - haus augmin-like complex…
GO:0045930	negative regulation of mitotic cell cycle	0.000287	0.033	2.53	12574	256	349	18	[CLSPN - claspin, RBL1 - retinoblastoma-like 1 (p107), CDC6 - cell division cycle 6, CHEK1 - checkpoint kinase 1, PCNA - proliferating cell nuclear antigen, MSH2 - muts homolog 2, colon cancer, nonpolyposis type 1 (e. coli), ORC1 - origin recognition complex, subunit 1, AURKB - aurora kinase b, CCL2 - chemokine (c-c motif) ligand 2, E2F1 - e2f transcription factor 1, E2F8 - e2f transcription fact…
GO:0051983	regulation of chromosome segregation	0.000297	0.0339	3.79	12574	95	349	10	[BUB3 - bub3 mitotic checkpoint protein, CDCA5 - cell division cycle associated 5, CDC6 - cell division cycle 6, RAD18 - rad18 homolog (s. cerevisiae), FBXO5 - f-box protein 5, ZWINT - zw10 interacting kinetochore protein, AURKB - aurora kinase b, KNTC1 - kinetochore associated 1, TACC3 - transforming, acidic coiled-coil containing protein 3, RACGAP1 - rac gtpase activating protein 1]
GO:0006333	chromatin assembly or disassembly	0.000297	0.0336	4.65	12574	62	349	8	[CENPH - centromere protein h, MIS18A - mis18 kinetochore protein homolog a (s. pombe), CENPO - centromere protein o, NASP - nuclear autoantigenic sperm protein (histone-binding), HIRIP3 - hira interacting protein 3, HMGB1 - high mobility group box 1, CHAF1A - chromatin assembly factor 1, subunit a (p150), HJURP - holliday junction recognition protein]
GO:0045839	negative regulation of mitotic nuclear division	0.000305	0.0343	6.36	12574	34	349	6	[BUB3 - bub3 mitotic checkpoint protein, CHEK1 - checkpoint kinase 1, FBXO5 - f-box protein 5, ZWINT - zw10 interacting kinetochore protein, KNTC1 - kinetochore associated 1, AURKB - aurora kinase b]
GO:0070192	chromosome organization involved in meiotic cell cycle	0.000305	0.034	6.36	12574	34	349	6	[NCAPH2 - non-smc condensin ii complex, subunit h2, FANCD2 - fanconi anemia, complementation group d2, SMC2 - structural maintenance of chromosomes 2, INCENP - inner centromere protein antigens 135/155kda, NCAPD3 - non-smc condensin ii complex, subunit d3, CCNE1 - cyclin e1]
GO:0090305	nucleic acid phosphodiester bond hydrolysis	0.000334	0.037	2.58	12574	237	349	17	[DNASE1L3 - deoxyribonuclease i-like 3, EXOSC8 - exosome component 8, PCNA - proliferating cell nuclear antigen, RFC4 - replication factor c (activator 1) 4, 37kda, RFC5 - replication factor c (activator 1) 5, 36.5kda, LAS1L - las1-like (s. cerevisiae), EXOSC10 - exosome component 10, RFC3 - replication factor c (activator 1) 3, 38kda, RFC1 - replication factor c (activator 1) 1, 145kda, HMGB2 - …
GO:0006309	apoptotic DNA fragmentation	0.000342	0.0375	11.09	12574	13	349	4	[DNASE1L3 - deoxyribonuclease i-like 3, EXOG - endo/exonuclease (5'-3'), endonuclease g-like, HMGB2 - high mobility group box 2, HMGB1 - high mobility group box 1]
GO:0051446	positive regulation of meiotic cell cycle	0.000342	0.0372	11.09	12574	13	349	4	[CDC25A - cell division cycle 25a, WNT4 - wingless-type mmtv integration site family, member 4, RAD51AP1 - rad51 associated protein 1, CDC25B - cell division cycle 25b]
GO:0002562	somatic diversification of immune receptors via germline recombination within a single locus	0.000357	0.0385	7.83	12574	23	349	5	[MSH2 - muts homolog 2, colon cancer, nonpolyposis type 1 (e. coli), BCL11B - b-cell cll/lymphoma 11b (zinc finger protein), LEF1 - lymphoid enhancer-binding factor 1, HMGB2 - high mobility group box 2, HMGB1 - high mobility group box 1]
GO:0045841	negative regulation of mitotic metaphase/anaphase transition	0.000357	0.0382	7.83	12574	23	349	5	[BUB3 - bub3 mitotic checkpoint protein, FBXO5 - f-box protein 5, ZWINT - zw10 interacting kinetochore protein, KNTC1 - kinetochore associated 1, AURKB - aurora kinase b]
GO:0016444	somatic cell DNA recombination	0.000357	0.0379	7.83	12574	23	349	5	[MSH2 - muts homolog 2, colon cancer, nonpolyposis type 1 (e. coli), BCL11B - b-cell cll/lymphoma 11b (zinc finger protein), LEF1 - lymphoid enhancer-binding factor 1, HMGB2 - high mobility group box 2, HMGB1 - high mobility group box 1]
GO:0006287	base-excision repair, gap-filling	0.000398	0.0421	18.01	12574	6	349	3	[PCNA - proliferating cell nuclear antigen, POLE - polymerase (dna directed), epsilon, catalytic subunit, POLD1 - polymerase (dna directed), delta 1, catalytic subunit]
GO:0036465	synaptic vesicle recycling	0.000398	0.0418	18.01	12574	6	349	3	[DNM1L - dynamin 1-like, WNT3A - wingless-type mmtv integration site family, member 3a, RAB3A - rab3a, member ras oncogene family]
GO:2000064	regulation of cortisol biosynthetic process	0.000398	0.0415	18.01	12574	6	349	3	[WNT4 - wingless-type mmtv integration site family, member 4, DKK3 - dickkopf wnt signaling pathway inhibitor 3, DGKQ - diacylglycerol kinase, theta 110kda]
GO:0010389	regulation of G2/M transition of mitotic cell cycle	0.000419	0.0433	2.85	12574	177	349	14	[CDC6 - cell division cycle 6, CLSPN - claspin, CHEK1 - checkpoint kinase 1, CDC25A - cell division cycle 25a, TPX2 - tpx2, microtubule-associated, ORC1 - origin recognition complex, subunit 1, AURKB - aurora kinase b, DTL - denticleless e3 ubiquitin protein ligase homolog (drosophila), CDC25B - cell division cycle 25b, HAUS1 - haus augmin-like complex, subunit 1, HAUS6 - haus augmin-like complex…
GO:0045165	cell fate commitment	0.000434	0.0445	3.95	12574	82	349	9	[PDPN - podoplanin, SFRP1 - secreted frizzled-related protein 1, JAG2 - jagged 2, WNT4 - wingless-type mmtv integration site family, member 4, WNT3A - wingless-type mmtv integration site family, member 3a, BCL11B - b-cell cll/lymphoma 11b (zinc finger protein), IRF4 - interferon regulatory factor 4, PAX6 - paired box 6, WNT10A - wingless-type mmtv integration site family, member 10a]
GO:2000816	negative regulation of mitotic sister chromatid separation	0.00044	0.0448	7.51	12574	24	349	5	[BUB3 - bub3 mitotic checkpoint protein, FBXO5 - f-box protein 5, ZWINT - zw10 interacting kinetochore protein, KNTC1 - kinetochore associated 1, AURKB - aurora kinase b]
GO:1902100	negative regulation of metaphase/anaphase transition of cell cycle	0.00044	0.0445	7.51	12574	24	349	5	[BUB3 - bub3 mitotic checkpoint protein, FBXO5 - f-box protein 5, ZWINT - zw10 interacting kinetochore protein, KNTC1 - kinetochore associated 1, AURKB - aurora kinase b]
GO:0007059	chromosome segregation	0.00045	0.0452	3.6	12574	100	349	10	[BUB3 - bub3 mitotic checkpoint protein, NCAPH2 - non-smc condensin ii complex, subunit h2, KIFC1 - kinesin family member c1, CENPH - centromere protein h, MIS18A - mis18 kinetochore protein homolog a (s. pombe), SMC2 - structural maintenance of chromosomes 2, INCENP - inner centromere protein antigens 135/155kda, ZWINT - zw10 interacting kinetochore protein, NUSAP1 - nucleolar and spindle associ…
GO:0008406	gonad development	0.000509	0.0507	4.3	12574	67	349	8	[INHBA - inhibin, beta a, SFRP1 - secreted frizzled-related protein 1, MSH2 - muts homolog 2, colon cancer, nonpolyposis type 1 (e. coli), WNT4 - wingless-type mmtv integration site family, member 4, NASP - nuclear autoantigenic sperm protein (histone-binding), HMGB2 - high mobility group box 2, NUDT1 - nudix (nucleoside diphosphate linked moiety x)-type motif 1, RRM1 - ribonucleotide reductase m…
GO:0048732	gland development	0.000517	0.0512	2.93	12574	160	349	13	[PCNA - proliferating cell nuclear antigen, DUT - deoxyuridine triphosphatase, BCL11B - b-cell cll/lymphoma 11b (zinc finger protein), WNT10A - wingless-type mmtv integration site family, member 10a, HNRNPD - heterogeneous nuclear ribonucleoprotein d (au-rich element rna binding protein 1, 37kda), RHBDD3 - rhomboid domain containing 3, SULF2 - sulfatase 2, WNT4 - wingless-type mmtv integration si…
GO:0034728	nucleosome organization	0.000527	0.0519	3.53	12574	102	349	10	[CENPH - centromere protein h, MIS18A - mis18 kinetochore protein homolog a (s. pombe), NAP1L2 - nucleosome assembly protein 1-like 2, MCM2 - minichromosome maintenance complex component 2, CENPO - centromere protein o, NASP - nuclear autoantigenic sperm protein (histone-binding), HMGB2 - high mobility group box 2, ANP32B - acidic (leucine-rich) nuclear phosphoprotein 32 family, member b, CHAF1A …
GO:0033048	negative regulation of mitotic sister chromatid segregation	0.000538	0.0525	7.21	12574	25	349	5	[BUB3 - bub3 mitotic checkpoint protein, FBXO5 - f-box protein 5, ZWINT - zw10 interacting kinetochore protein, KNTC1 - kinetochore associated 1, AURKB - aurora kinase b]
GO:1905819	negative regulation of chromosome separation	0.000538	0.0522	7.21	12574	25	349	5	[BUB3 - bub3 mitotic checkpoint protein, FBXO5 - f-box protein 5, ZWINT - zw10 interacting kinetochore protein, KNTC1 - kinetochore associated 1, AURKB - aurora kinase b]
GO:0060070	canonical Wnt signaling pathway	0.000546	0.0526	4.85	12574	52	349	7	[SFRP1 - secreted frizzled-related protein 1, WNT4 - wingless-type mmtv integration site family, member 4, WNT3A - wingless-type mmtv integration site family, member 3a, LEF1 - lymphoid enhancer-binding factor 1, CDH3 - cadherin 3, type 1, p-cadherin (placental), WNT10A - wingless-type mmtv integration site family, member 10a, TCF7L1 - transcription factor 7-like 1 (t-cell specific, hmg-box)]
GO:1903046	meiotic cell cycle process	0.000615	0.0589	3.46	12574	104	349	10	[NCAPH2 - non-smc condensin ii complex, subunit h2, FANCD2 - fanconi anemia, complementation group d2, SMC2 - structural maintenance of chromosomes 2, FBXO5 - f-box protein 5, INCENP - inner centromere protein antigens 135/155kda, NCAPD3 - non-smc condensin ii complex, subunit d3, FIGNL1 - fidgetin-like 1, C19orf57 - chromosome 19 open reading frame 57, CCNE1 - cyclin e1, CDC25B - cell division c…
GO:0051225	spindle assembly	0.000621	0.0591	4.18	12574	69	349	8	[HAUS1 - haus augmin-like complex, subunit 1, MYBL2 - v-myb avian myeloblastosis viral oncogene homolog-like 2, KIF11 - kinesin family member 11, KIFC1 - kinesin family member c1, HAUS6 - haus augmin-like complex, subunit 6, FBXO5 - f-box protein 5, TPX2 - tpx2, microtubule-associated, SMC3 - structural maintenance of chromosomes 3]
GO:1902751	positive regulation of cell cycle G2/M phase transition	0.000651	0.0615	6.93	12574	26	349	5	[CDC25A - cell division cycle 25a, FBXO5 - f-box protein 5, ATAD5 - atpase family, aaa domain containing 5, DTL - denticleless e3 ubiquitin protein ligase homolog (drosophila), CDC25B - cell division cycle 25b]
GO:0016572	histone phosphorylation	0.000651	0.0611	6.93	12574	26	349	5	[CHEK1 - checkpoint kinase 1, VRK1 - vaccinia related kinase 1, INCENP - inner centromere protein antigens 135/155kda, AURKB - aurora kinase b, GSG2 - germ cell associated 2 (haspin)]
GO:0050869	negative regulation of B cell activation	0.000651	0.0607	6.93	12574	26	349	5	[INHBA - inhibin, beta a, SFRP1 - secreted frizzled-related protein 1, CTLA4 - cytotoxic t-lymphocyte-associated protein 4, TBC1D10C - tbc1 domain family, member 10c, BANK1 - b-cell scaffold protein with ankyrin repeats 1]
GO:0034622	cellular protein-containing complex assembly	0.000652	0.0604	1.8	12574	681	349	34	[MIS18A - mis18 kinetochore protein homolog a (s. pombe), MCM7 - minichromosome maintenance complex component 7, NUP205 - nucleoporin 205kda, ANP32B - acidic (leucine-rich) nuclear phosphoprotein 32 family, member b, HMGB2 - high mobility group box 2, RBMX - rna binding motif protein, x-linked, DDB2 - damage-specific dna binding protein 2, 48kda, RPL10 - ribosomal protein l10, GMNN - geminin, dna…
GO:0051784	negative regulation of nuclear division	0.000659	0.0606	5.54	12574	39	349	6	[BUB3 - bub3 mitotic checkpoint protein, CHEK1 - checkpoint kinase 1, FBXO5 - f-box protein 5, ZWINT - zw10 interacting kinetochore protein, KNTC1 - kinetochore associated 1, AURKB - aurora kinase b]
GO:0035405	histone-threonine phosphorylation	0.000683	0.0624	15.44	12574	7	349	3	[CHEK1 - checkpoint kinase 1, VRK1 - vaccinia related kinase 1, GSG2 - germ cell associated 2 (haspin)]
GO:0031946	regulation of glucocorticoid biosynthetic process	0.000683	0.062	15.44	12574	7	349	3	[WNT4 - wingless-type mmtv integration site family, member 4, DKK3 - dickkopf wnt signaling pathway inhibitor 3, DGKQ - diacylglycerol kinase, theta 110kda]
GO:0006283	transcription-coupled nucleotide-excision repair	0.000685	0.0618	4.12	12574	70	349	8	[PCNA - proliferating cell nuclear antigen, RFC4 - replication factor c (activator 1) 4, 37kda, RFC5 - replication factor c (activator 1) 5, 36.5kda, POLD1 - polymerase (dna directed), delta 1, catalytic subunit, GTF2H3 - general transcription factor iih, polypeptide 3, 34kda, RFC3 - replication factor c (activator 1) 3, 38kda, RFC1 - replication factor c (activator 1) 1, 145kda, LIG1 - ligase i,…
GO:1901576	organic substance biosynthetic process	0.000709	0.0636	1.44	12574	1831	349	73	[CDC6 - cell division cycle 6, FAM111B - family with sequence similarity 111, member b, RFC4 - replication factor c (activator 1) 4, 37kda, RFC5 - replication factor c (activator 1) 5, 36.5kda, TCOF1 - treacher collins-franceschetti syndrome 1, RFC3 - replication factor c (activator 1) 3, 38kda, SYMPK - symplekin, RFC1 - replication factor c (activator 1) 1, 145kda, ORC1 - origin recognition comp…
GO:2001251	negative regulation of chromosome organization	0.000715	0.0637	3.4	12574	106	349	10	[BUB3 - bub3 mitotic checkpoint protein, FBXO5 - f-box protein 5, EXOSC10 - exosome component 10, MCM2 - minichromosome maintenance complex component 2, HNRNPA1 - heterogeneous nuclear ribonucleoprotein a1, ZWINT - zw10 interacting kinetochore protein, DNMT1 - dna (cytosine-5-)-methyltransferase 1, KNTC1 - kinetochore associated 1, AURKB - aurora kinase b, ATAD2 - atpase family, aaa domain contai…
GO:0010948	negative regulation of cell cycle process	0.000766	0.0679	2.33	12574	278	349	18	[CLSPN - claspin, RBL1 - retinoblastoma-like 1 (p107), CDC6 - cell division cycle 6, CHEK1 - checkpoint kinase 1, PCNA - proliferating cell nuclear antigen, ORC1 - origin recognition complex, subunit 1, AURKB - aurora kinase b, CBX3 - chromobox homolog 3, CCL2 - chemokine (c-c motif) ligand 2, DTL - denticleless e3 ubiquitin protein ligase homolog (drosophila), E2F1 - e2f transcription factor 1, …
GO:0045004	DNA replication proofreading	0.000768	0.0676	36.03	12574	2	349	2	[POLE - polymerase (dna directed), epsilon, catalytic subunit, POLD1 - polymerase (dna directed), delta 1, catalytic subunit]
GO:2000079	regulation of canonical Wnt signaling pathway involved in controlling type B pancreatic cell proliferation	0.000768	0.0672	36.03	12574	2	349	2	[SFRP1 - secreted frizzled-related protein 1, WNT3A - wingless-type mmtv integration site family, member 3a]
GO:0061184	positive regulation of dermatome development	0.000768	0.0668	36.03	12574	2	349	2	[WNT4 - wingless-type mmtv integration site family, member 4, WNT3A - wingless-type mmtv integration site family, member 3a]
GO:0061183	regulation of dermatome development	0.000768	0.0664	36.03	12574	2	349	2	[WNT4 - wingless-type mmtv integration site family, member 4, WNT3A - wingless-type mmtv integration site family, member 3a]
GO:0072355	histone H3-T3 phosphorylation	0.000768	0.066	36.03	12574	2	349	2	[VRK1 - vaccinia related kinase 1, GSG2 - germ cell associated 2 (haspin)]
GO:0090618	DNA clamp unloading	0.000768	0.0656	36.03	12574	2	349	2	[ATAD5 - atpase family, aaa domain containing 5, RFC1 - replication factor c (activator 1) 1, 145kda]
GO:0008152	metabolic process	0.000776	0.0659	1.17	12574	6175	349	201	[RFC4 - replication factor c (activator 1) 4, 37kda, RFC5 - replication factor c (activator 1) 5, 36.5kda, EXOSC10 - exosome component 10, RFC3 - replication factor c (activator 1) 3, 38kda, SYMPK - symplekin, RFC1 - replication factor c (activator 1) 1, 145kda, LGALS8 - lectin, galactoside-binding, soluble, 8, TRAIP - traf interacting protein, LIG1 - ligase i, dna, atp-dependent, MGME1 - mitocho…
GO:0033046	negative regulation of sister chromatid segregation	0.000781	0.0659	6.67	12574	27	349	5	[BUB3 - bub3 mitotic checkpoint protein, FBXO5 - f-box protein 5, ZWINT - zw10 interacting kinetochore protein, KNTC1 - kinetochore associated 1, AURKB - aurora kinase b]
GO:0009058	biosynthetic process	0.000852	0.0714	1.42	12574	1874	349	74	[CDC6 - cell division cycle 6, FAM111B - family with sequence similarity 111, member b, RFC4 - replication factor c (activator 1) 4, 37kda, RFC5 - replication factor c (activator 1) 5, 36.5kda, TCOF1 - treacher collins-franceschetti syndrome 1, RFC3 - replication factor c (activator 1) 3, 38kda, SYMPK - symplekin, RFC1 - replication factor c (activator 1) 1, 145kda, ORC1 - origin recognition comp…
GO:0010965	regulation of mitotic sister chromatid separation	0.00086	0.0717	4.5	12574	56	349	7	[BUB3 - bub3 mitotic checkpoint protein, CDC6 - cell division cycle 6, FBXO5 - f-box protein 5, ZWINT - zw10 interacting kinetochore protein, AURKB - aurora kinase b, KNTC1 - kinetochore associated 1, TACC3 - transforming, acidic coiled-coil containing protein 3]
GO:0051492	regulation of stress fiber assembly	0.000908	0.0752	3.95	12574	73	349	8	[SFRP1 - secreted frizzled-related protein 1, EPHA1 - eph receptor a1, WNT4 - wingless-type mmtv integration site family, member 4, STMN1 - stathmin 1, EVL - enah/vasp-like, ITGB1BP1 - integrin beta 1 binding protein 1, FHOD1 - formin homology 2 domain containing 1, PIK3R1 - phosphoinositide-3-kinase, regulatory subunit 1 (alpha)]
GO:0051985	negative regulation of chromosome segregation	0.000929	0.0766	6.43	12574	28	349	5	[BUB3 - bub3 mitotic checkpoint protein, FBXO5 - f-box protein 5, ZWINT - zw10 interacting kinetochore protein, KNTC1 - kinetochore associated 1, AURKB - aurora kinase b]
GO:0019083	viral transcription	0.000933	0.0765	3.56	12574	91	349	9	[RPL10 - ribosomal protein l10, RPL34 - ribosomal protein l34, NUP205 - nucleoporin 205kda, RPL37 - ribosomal protein l37, RPS29 - ribosomal protein s29, NUP93 - nucleoporin 93kda, NUP210 - nucleoporin 210kda, RPS7 - ribosomal protein s7, RPL12 - ribosomal protein l12]

## Sheet: Cluster 2
GO Term	Description	P-value	FDR q-value	Enrichment	N	B	n	b	Genes
GO:0003008	system process	1.04e-06	0.0148	2.32	12574	686	300	38	[BTBD9 - btb (poz) domain containing 9, ARHGAP42 - rho gtpase activating protein 42, AKR1C3 - aldo-keto reductase family 1, member c3, ALOXE3 - arachidonate lipoxygenase 3, IGJ - immunoglobulin j polypeptide, linker protein for immunoglobulin alpha and mu polypeptides, CNGA4 - cyclic nucleotide gated channel alpha 4, F11R - f11 receptor, ADRB1 - adrenoceptor beta 1, ABLIM1 - actin binding lim pro…
GO:0003085	negative regulation of systemic arterial blood pressure	1.05e-05	0.0749	23.95	12574	7	300	4	[ARHGAP42 - rho gtpase activating protein 42, KCNK6 - potassium channel, subfamily k, member 6, ADRB1 - adrenoceptor beta 1, GPR37L1 - g protein-coupled receptor 37 like 1]
GO:0032501	multicellular organismal process	1.41e-05	0.0669	1.61	12574	1895	300	73	[PRKAA2 - protein kinase, amp-activated, alpha 2 catalytic subunit, AKR1C3 - aldo-keto reductase family 1, member c3, ALOXE3 - arachidonate lipoxygenase 3, GFPT1 - glutamine--fructose-6-phosphate transaminase 1, CASZ1 - castor zinc finger 1, F11R - f11 receptor, ADRB1 - adrenoceptor beta 1, SLC9A1 - solute carrier family 9, subfamily a (nhe1, cation proton antiporter 1), member 1, ABLIM1 - actin …
GO:0003018	vascular process in circulatory system	2.68e-05	0.0957	5.05	12574	83	300	10	[ARHGAP42 - rho gtpase activating protein 42, COMP - cartilage oligomeric matrix protein, SCNN1B - sodium channel, non-voltage-gated 1, beta subunit, BDKRB2 - bradykinin receptor b2, GCLM - glutamate-cysteine ligase, modifier subunit, ADRB1 - adrenoceptor beta 1, NOS3 - nitric oxide synthase 3 (endothelial cell), GCLC - glutamate-cysteine ligase, catalytic subunit, F2RL1 - coagulation factor ii (…
GO:0050880	regulation of blood vessel size	2.82e-05	0.0804	5.63	12574	67	300	9	[ARHGAP42 - rho gtpase activating protein 42, COMP - cartilage oligomeric matrix protein, SCNN1B - sodium channel, non-voltage-gated 1, beta subunit, BDKRB2 - bradykinin receptor b2, GCLM - glutamate-cysteine ligase, modifier subunit, ADRB1 - adrenoceptor beta 1, NOS3 - nitric oxide synthase 3 (endothelial cell), GCLC - glutamate-cysteine ligase, catalytic subunit, F2RL1 - coagulation factor ii (…
GO:0097746	regulation of blood vessel diameter	2.82e-05	0.067	5.63	12574	67	300	9	[ARHGAP42 - rho gtpase activating protein 42, COMP - cartilage oligomeric matrix protein, SCNN1B - sodium channel, non-voltage-gated 1, beta subunit, BDKRB2 - bradykinin receptor b2, GCLM - glutamate-cysteine ligase, modifier subunit, ADRB1 - adrenoceptor beta 1, NOS3 - nitric oxide synthase 3 (endothelial cell), GCLC - glutamate-cysteine ligase, catalytic subunit, F2RL1 - coagulation factor ii (…
GO:0035150	regulation of tube size	2.82e-05	0.0575	5.63	12574	67	300	9	[ARHGAP42 - rho gtpase activating protein 42, COMP - cartilage oligomeric matrix protein, SCNN1B - sodium channel, non-voltage-gated 1, beta subunit, BDKRB2 - bradykinin receptor b2, GCLM - glutamate-cysteine ligase, modifier subunit, ADRB1 - adrenoceptor beta 1, NOS3 - nitric oxide synthase 3 (endothelial cell), GCLC - glutamate-cysteine ligase, catalytic subunit, F2RL1 - coagulation factor ii (…
GO:0035296	regulation of tube diameter	2.82e-05	0.0503	5.63	12574	67	300	9	[ARHGAP42 - rho gtpase activating protein 42, COMP - cartilage oligomeric matrix protein, SCNN1B - sodium channel, non-voltage-gated 1, beta subunit, BDKRB2 - bradykinin receptor b2, GCLM - glutamate-cysteine ligase, modifier subunit, ADRB1 - adrenoceptor beta 1, NOS3 - nitric oxide synthase 3 (endothelial cell), GCLC - glutamate-cysteine ligase, catalytic subunit, F2RL1 - coagulation factor ii (…
GO:0009725	response to hormone	6.25e-05	0.099	2.36	12574	444	300	25	[PRKAA2 - protein kinase, amp-activated, alpha 2 catalytic subunit, AKR1C3 - aldo-keto reductase family 1, member c3, TIMP2 - timp metallopeptidase inhibitor 2, EREG - epiregulin, SLC9A1 - solute carrier family 9, subfamily a (nhe1, cation proton antiporter 1), member 1, ME1 - malic enzyme 1, nadp(+)-dependent, cytosolic, AKR1C2 - aldo-keto reductase family 1, member c2, ENPP1 - ectonucleotide py…
GO:0034308	primary alcohol metabolic process	6.5e-05	0.0927	5.78	12574	58	300	8	[ALDH3B1 - aldehyde dehydrogenase 3 family, member b1, GDPD3 - glycerophosphodiester phosphodiesterase domain containing 3, AKR1C3 - aldo-keto reductase family 1, member c3, RDH10 - retinol dehydrogenase 10 (all-trans), AKR1B10 - aldo-keto reductase family 1, member b10 (aldose reductase), ADH7 - alcohol dehydrogenase 7 (class iv), mu or sigma polypeptide, AKR1C2 - aldo-keto reductase family 1, m…
GO:0006629	lipid metabolic process	8.78e-05	0.114	1.91	12574	834	300	38	[PRKAA2 - protein kinase, amp-activated, alpha 2 catalytic subunit, SEL1L - sel-1 suppressor of lin-12-like (c. elegans), AKR1C3 - aldo-keto reductase family 1, member c3, ALOXE3 - arachidonate lipoxygenase 3, HSD17B14 - hydroxysteroid (17-beta) dehydrogenase 14, AGPAT9 - 1-acylglycerol-3-phosphate o-acyltransferase 9, AKR1C2 - aldo-keto reductase family 1, member c2, GDPD3 - glycerophosphodieste…
GO:0034310	primary alcohol catabolic process	9.18e-05	0.109	15.24	12574	11	300	4	[ALDH3B1 - aldehyde dehydrogenase 3 family, member b1, AKR1C3 - aldo-keto reductase family 1, member c3, AKR1B10 - aldo-keto reductase family 1, member b10 (aldose reductase), ADH7 - alcohol dehydrogenase 7 (class iv), mu or sigma polypeptide]
GO:0044255	cellular lipid metabolic process	0.000107	0.118	2	12574	690	300	33	[PRKAA2 - protein kinase, amp-activated, alpha 2 catalytic subunit, SEL1L - sel-1 suppressor of lin-12-like (c. elegans), AKR1C3 - aldo-keto reductase family 1, member c3, ALOXE3 - arachidonate lipoxygenase 3, AGPAT9 - 1-acylglycerol-3-phosphate o-acyltransferase 9, AKR1C2 - aldo-keto reductase family 1, member c2, GDPD3 - glycerophosphodiester phosphodiesterase domain containing 3, SERINC2 - ser…
GO:0045776	negative regulation of blood pressure	0.000111	0.113	9.98	12574	21	300	5	[ARHGAP42 - rho gtpase activating protein 42, KCNK6 - potassium channel, subfamily k, member 6, ADRB1 - adrenoceptor beta 1, NOS3 - nitric oxide synthase 3 (endothelial cell), GPR37L1 - g protein-coupled receptor 37 like 1]
GO:0015711	organic anion transport	0.000135	0.128	2.69	12574	280	300	18	[PRKAA2 - protein kinase, amp-activated, alpha 2 catalytic subunit, BDKRB2 - bradykinin receptor b2, SLC6A9 - solute carrier family 6 (neurotransmitter transporter, glycine), member 9, SLC17A9 - solute carrier family 17 (vesicular nucleotide transporter), member 9, CD36 - cd36 molecule (thrombospondin receptor), GLTPD2 - glycolipid transfer protein domain containing 2, CA5B - carbonic anhydrase v…
GO:0097755	positive regulation of blood vessel diameter	0.000141	0.126	9.53	12574	22	300	5	[ARHGAP42 - rho gtpase activating protein 42, BDKRB2 - bradykinin receptor b2, ADRB1 - adrenoceptor beta 1, NOS3 - nitric oxide synthase 3 (endothelial cell), F2RL1 - coagulation factor ii (thrombin) receptor-like 1]
GO:0003013	circulatory system process	0.000273	0.229	3.85	12574	109	300	10	[ARHGAP42 - rho gtpase activating protein 42, COMP - cartilage oligomeric matrix protein, SCNN1B - sodium channel, non-voltage-gated 1, beta subunit, BDKRB2 - bradykinin receptor b2, GCLM - glutamate-cysteine ligase, modifier subunit, ADRB1 - adrenoceptor beta 1, NOS3 - nitric oxide synthase 3 (endothelial cell), F2RL1 - coagulation factor ii (thrombin) receptor-like 1, GCLC - glutamate-cysteine …
GO:0006820	anion transport	0.000315	0.249	2.37	12574	353	300	20	[PRKAA2 - protein kinase, amp-activated, alpha 2 catalytic subunit, BDKRB2 - bradykinin receptor b2, SLC6A9 - solute carrier family 6 (neurotransmitter transporter, glycine), member 9, SLC17A9 - solute carrier family 17 (vesicular nucleotide transporter), member 9, CD36 - cd36 molecule (thrombospondin receptor), GLTPD2 - glycolipid transfer protein domain containing 2, SLC9A1 - solute carrier fam…
GO:0022600	digestive system process	0.00034	0.255	6.29	12574	40	300	6	[GCNT3 - glucosaminyl (n-acetyl) transferase 3, mucin type, CD36 - cd36 molecule (thrombospondin receptor), PLS1 - plastin 1, F11R - f11 receptor, SOX9 - sry (sex determining region y)-box 9, KIAA1211 - kiaa1211]
GO:0001101	response to acid chemical	0.000345	0.246	2.78	12574	226	300	15	[PRKAA2 - protein kinase, amp-activated, alpha 2 catalytic subunit, TMBIM6 - transmembrane bax inhibitor motif containing 6, AKR1C3 - aldo-keto reductase family 1, member c3, GATA6 - gata binding protein 6, CD36 - cd36 molecule (thrombospondin receptor), SOX9 - sry (sex determining region y)-box 9, SCGB1A1 - secretoglobin, family 1a, member 1 (uteroglobin), AKR1C2 - aldo-keto reductase family 1, …
GO:0007186	G protein-coupled receptor signaling pathway	0.000401	0.272	2.22	12574	415	300	22	[MCF2L - mcf.2 cell line derived transforming sequence-like, AKR1C3 - aldo-keto reductase family 1, member c3, BDKRB2 - bradykinin receptor b2, ARHGEF4 - rho guanine nucleotide exchange factor (gef) 4, SORT1 - sortilin 1, EREG - epiregulin, ADRB1 - adrenoceptor beta 1, GPR153 - g protein-coupled receptor 153, GNG12 - guanine nucleotide binding protein (g protein), gamma 12, PDE7B - phosphodiester…
GO:0030638	polyketide metabolic process	0.000438	0.284	17.96	12574	7	300	3	[AKR1C3 - aldo-keto reductase family 1, member c3, AKR1B10 - aldo-keto reductase family 1, member b10 (aldose reductase), AKR1C2 - aldo-keto reductase family 1, member c2]
GO:0030647	aminoglycoside antibiotic metabolic process	0.000438	0.272	17.96	12574	7	300	3	[AKR1C3 - aldo-keto reductase family 1, member c3, AKR1B10 - aldo-keto reductase family 1, member b10 (aldose reductase), AKR1C2 - aldo-keto reductase family 1, member c2]
GO:0044598	doxorubicin metabolic process	0.000438	0.26	17.96	12574	7	300	3	[AKR1C3 - aldo-keto reductase family 1, member c3, AKR1B10 - aldo-keto reductase family 1, member b10 (aldose reductase), AKR1C2 - aldo-keto reductase family 1, member c2]
GO:0044597	daunorubicin metabolic process	0.000438	0.25	17.96	12574	7	300	3	[AKR1C3 - aldo-keto reductase family 1, member c3, AKR1B10 - aldo-keto reductase family 1, member b10 (aldose reductase), AKR1C2 - aldo-keto reductase family 1, member c2]
GO:0050892	intestinal absorption	0.000461	0.253	10.48	12574	16	300	4	[GCNT3 - glucosaminyl (n-acetyl) transferase 3, mucin type, CD36 - cd36 molecule (thrombospondin receptor), PLS1 - plastin 1, F11R - f11 receptor]
GO:0009617	response to bacterium	0.000479	0.253	3.12	12574	161	300	12	[UPK1B - uroplakin 1b, ANG - angiogenin, ribonuclease, rnase a family, 5, IL22RA1 - interleukin 22 receptor, alpha 1, IGJ - immunoglobulin j polypeptide, linker protein for immunoglobulin alpha and mu polypeptides, CCDC80 - coiled-coil domain containing 80, CD36 - cd36 molecule (thrombospondin receptor), PLA2G16 - phospholipase a2, group xvi, ADH7 - alcohol dehydrogenase 7 (class iv), mu or sigma…
GO:0006638	neutral lipid metabolic process	0.000484	0.246	4.97	12574	59	300	7	[ANG - angiogenin, ribonuclease, rnase a family, 5, SEL1L - sel-1 suppressor of lin-12-like (c. elegans), AGPAT9 - 1-acylglycerol-3-phosphate o-acyltransferase 9, ABHD16B - abhydrolase domain containing 16b, ABHD6 - abhydrolase domain containing 6, PLA2G16 - phospholipase a2, group xvi, ABHD2 - abhydrolase domain containing 2]
GO:0006639	acylglycerol metabolic process	0.000484	0.238	4.97	12574	59	300	7	[ANG - angiogenin, ribonuclease, rnase a family, 5, SEL1L - sel-1 suppressor of lin-12-like (c. elegans), AGPAT9 - 1-acylglycerol-3-phosphate o-acyltransferase 9, ABHD16B - abhydrolase domain containing 16b, ABHD6 - abhydrolase domain containing 6, PLA2G16 - phospholipase a2, group xvi, ABHD2 - abhydrolase domain containing 2]
GO:0097164	ammonium ion metabolic process	0.000525	0.25	3.29	12574	140	300	11	[BTBD9 - btb (poz) domain containing 9, ABHD4 - abhydrolase domain containing 4, AKR1C3 - aldo-keto reductase family 1, member c3, GDPD3 - glycerophosphodiester phosphodiesterase domain containing 3, CDS1 - cdp-diacylglycerol synthase (phosphatidate cytidylyltransferase) 1, AKR1B10 - aldo-keto reductase family 1, member b10 (aldose reductase), ACER2 - alkaline ceramidase 2, PLA2G16 - phospholipas…
GO:1900052	regulation of retinoic acid biosynthetic process	0.000567	0.261	41.91	12574	2	300	2	[AKR1C3 - aldo-keto reductase family 1, member c3, RDH10 - retinol dehydrogenase 10 (all-trans)]
GO:0006714	sesquiterpenoid metabolic process	0.000567	0.253	41.91	12574	2	300	2	[AKR1C3 - aldo-keto reductase family 1, member c3, AKR1B10 - aldo-keto reductase family 1, member b10 (aldose reductase)]
GO:0071395	cellular response to jasmonic acid stimulus	0.000567	0.245	41.91	12574	2	300	2	[AKR1C3 - aldo-keto reductase family 1, member c3, AKR1C2 - aldo-keto reductase family 1, member c2]
GO:0001949	sebaceous gland cell differentiation	0.000567	0.238	41.91	12574	2	300	2	[FA2H - fatty acid 2-hydroxylase, GATA6 - gata binding protein 6]
GO:0016107	sesquiterpenoid catabolic process	0.000567	0.231	41.91	12574	2	300	2	[AKR1C3 - aldo-keto reductase family 1, member c3, AKR1B10 - aldo-keto reductase family 1, member b10 (aldose reductase)]
GO:0016488	farnesol catabolic process	0.000567	0.225	41.91	12574	2	300	2	[AKR1C3 - aldo-keto reductase family 1, member c3, AKR1B10 - aldo-keto reductase family 1, member b10 (aldose reductase)]
GO:0016487	farnesol metabolic process	0.000567	0.219	41.91	12574	2	300	2	[AKR1C3 - aldo-keto reductase family 1, member c3, AKR1B10 - aldo-keto reductase family 1, member b10 (aldose reductase)]
GO:0009753	response to jasmonic acid	0.000567	0.213	41.91	12574	2	300	2	[AKR1C3 - aldo-keto reductase family 1, member c3, AKR1C2 - aldo-keto reductase family 1, member c2]
GO:0046958	nonassociative learning	0.000567	0.207	41.91	12574	2	300	2	[MAPK8IP2 - mitogen-activated protein kinase 8 interacting protein 2, KALRN - kalirin, rhogef kinase]
GO:0035733	hepatic stellate cell activation	0.000567	0.202	41.91	12574	2	300	2	[GCLM - glutamate-cysteine ligase, modifier subunit, AKAP12 - a kinase (prka) anchor protein 12]
GO:0019098	reproductive behavior	0.000591	0.206	9.86	12574	17	300	4	[NPAS1 - neuronal pas domain protein 1, MAPK8IP2 - mitogen-activated protein kinase 8 interacting protein 2, KALRN - kalirin, rhogef kinase, THRB - thyroid hormone receptor, beta]
GO:0042311	vasodilation	0.000591	0.201	9.86	12574	17	300	4	[BDKRB2 - bradykinin receptor b2, ADRB1 - adrenoceptor beta 1, NOS3 - nitric oxide synthase 3 (endothelial cell), F2RL1 - coagulation factor ii (thrombin) receptor-like 1]
GO:0033993	response to lipid	0.000631	0.209	2.07	12574	487	300	24	[PRKAA2 - protein kinase, amp-activated, alpha 2 catalytic subunit, AKR1C3 - aldo-keto reductase family 1, member c3, GATA6 - gata binding protein 6, GRAMD1B - gram domain containing 1b, CD36 - cd36 molecule (thrombospondin receptor), GNG12 - guanine nucleotide binding protein (g protein), gamma 12, SCGB1A1 - secretoglobin, family 1a, member 1 (uteroglobin), SOX9 - sry (sex determining region y)-…
GO:0042572	retinol metabolic process	0.000653	0.212	6.99	12574	30	300	5	[AKR1C3 - aldo-keto reductase family 1, member c3, RDH10 - retinol dehydrogenase 10 (all-trans), AKR1B10 - aldo-keto reductase family 1, member b10 (aldose reductase), ADH7 - alcohol dehydrogenase 7 (class iv), mu or sigma polypeptide, RETSAT - retinol saturase (all-trans-retinol 13,14-reductase)]
GO:0042445	hormone metabolic process	0.000672	0.213	3.44	12574	122	300	10	[AKR1C3 - aldo-keto reductase family 1, member c3, RDH10 - retinol dehydrogenase 10 (all-trans), HSD17B14 - hydroxysteroid (17-beta) dehydrogenase 14, AKR1B10 - aldo-keto reductase family 1, member b10 (aldose reductase), ADH7 - alcohol dehydrogenase 7 (class iv), mu or sigma polypeptide, AKR1C2 - aldo-keto reductase family 1, member c2, PCSK5 - proprotein convertase subtilisin/kexin type 5, SLC4…
GO:1902644	tertiary alcohol metabolic process	0.000689	0.214	15.72	12574	8	300	3	[AKR1C3 - aldo-keto reductase family 1, member c3, AKR1B10 - aldo-keto reductase family 1, member b10 (aldose reductase), AKR1C2 - aldo-keto reductase family 1, member c2]
GO:0051930	regulation of sensory perception of pain	0.000746	0.226	9.31	12574	18	300	4	[NOV - nephroblastoma overexpressed, ZFHX2 - zinc finger homeobox 2, SLC9A1 - solute carrier family 9, subfamily a (nhe1, cation proton antiporter 1), member 1, CCK - cholecystokinin]
GO:0070542	response to fatty acid	0.000874	0.26	4.51	12574	65	300	7	[PRKAA2 - protein kinase, amp-activated, alpha 2 catalytic subunit, AKR1C3 - aldo-keto reductase family 1, member c3, CD36 - cd36 molecule (thrombospondin receptor), SOX9 - sry (sex determining region y)-box 9, AKR1C2 - aldo-keto reductase family 1, member c2, FOXO3 - forkhead box o3, TGFBR3 - transforming growth factor, beta receptor iii]
GO:0016266	O-glycan processing	0.000927	0.27	5.24	12574	48	300	6	[GCNT3 - glucosaminyl (n-acetyl) transferase 3, mucin type, B3GNT6 - udp-glcnac:betagal beta-1,3-n-acetylglucosaminyltransferase 6 (core 3 synthase), B3GNT3 - udp-glcnac:betagal beta-1,3-n-acetylglucosaminyltransferase 3, GALNT3 - udp-n-acetyl-alpha-d-galactosamine:polypeptide n-acetylgalactosaminyltransferase 3 (galnac-t3), MUC15 - mucin 15, cell surface associated, MUC5AC - mucin 5ac, oligomeri…
GO:0051931	regulation of sensory perception	0.000927	0.264	8.82	12574	19	300	4	[NOV - nephroblastoma overexpressed, ZFHX2 - zinc finger homeobox 2, SLC9A1 - solute carrier family 9, subfamily a (nhe1, cation proton antiporter 1), member 1, CCK - cholecystokinin]

## Sheet: Cluster 3
GO Term	Description	P-value	FDR q-value	Enrichment	N	B	n	b	Genes
GO:0045055	regulated exocytosis	3.2e-06	0.0456	2.61	12574	510	264	28	[TMEM179B - transmembrane protein 179b, CSTB - cystatin b (stefin b), ATG7 - autophagy related 7, CLEC4D - c-type lectin domain family 4, member d, PTAFR - platelet-activating factor receptor, SRGN - serglycin, GNS - glucosamine (n-acetyl)-6-sulfatase, ALDOA - aldolase a, fructose-bisphosphate, ALDOC - aldolase c, fructose-bisphosphate, LYN - v-yes-1 yamaguchi sarcoma viral related oncogene homol…
GO:0043312	neutrophil degranulation	7.06e-06	0.0503	2.83	12574	387	264	23	[TMEM179B - transmembrane protein 179b, ATG7 - autophagy related 7, CSTB - cystatin b (stefin b), CLEC4D - c-type lectin domain family 4, member d, S100P - s100 calcium binding protein p, PTAFR - platelet-activating factor receptor, QPCT - glutaminyl-peptide cyclotransferase, QSOX1 - quiescin q6 sulfhydryl oxidase 1, GNS - glucosamine (n-acetyl)-6-sulfatase, ATP6V1D - atpase, h+ transporting, lys…
GO:0002275	myeloid cell activation involved in immune response	7.33e-06	0.0349	2.75	12574	416	264	24	[TMEM179B - transmembrane protein 179b, ATG7 - autophagy related 7, CSTB - cystatin b (stefin b), CLEC4D - c-type lectin domain family 4, member d, S100P - s100 calcium binding protein p, PTAFR - platelet-activating factor receptor, QPCT - glutaminyl-peptide cyclotransferase, IL33 - interleukin 33, QSOX1 - quiescin q6 sulfhydryl oxidase 1, GNS - glucosamine (n-acetyl)-6-sulfatase, ATP6V1D - atpas…
GO:0006091	generation of precursor metabolites and energy	7.87e-06	0.028	3.21	12574	282	264	19	[COX7A2L - cytochrome c oxidase subunit viia polypeptide 2 like, COX17 - cox17 cytochrome c oxidase copper chaperone, ND5 - nadh dehydrogenase, subunit 5 (complex i), ND4L - nadh dehydrogenase, subunit 4l (complex i), ND4 - nadh dehydrogenase, subunit 4 (complex i), ND3 - nadh dehydrogenase, subunit 3 (complex i), ALDOA - aldolase a, fructose-bisphosphate, ALDOC - aldolase c, fructose-bisphosphat…
GO:0002283	neutrophil activation involved in immune response	8.01e-06	0.0228	2.81	12574	390	264	23	[TMEM179B - transmembrane protein 179b, ATG7 - autophagy related 7, CSTB - cystatin b (stefin b), CLEC4D - c-type lectin domain family 4, member d, S100P - s100 calcium binding protein p, PTAFR - platelet-activating factor receptor, QPCT - glutaminyl-peptide cyclotransferase, QSOX1 - quiescin q6 sulfhydryl oxidase 1, GNS - glucosamine (n-acetyl)-6-sulfatase, ATP6V1D - atpase, h+ transporting, lys…
GO:0042119	neutrophil activation	1.11e-05	0.0265	2.75	12574	398	264	23	[TMEM179B - transmembrane protein 179b, ATG7 - autophagy related 7, CSTB - cystatin b (stefin b), CLEC4D - c-type lectin domain family 4, member d, S100P - s100 calcium binding protein p, PTAFR - platelet-activating factor receptor, QPCT - glutaminyl-peptide cyclotransferase, QSOX1 - quiescin q6 sulfhydryl oxidase 1, GNS - glucosamine (n-acetyl)-6-sulfatase, ATP6V1D - atpase, h+ transporting, lys…
GO:0043299	leukocyte degranulation	1.21e-05	0.0246	2.74	12574	400	264	23	[TMEM179B - transmembrane protein 179b, ATG7 - autophagy related 7, CSTB - cystatin b (stefin b), CLEC4D - c-type lectin domain family 4, member d, S100P - s100 calcium binding protein p, PTAFR - platelet-activating factor receptor, QPCT - glutaminyl-peptide cyclotransferase, QSOX1 - quiescin q6 sulfhydryl oxidase 1, GNS - glucosamine (n-acetyl)-6-sulfatase, ATP6V1D - atpase, h+ transporting, lys…
GO:0036230	granulocyte activation	1.26e-05	0.0224	2.73	12574	401	264	23	[TMEM179B - transmembrane protein 179b, ATG7 - autophagy related 7, CSTB - cystatin b (stefin b), CLEC4D - c-type lectin domain family 4, member d, S100P - s100 calcium binding protein p, PTAFR - platelet-activating factor receptor, QPCT - glutaminyl-peptide cyclotransferase, QSOX1 - quiescin q6 sulfhydryl oxidase 1, GNS - glucosamine (n-acetyl)-6-sulfatase, ATP6V1D - atpase, h+ transporting, lys…
GO:0016051	carbohydrate biosynthetic process	1.5e-05	0.0238	5.41	12574	88	264	10	[PPP1R3C - protein phosphatase 1, regulatory subunit 3c, CSGALNACT1 - chondroitin sulfate n-acetylgalactosaminyltransferase 1, NANS - n-acetylneuraminic acid synthase, ST8SIA6 - st8 alpha-n-acetyl-neuraminide alpha-2,8-sialyltransferase 6, ST3GAL4 - st3 beta-galactoside alpha-2,3-sialyltransferase 4, B3GNT7 - udp-glcnac:betagal beta-1,3-n-acetylglucosaminyltransferase 7, SLC2A1 - solute carrier f…
GO:0002366	leukocyte activation involved in immune response	2.11e-05	0.0301	2.52	12574	473	264	25	[TMEM179B - transmembrane protein 179b, CSTB - cystatin b (stefin b), ATG7 - autophagy related 7, CLEC4D - c-type lectin domain family 4, member d, PTAFR - platelet-activating factor receptor, GNS - glucosamine (n-acetyl)-6-sulfatase, ALDOA - aldolase a, fructose-bisphosphate, ALDOC - aldolase c, fructose-bisphosphate, GAPT - grb2-binding adaptor protein, transmembrane, CYSTM1 - cysteine-rich tra…
GO:0018401	peptidyl-proline hydroxylation to 4-hydroxy-L-proline	2.2e-05	0.0286	21.17	12574	9	264	4	[ERO1L - ero1-like (s. cerevisiae), EGLN3 - egl-9 family hypoxia-inducible factor 3, P4HA1 - prolyl 4-hydroxylase, alpha polypeptide i, P4HA2 - prolyl 4-hydroxylase, alpha polypeptide ii]
GO:0002263	cell activation involved in immune response	2.43e-05	0.0289	2.5	12574	477	264	25	[TMEM179B - transmembrane protein 179b, CSTB - cystatin b (stefin b), ATG7 - autophagy related 7, CLEC4D - c-type lectin domain family 4, member d, PTAFR - platelet-activating factor receptor, GNS - glucosamine (n-acetyl)-6-sulfatase, ALDOA - aldolase a, fructose-bisphosphate, ALDOC - aldolase c, fructose-bisphosphate, GAPT - grb2-binding adaptor protein, transmembrane, CYSTM1 - cysteine-rich tra…
GO:0006887	exocytosis	2.7e-05	0.0296	2.33	12574	572	264	28	[TMEM179B - transmembrane protein 179b, CSTB - cystatin b (stefin b), ATG7 - autophagy related 7, CLEC4D - c-type lectin domain family 4, member d, PTAFR - platelet-activating factor receptor, SRGN - serglycin, GNS - glucosamine (n-acetyl)-6-sulfatase, ALDOA - aldolase a, fructose-bisphosphate, ALDOC - aldolase c, fructose-bisphosphate, LYN - v-yes-1 yamaguchi sarcoma viral related oncogene homol…
GO:0002376	immune system process	2.91e-05	0.0296	1.73	12574	1515	264	55	[TMEM179B - transmembrane protein 179b, CSTB - cystatin b (stefin b), NCK1 - nck adaptor protein 1, EMR1 - egf-like module containing, mucin-like, hormone receptor-like 1, FLT1 - fms-related tyrosine kinase 1, GNS - glucosamine (n-acetyl)-6-sulfatase, CXCL9 - chemokine (c-x-c motif) ligand 9, SLC16A3 - solute carrier family 16 (monocarboxylate transporter), member 3, TLR2 - toll-like receptor 2, …
GO:0032940	secretion by cell	3.28e-05	0.0311	2.19	12574	674	264	31	[ARFGAP3 - adp-ribosylation factor gtpase activating protein 3, TMEM179B - transmembrane protein 179b, CSTB - cystatin b (stefin b), ATG7 - autophagy related 7, CLEC4D - c-type lectin domain family 4, member d, PTAFR - platelet-activating factor receptor, SRGN - serglycin, GNS - glucosamine (n-acetyl)-6-sulfatase, ALDOA - aldolase a, fructose-bisphosphate, ALDOC - aldolase c, fructose-bisphosphat…
GO:0002274	myeloid leukocyte activation	3.7e-05	0.0329	2.49	12574	459	264	24	[TMEM179B - transmembrane protein 179b, ATG7 - autophagy related 7, CSTB - cystatin b (stefin b), CLEC4D - c-type lectin domain family 4, member d, S100P - s100 calcium binding protein p, PTAFR - platelet-activating factor receptor, QPCT - glutaminyl-peptide cyclotransferase, IL33 - interleukin 33, QSOX1 - quiescin q6 sulfhydryl oxidase 1, GNS - glucosamine (n-acetyl)-6-sulfatase, ATP6V1D - atpas…
GO:0002685	regulation of leukocyte migration	4.12e-05	0.0346	4.05	12574	141	264	12	[CXCL17 - chemokine (c-x-c motif) ligand 17, LYN - v-yes-1 yamaguchi sarcoma viral related oncogene homolog, ST3GAL4 - st3 beta-galactoside alpha-2,3-sialyltransferase 4, PTAFR - platelet-activating factor receptor, IL33 - interleukin 33, ECM1 - extracellular matrix protein 1, CCL4 - chemokine (c-c motif) ligand 4, CREB3 - camp responsive element binding protein 3, CCL20 - chemokine (c-c motif) l…
GO:0090025	regulation of monocyte chemotaxis	4.7e-05	0.0373	11.91	12574	20	264	5	[CXCL17 - chemokine (c-x-c motif) ligand 17, LYN - v-yes-1 yamaguchi sarcoma viral related oncogene homolog, CREB3 - camp responsive element binding protein 3, FPR2 - formyl peptide receptor 2, S100A7 - s100 calcium binding protein a7]
GO:0019511	peptidyl-proline hydroxylation	5.58e-05	0.0419	17.32	12574	11	264	4	[ERO1L - ero1-like (s. cerevisiae), EGLN3 - egl-9 family hypoxia-inducible factor 3, P4HA1 - prolyl 4-hydroxylase, alpha polypeptide i, P4HA2 - prolyl 4-hydroxylase, alpha polypeptide ii]
GO:0018126	protein hydroxylation	6.07e-05	0.0433	11.34	12574	21	264	5	[ERO1L - ero1-like (s. cerevisiae), PLOD2 - procollagen-lysine, 2-oxoglutarate 5-dioxygenase 2, EGLN3 - egl-9 family hypoxia-inducible factor 3, P4HA1 - prolyl 4-hydroxylase, alpha polypeptide i, P4HA2 - prolyl 4-hydroxylase, alpha polypeptide ii]
GO:0055114	oxidation-reduction process	6.4e-05	0.0434	2.76	12574	328	264	19	[COX7A2L - cytochrome c oxidase subunit viia polypeptide 2 like, ND5 - nadh dehydrogenase, subunit 5 (complex i), ND4L - nadh dehydrogenase, subunit 4l (complex i), ND4 - nadh dehydrogenase, subunit 4 (complex i), ND3 - nadh dehydrogenase, subunit 3 (complex i), ALDOA - aldolase a, fructose-bisphosphate, ALDOC - aldolase c, fructose-bisphosphate, BPGM - 2,3-bisphosphoglycerate mutase, ND6 - nadh …
GO:0046903	secretion	7.35e-05	0.0477	2.07	12574	737	264	32	[ARFGAP3 - adp-ribosylation factor gtpase activating protein 3, TMEM179B - transmembrane protein 179b, CSTB - cystatin b (stefin b), ATG7 - autophagy related 7, CLEC4D - c-type lectin domain family 4, member d, PTAFR - platelet-activating factor receptor, SRGN - serglycin, GNS - glucosamine (n-acetyl)-6-sulfatase, ALDOA - aldolase a, fructose-bisphosphate, ALDOC - aldolase c, fructose-bisphosphat…
GO:0019471	4-hydroxyproline metabolic process	8.23e-05	0.051	15.88	12574	12	264	4	[ERO1L - ero1-like (s. cerevisiae), EGLN3 - egl-9 family hypoxia-inducible factor 3, P4HA1 - prolyl 4-hydroxylase, alpha polypeptide i, P4HA2 - prolyl 4-hydroxylase, alpha polypeptide ii]
GO:0098704	carbohydrate import across plasma membrane	8.87e-05	0.0527	28.58	12574	5	264	3	[SLC2A5 - solute carrier family 2 (facilitated glucose/fructose transporter), member 5, SLC2A1 - solute carrier family 2 (facilitated glucose transporter), member 1, SLC5A1 - solute carrier family 5 (sodium/glucose cotransporter), member 1]
GO:0051707	response to other organism	9.4e-05	0.0536	2.53	12574	396	264	21	[ATG7 - autophagy related 7, PTAFR - platelet-activating factor receptor, NCK1 - nck adaptor protein 1, IL33 - interleukin 33, PI3 - peptidase inhibitor 3, skin-derived, CCL4 - chemokine (c-c motif) ligand 4, ATG5 - autophagy related 5, CXCL9 - chemokine (c-x-c motif) ligand 9, IFITM2 - interferon induced transmembrane protein 2, S100A7 - s100 calcium binding protein a7, LRG1 - leucine-rich alpha…
GO:0002252	immune effector process	0.000126	0.0689	2.07	12574	691	264	30	[TMEM179B - transmembrane protein 179b, CSTB - cystatin b (stefin b), ATG7 - autophagy related 7, CLEC4D - c-type lectin domain family 4, member d, NCK1 - nck adaptor protein 1, PTAFR - platelet-activating factor receptor, CXCL9 - chemokine (c-x-c motif) ligand 9, GNS - glucosamine (n-acetyl)-6-sulfatase, ALDOA - aldolase a, fructose-bisphosphate, ALDOC - aldolase c, fructose-bisphosphate, LYN - …
GO:0019932	second-messenger-mediated signaling	0.000136	0.0718	3.37	12574	184	264	13	[PDE9A - phosphodiesterase 9a, EMR1 - egf-like module containing, mucin-like, hormone receptor-like 1, GNG2 - guanine nucleotide binding protein (g protein), gamma 2, CXCL9 - chemokine (c-x-c motif) ligand 9, MRVI1 - murine retrovirus integration site 1 homolog, CCRL2 - chemokine (c-c motif) receptor-like 2, DEFB1 - defensin, beta 1, PPP3R1 - protein phosphatase 3, regulatory subunit b, alpha, PT…
GO:0010257	NADH dehydrogenase complex assembly	0.000179	0.0912	5.85	12574	57	264	7	[TMEM126A - transmembrane protein 126a, NDUFAF3 - nadh dehydrogenase (ubiquinone) complex i, assembly factor 3, ND5 - nadh dehydrogenase, subunit 5 (complex i), NDUFS4 - nadh dehydrogenase (ubiquinone) fe-s protein 4, 18kda (nadh-coenzyme q reductase), ND4 - nadh dehydrogenase, subunit 4 (complex i), ND3 - nadh dehydrogenase, subunit 3 (complex i), ND6 - nadh dehydrogenase, subunit 6 (complex i)]
GO:0008544	epidermis development	0.000179	0.0881	5.85	12574	57	264	7	[SPRR3 - small proline-rich protein 3, CST6 - cystatin e/m, SPRR2D - small proline-rich protein 2d, SPRR2F - small proline-rich protein 2f, PTHLH - parathyroid hormone-like hormone, STS - steroid sulfatase (microsomal), isozyme s, S100A7 - s100 calcium binding protein a7]
GO:0032981	mitochondrial respiratory chain complex I assembly	0.000179	0.0852	5.85	12574	57	264	7	[TMEM126A - transmembrane protein 126a, NDUFAF3 - nadh dehydrogenase (ubiquinone) complex i, assembly factor 3, ND5 - nadh dehydrogenase, subunit 5 (complex i), NDUFS4 - nadh dehydrogenase (ubiquinone) fe-s protein 4, 18kda (nadh-coenzyme q reductase), ND4 - nadh dehydrogenase, subunit 4 (complex i), ND3 - nadh dehydrogenase, subunit 3 (complex i), ND6 - nadh dehydrogenase, subunit 6 (complex i)]
GO:0090026	positive regulation of monocyte chemotaxis	0.000216	0.0994	12.7	12574	15	264	4	[CXCL17 - chemokine (c-x-c motif) ligand 17, CREB3 - camp responsive element binding protein 3, FPR2 - formyl peptide receptor 2, S100A7 - s100 calcium binding protein a7]
GO:0002687	positive regulation of leukocyte migration	0.000249	0.111	4.29	12574	100	264	9	[CXCL17 - chemokine (c-x-c motif) ligand 17, ST3GAL4 - st3 beta-galactoside alpha-2,3-sialyltransferase 4, PTAFR - platelet-activating factor receptor, CCL4 - chemokine (c-c motif) ligand 4, CREB3 - camp responsive element binding protein 3, CCL20 - chemokine (c-c motif) ligand 20, FPR2 - formyl peptide receptor 2, PGF - placental growth factor, S100A7 - s100 calcium binding protein a7]
GO:0006120	mitochondrial electron transport, NADH to ubiquinone	0.000257	0.111	6.65	12574	43	264	6	[ND5 - nadh dehydrogenase, subunit 5 (complex i), ND4L - nadh dehydrogenase, subunit 4l (complex i), NDUFS4 - nadh dehydrogenase (ubiquinone) fe-s protein 4, 18kda (nadh-coenzyme q reductase), ND4 - nadh dehydrogenase, subunit 4 (complex i), ND3 - nadh dehydrogenase, subunit 3 (complex i), ND6 - nadh dehydrogenase, subunit 6 (complex i)]
GO:0005975	carbohydrate metabolic process	0.000264	0.111	2.55	12574	336	264	18	[GALE - udp-galactose-4-epimerase, CSGALNACT1 - chondroitin sulfate n-acetylgalactosaminyltransferase 1, NANS - n-acetylneuraminic acid synthase, ST8SIA6 - st8 alpha-n-acetyl-neuraminide alpha-2,8-sialyltransferase 6, PTEN - phosphatase and tensin homolog, SLC2A1 - solute carrier family 2 (facilitated glucose transporter), member 1, ALDOA - aldolase a, fructose-bisphosphate, ALDOC - aldolase c, f…
GO:0012501	programmed cell death	0.000264	0.108	2.07	12574	620	264	27	[SPRR3 - small proline-rich protein 3, MAL - mal, t-cell differentiation protein, SPRR2D - small proline-rich protein 2d, TAX1BP1 - tax1 (human t-cell leukemia virus type i) binding protein 1, EGLN3 - egl-9 family hypoxia-inducible factor 3, RFK - riboflavin kinase, SPRR2F - small proline-rich protein 2f, PTEN - phosphatase and tensin homolog, SRGN - serglycin, SIAH2 - siah e3 ubiquitin protein l…
GO:0045321	leukocyte activation	0.000303	0.12	2.02	12574	659	264	28	[TMEM179B - transmembrane protein 179b, CSTB - cystatin b (stefin b), ATG7 - autophagy related 7, CLEC4D - c-type lectin domain family 4, member d, NCK1 - nck adaptor protein 1, PTAFR - platelet-activating factor receptor, DNAJB9 - dnaj (hsp40) homolog, subfamily b, member 9, GNS - glucosamine (n-acetyl)-6-sulfatase, ALDOA - aldolase a, fructose-bisphosphate, ALDOC - aldolase c, fructose-bisphosp…
GO:0001775	cell activation	0.000364	0.14	1.94	12574	735	264	30	[TMEM179B - transmembrane protein 179b, CSTB - cystatin b (stefin b), ATG7 - autophagy related 7, CLEC4D - c-type lectin domain family 4, member d, NCK1 - nck adaptor protein 1, PTAFR - platelet-activating factor receptor, DNAJB9 - dnaj (hsp40) homolog, subfamily b, member 9, GNS - glucosamine (n-acetyl)-6-sulfatase, ALDOA - aldolase a, fructose-bisphosphate, ALDOC - aldolase c, fructose-bisphosp…
GO:0071677	positive regulation of mononuclear cell migration	0.000364	0.137	11.21	12574	17	264	4	[CXCL17 - chemokine (c-x-c motif) ligand 17, CREB3 - camp responsive element binding protein 3, FPR2 - formyl peptide receptor 2, S100A7 - s100 calcium binding protein a7]
GO:0030388	fructose 1,6-bisphosphate metabolic process	0.000474	0.173	17.86	12574	8	264	3	[PFKP - phosphofructokinase, platelet, ALDOA - aldolase a, fructose-bisphosphate, ALDOC - aldolase c, fructose-bisphosphate]
GO:0022900	electron transport chain	0.000492	0.175	3.58	12574	133	264	10	[COX7A2L - cytochrome c oxidase subunit viia polypeptide 2 like, C15orf48 - chromosome 15 open reading frame 48, NDUFA4L2 - nadh dehydrogenase (ubiquinone) 1 alpha subcomplex, 4-like 2, ND5 - nadh dehydrogenase, subunit 5 (complex i), ND4L - nadh dehydrogenase, subunit 4l (complex i), NDUFS4 - nadh dehydrogenase (ubiquinone) fe-s protein 4, 18kda (nadh-coenzyme q reductase), ND4 - nadh dehydrogen…
GO:0070268	cornification	0.00054	0.188	4.9	12574	68	264	7	[SPRR3 - small proline-rich protein 3, SPRR2D - small proline-rich protein 2d, KRT23 - keratin 23 (histone deacetylase inducible), KRT78 - keratin 78, SPRR2F - small proline-rich protein 2f, PI3 - peptidase inhibitor 3, skin-derived, KRT40 - keratin 40]
GO:0006735	NADH regeneration	0.000574	0.195	10.03	12574	19	264	4	[PFKP - phosphofructokinase, platelet, ALDOA - aldolase a, fructose-bisphosphate, ALDOC - aldolase c, fructose-bisphosphate, BPGM - 2,3-bisphosphoglycerate mutase]
GO:1904659	glucose transmembrane transport	0.000574	0.19	10.03	12574	19	264	4	[SLC2A5 - solute carrier family 2 (facilitated glucose/fructose transporter), member 5, MFSD4 - major facilitator superfamily domain containing 4, SLC2A1 - solute carrier family 2 (facilitated glucose transporter), member 1, SLC5A1 - solute carrier family 5 (sodium/glucose cotransporter), member 1]
GO:0061718	glucose catabolic process to pyruvate	0.000574	0.186	10.03	12574	19	264	4	[PFKP - phosphofructokinase, platelet, ALDOA - aldolase a, fructose-bisphosphate, ALDOC - aldolase c, fructose-bisphosphate, BPGM - 2,3-bisphosphoglycerate mutase]
GO:0061621	canonical glycolysis	0.000574	0.182	10.03	12574	19	264	4	[PFKP - phosphofructokinase, platelet, ALDOA - aldolase a, fructose-bisphosphate, ALDOC - aldolase c, fructose-bisphosphate, BPGM - 2,3-bisphosphoglycerate mutase]
GO:0008219	cell death	0.00058	0.18	1.97	12574	652	264	27	[SPRR3 - small proline-rich protein 3, MAL - mal, t-cell differentiation protein, SPRR2D - small proline-rich protein 2d, TAX1BP1 - tax1 (human t-cell leukemia virus type i) binding protein 1, EGLN3 - egl-9 family hypoxia-inducible factor 3, RFK - riboflavin kinase, SPRR2F - small proline-rich protein 2f, PTEN - phosphatase and tensin homolog, SRGN - serglycin, SIAH2 - siah e3 ubiquitin protein l…
GO:0019935	cyclic-nucleotide-mediated signaling	0.000596	0.181	4.23	12574	90	264	8	[PDE9A - phosphodiesterase 9a, DEFB1 - defensin, beta 1, EMR1 - egf-like module containing, mucin-like, hormone receptor-like 1, GNG2 - guanine nucleotide binding protein (g protein), gamma 2, NDUFS4 - nadh dehydrogenase (ubiquinone) fe-s protein 4, 18kda (nadh-coenzyme q reductase), PTHLH - parathyroid hormone-like hormone, MRVI1 - murine retrovirus integration site 1 homolog, CXCL9 - chemokine …
GO:0070482	response to oxygen levels	0.000617	0.183	2.88	12574	215	264	13	[ATP6V1G1 - atpase, h+ transporting, lysosomal 13kda, v1 subunit g1, ANGPTL4 - angiopoietin-like 4, ATG7 - autophagy related 7, PLOD2 - procollagen-lysine, 2-oxoglutarate 5-dioxygenase 2, EGLN3 - egl-9 family hypoxia-inducible factor 3, HILPDA - hypoxia inducible lipid droplet-associated, ND5 - nadh dehydrogenase, subunit 5 (complex i), ND4 - nadh dehydrogenase, subunit 4 (complex i), PTEN - phos…
GO:0008643	carbohydrate transport	0.00066	0.192	5.6	12574	51	264	6	[PEA15 - phosphoprotein enriched in astrocytes 15, AQP9 - aquaporin 9, SLC2A5 - solute carrier family 2 (facilitated glucose/fructose transporter), member 5, MFSD4 - major facilitator superfamily domain containing 4, SLC2A1 - solute carrier family 2 (facilitated glucose transporter), member 1, SLC5A1 - solute carrier family 5 (sodium/glucose cotransporter), member 1]
GO:0043562	cellular response to nitrogen levels	0.0007	0.2	15.88	12574	9	264	3	[ATG7 - autophagy related 7, ATG5 - autophagy related 5, GABARAPL2 - gaba(a) receptor-associated protein-like 2]
GO:0006995	cellular response to nitrogen starvation	0.0007	0.196	15.88	12574	9	264	3	[ATG7 - autophagy related 7, ATG5 - autophagy related 5, GABARAPL2 - gaba(a) receptor-associated protein-like 2]
GO:0006613	cotranslational protein targeting to membrane	0.000702	0.193	4.7	12574	71	264	7	[SSR2 - signal sequence receptor, beta (translocon-associated protein beta), RPS4X - ribosomal protein s4, x-linked, SSR3 - signal sequence receptor, gamma (translocon-associated protein gamma), RPL41 - ribosomal protein l41, RPS14 - ribosomal protein s14, RPL31 - ribosomal protein l31, TRAM1 - translocation associated membrane protein 1]
GO:0061620	glycolytic process through glucose-6-phosphate	0.000706	0.19	9.53	12574	20	264	4	[PFKP - phosphofructokinase, platelet, ALDOA - aldolase a, fructose-bisphosphate, ALDOC - aldolase c, fructose-bisphosphate, BPGM - 2,3-bisphosphoglycerate mutase]
GO:0061615	glycolytic process through fructose-6-phosphate	0.000706	0.186	9.53	12574	20	264	4	[PFKP - phosphofructokinase, platelet, ALDOA - aldolase a, fructose-bisphosphate, ALDOC - aldolase c, fructose-bisphosphate, BPGM - 2,3-bisphosphoglycerate mutase]
GO:0006952	defense response	0.00072	0.187	1.92	12574	696	264	28	[LSP1 - lymphocyte-specific protein 1, ATG7 - autophagy related 7, CLEC4D - c-type lectin domain family 4, member d, CLEC4E - c-type lectin domain family 4, member e, PTAFR - platelet-activating factor receptor, CXCL9 - chemokine (c-x-c motif) ligand 9, CCRL2 - chemokine (c-c motif) receptor-like 2, LYN - v-yes-1 yamaguchi sarcoma viral related oncogene homolog, TLR2 - toll-like receptor 2, NLRP6…
GO:0033108	mitochondrial respiratory chain complex assembly	0.000741	0.189	4.1	12574	93	264	8	[TMEM126A - transmembrane protein 126a, NDUFAF3 - nadh dehydrogenase (ubiquinone) complex i, assembly factor 3, COX17 - cox17 cytochrome c oxidase copper chaperone, ND5 - nadh dehydrogenase, subunit 5 (complex i), NDUFS4 - nadh dehydrogenase (ubiquinone) fe-s protein 4, 18kda (nadh-coenzyme q reductase), ND4 - nadh dehydrogenase, subunit 4 (complex i), ND3 - nadh dehydrogenase, subunit 3 (complex…
GO:0070972	protein localization to endoplasmic reticulum	0.000741	0.185	4.1	12574	93	264	8	[RPS4X - ribosomal protein s4, x-linked, SSR3 - signal sequence receptor, gamma (translocon-associated protein gamma), RPL41 - ribosomal protein l41, RPS14 - ribosomal protein s14, SRPRB - signal recognition particle receptor, b subunit, SPCS2 - signal peptidase complex subunit 2 homolog (s. cerevisiae), RPL31 - ribosomal protein l31, GABARAPL2 - gaba(a) receptor-associated protein-like 2]
GO:0008645	hexose transmembrane transport	0.000858	0.211	9.07	12574	21	264	4	[SLC2A5 - solute carrier family 2 (facilitated glucose/fructose transporter), member 5, MFSD4 - major facilitator superfamily domain containing 4, SLC2A1 - solute carrier family 2 (facilitated glucose transporter), member 1, SLC5A1 - solute carrier family 5 (sodium/glucose cotransporter), member 1]
GO:0071675	regulation of mononuclear cell migration	0.000869	0.21	6.62	12574	36	264	5	[CXCL17 - chemokine (c-x-c motif) ligand 17, LYN - v-yes-1 yamaguchi sarcoma viral related oncogene homolog, CREB3 - camp responsive element binding protein 3, FPR2 - formyl peptide receptor 2, S100A7 - s100 calcium binding protein a7]
GO:0060359	response to ammonium ion	0.000898	0.213	5.29	12574	54	264	6	[ATG7 - autophagy related 7, PEA15 - phosphoprotein enriched in astrocytes 15, PTAFR - platelet-activating factor receptor, HSPA5 - heat shock 70kda protein 5 (glucose-regulated protein, 78kda), ASS1 - argininosuccinate synthase 1, ND6 - nadh dehydrogenase, subunit 6 (complex i)]
GO:0048585	negative regulation of response to stimulus	0.00096	0.224	1.65	12574	1186	264	41	[KCTD21 - potassium channel tetramerization domain containing 21, CXCL17 - chemokine (c-x-c motif) ligand 17, ATG7 - autophagy related 7, SAMSN1 - sam domain, sh3 domain and nuclear localization signals 1, NCK1 - nck adaptor protein 1, IL1R2 - interleukin 1 receptor, type ii, PTTG1IP - pituitary tumor-transforming 1 interacting protein, PTEN - phosphatase and tensin homolog, DNAJB9 - dnaj (hsp40)…
GO:1902600	proton transmembrane transport	0.000979	0.225	3.93	12574	97	264	8	[ATP6V1G1 - atpase, h+ transporting, lysosomal 13kda, v1 subunit g1, ATP6V0B - atpase, h+ transporting, lysosomal 21kda, v0 subunit b, COX7A2L - cytochrome c oxidase subunit viia polypeptide 2 like, C15orf48 - chromosome 15 open reading frame 48, NDUFA4L2 - nadh dehydrogenase (ubiquinone) 1 alpha subcomplex, 4-like 2, ND5 - nadh dehydrogenase, subunit 5 (complex i), ND4 - nadh dehydrogenase, subu…
